# Supplementary material for: Identification of Klebsiella capsule synthesis loci from whole genome data
Source: Microb Genom. 2016 Dec 12;2(12):e000102. doi: 10.1099/mgen.0.000102 (PMC5359410; doi:10.1099/mgen.0.000102)
Supplement: Supplementary File 2 [file mgen-02-102-s002.xls]

## Sheet: Data
Table S1: K. pneumoniae genome data analysed in this study
Genome_name	Strain_name	Accession	Dataset	Species	Country	Region	Year	Source	Infection_status	CG258?	Non_redundant_genome_set?	Klocus_by_gene_screen	Missing_genes	wzi_allele	Kaptive_best_match	Kaptive_call_confidence	Kaptive_Problems	Kaptive_Coverage	Kaptive_Identity	Kaptive_Expected_genes	Kaptive_Unexpected_genes	wzc_available?
ERR560499	SB3197	ERR560499	Bialek-Davenet et al.	K. pneumoniae	unknown	unknown	unknown	unknown	unknown		No	KL2	0	2	KL2	High	-	1	0.9994	17 / 18 (94.4%)	0	Yes
ERR560500	SB3332	ERR560500	Bialek-Davenet et al.	K. pneumoniae	Martinique	Carribean	2003	human	infection		No	KL2	0	157	KL2	High		1	0.984	18 / 18 (100%)	0	Yes
ERR560501	SB3431	ERR560501	Bialek-Davenet et al.	K. pneumoniae	France	Europe	unknown	human	infection		No	KL1	0	1	KL1	High		1	1	20 / 20 (100%)	0	Yes
ERR560503	SB4312	ERR560503	Bialek-Davenet et al.	K. pneumoniae	France	Europe	2009	human	infection		No	KL57	0	34	KL57	High	-	1	0.9876	17 / 18 (94.4%)	0	Yes
ERR560505	SB4384	ERR560505	Bialek-Davenet et al.	K. pneumoniae	France	Europe	unknown	human	infection		No	KL1	0	1	KL1	High		1	0.9992	20 / 20 (100%)	0	Yes
ERR560508	SB4446	ERR560508	Bialek-Davenet et al.	K. pneumoniae	France	Europe	unknown	human	infection		No	KL1	0	1	KL1	High	-	1	0.9998	19 / 20 (95%)	0	Yes
ERR560510	SB4448	ERR560510	Bialek-Davenet et al.	K. pneumoniae	France	Europe	2010	human	infection		No	KL1	0	1	KL1	High		1	0.9999	20 / 20 (100%)	0	Yes
ERR560511	SB4449	ERR560511	Bialek-Davenet et al.	K. pneumoniae	France	Europe	2010	human	infection		No	KL2	0	2	KL2	High		1	0.9973	18 / 18 (100%)	0	Yes
ERR560512	SB4454	ERR560512	Bialek-Davenet et al.	K. pneumoniae	Taiwan	Asia	unknown	human	infection		No	KL2	1	2	KL2	Good	?-+	0.9994	0.9994	17 / 18 (94.4%)	1	Yes
ERR560513	SB4472	ERR560513	Bialek-Davenet et al.	K. pneumoniae	France	Europe	1987	lemur	infection		No	KL2	0	72	KL2	High		1	0.9841	18 / 18 (100%)	0	Yes
ERR560514	SB4519	ERR560514	Bialek-Davenet et al.	K. pneumoniae	France	Europe	unknown	human	infection		No	KL2	0	2	KL2	High		1	0.9966	18 / 18 (100%)	0	Yes
ERR560515	SB4523	ERR560515	Bialek-Davenet et al.	K. pneumoniae	France	Europe	unknown	human	infection		No	KL2	1	114	KL2	Good	?-	1	0.9859	17 / 18 (94.4%)	0	Yes
ERR560516	SB4533	ERR560516	Bialek-Davenet et al.	K. pneumoniae	France	Europe	2010	human	infection		No	KL2	0	2	KL2	High		1	0.9974	18 / 18 (100%)	0	Yes
ERR560517	SB4534	ERR560517	Bialek-Davenet et al.	K. pneumoniae	France	Europe	2010	human	infection		No	KL2	0	2	KL2	High		1	0.9974	18 / 18 (100%)	0	Yes
ERR560518	SB4537	ERR560518	Bialek-Davenet et al.	K. pneumoniae	France	Europe	2008	human	infection		No	KL2	0	103	KL2	High		1	0.9839	18 / 18 (100%)	0	Yes
ERR560519	SB4538	ERR560519	Bialek-Davenet et al.	K. pneumoniae	France	Europe	2008	human	infection		No	KL2	0	72	KL2	High		1	0.984	18 / 18 (100%)	0	Yes
ERR560520	SB4539	ERR560520	Bialek-Davenet et al.	K. pneumoniae	France	Europe	2008	human	infection		No	KL2	0	2	KL2	High		1	0.9973	18 / 18 (100%)	0	Yes
ERR560521	SB4720	ERR560521	Bialek-Davenet et al.	K. pneumoniae	Madagascar	Africa	2007	human	infection		No	KL1	0	1	KL1	High		1	1	20 / 20 (100%)	0	Yes
ERR560522	SB4721	ERR560522	Bialek-Davenet et al.	K. pneumoniae	Vietnam	Asia	2008	human	infection		No	KL1	0	1	KL1	High		1	1	20 / 20 (100%)	0	Yes
ERR560523	SB4722	ERR560523	Bialek-Davenet et al.	K. pneumoniae	Madagascar	Africa	2007	human	infection		No	KL1	0	1	KL1	High		1	1	20 / 20 (100%)	0	Yes
ERR560524	SB4762	ERR560524	Bialek-Davenet et al.	K. pneumoniae	France	Europe	1992	human	infection		No	KL122	0	162	KL122	High		1	0.9995	19 / 19 (100%)	0	Yes
ERR560525	SB4763	ERR560525	Bialek-Davenet et al.	K. pneumoniae	France	Europe	2012	human	infection		No	KL22/KL37	0	37	KL22	Good	-+	1	0.9949	17 / 18 (94.4%)	1	Yes
ERR562353	SB3926	ERR562353	Bialek-Davenet et al.	K. pneumoniae	Taiwan	Asia	unknown	human	infection		No	KL1	2	1	KL1	Good	?-+	0.998	0.9999	18 / 20 (90%)	1	Yes
ERR562354	SB3927	ERR562354	Bialek-Davenet et al.	K. pneumoniae	Taiwan	Asia	unknown	human	infection		No	KL1	0	1	KL1	High		1	0.9999	20 / 20 (100%)	0	Yes
ERR562357	SB4467	ERR562357	Bialek-Davenet et al.	K. pneumoniae	France	Europe	2011	human	infection		No	KL1	0	1	KL1	High		1	0.9999	20 / 20 (100%)	0	Yes
ERR562359	SB4565	ERR562359	Bialek-Davenet et al.	K. pneumoniae	France	Europe	2011	human	infection		No	KL1	0	1	KL1	High		1	0.9998	20 / 20 (100%)	0	Yes
ERR562360	SB4698	ERR562360	Bialek-Davenet et al.	K. pneumoniae	France	Europe	2012	human	infection		No	KL1	2	1	KL1	Good	?-+	1	0.9948	18 / 20 (90%)	1	Yes
SB2803	SB2803	ERR562348	Bialek-Davenet et al.	K. pneumoniae	Netherlands	Europe	1999	unknown	unknown		No	KL35	3	155	KL35	Good	?-	1	0.989	19 / 20 (95%)	0	Yes
SB3309	SB3309	ERR562350	Bialek-Davenet et al.	K. pneumoniae	France	Europe	1985	unknown	unknown		No	KL1	0	1	KL1	High		1	0.9999	20 / 20 (100%)	0	Yes
SB4385	SB4385	ERR560506	Bialek-Davenet et al.	K. pneumoniae	France	Europe	2008	unknown	unknown		No	KL1	0	1	KL1	High		1	0.9997	20 / 20 (100%)	0	Yes
SB4386	SB4386	ERR560507	Bialek-Davenet et al.	K. pneumoniae	France	Europe	2008	unknown	unknown		No	KL2	0	2	KL2	High		1	0.9973	18 / 18 (100%)	0	Yes
SB4447	SB4447	ERR560509	Bialek-Davenet et al.	K. pneumoniae	France	Europe	2009	unknown	unknown		No	KL2	0	2	KL2	High		1	0.9993	18 / 18 (100%)	0	Yes
SB53	SB53	SB53	Bialek-Davenet et al.	K. pneumoniae	Spain	Europe	1997	unknown	unknown		No	KL1	0	1	KL1	High		1	0.9997	20 / 20 (100%)	0	Yes
SRR1561198	Australia-2010	SRR1561198	Bowers et al.	K. pneumoniae	Australia	Australia	2010	human	unknown		No	KL106	0	29	KL106	Good	?-	0.9911	0.9997	17 / 18 (94.4%)	0	Yes
SRR1561199	Brazil-2006	SRR1561199	Bowers et al.	K. pneumoniae	Brazil	Samerica	2006	human	unknown	Yes	No	KL8	0	334	KL8	High	-*	1	0.9896	17 / 18 (94.4%)	0	Yes
SRR1561200	Brazil-2007a	SRR1561200	Bowers et al.	K. pneumoniae	Brazil	Samerica	2007	human	unknown	Yes	No	KL106	0	29	KL106	Good	?	0.9911	0.9994	18 / 18 (100%)	0	Yes
SRR1561201	Brazil-2007b	SRR1561201	Bowers et al.	K. pneumoniae	Brazil	Samerica	2007	human	unknown	Yes	No	KL106	0	29	KL106	Good	?	0.9911	0.999	18 / 18 (100%)	0	Yes
SRR1561202	Brazil-2008a	SRR1561202	Bowers et al.	K. pneumoniae	Brazil	Samerica	2008	human	unknown	Yes	No	KL36	0	109	KL36	Good	?	1	0.9989	21 / 21 (100%)	0	Yes
SRR1561203	Brazil-2008b	SRR1561203	Bowers et al.	K. pneumoniae	Brazil	Samerica	2008	human	unknown	Yes	No	KL36	0	109	KL36	High		1	0.9989	21 / 21 (100%)	0	Yes
SRR1561204	Brazil-2009a	SRR1561204	Bowers et al.	K. pneumoniae	Brazil	Samerica	2009	human	unknown	Yes	No	KL127	1	202	KL127	Good	?-	1	0.9787	18 / 19 (94.7%)	0	Yes
SRR1561205	Brazil-2009b	SRR1561205	Bowers et al.	K. pneumoniae	Brazil	Samerica	2009	human	unknown	Yes	No	KL36	0	109	KL36	Good	?	1	0.9989	21 / 21 (100%)	0	Yes
SRR1561206	Brazil-2010a	SRR1561206	Bowers et al.	K. pneumoniae	Brazil	Samerica	2010	human	unknown	Yes	No	KL15	1	50	KL15	High		0.9981	0.9998	16 / 16 (100%)	0	Yes
SRR1561207	Brazil-2010b	SRR1561207	Bowers et al.	K. pneumoniae	Brazil	Samerica	2010	human	unknown	Yes	No	KL15	1	50	KL15	High		1	0.998	16 / 16 (100%)	0	Yes
SRR1561208	Brazil-2010c	SRR1561208	Bowers et al.	K. pneumoniae	Brazil	Samerica	2010	human	unknown	Yes	No	KL10	2	100	KL10	Good	?-+	1	0.9674	19 / 20 (95%)	1	Yes
SRR1561209	Brazil-2010d	SRR1561209	Bowers et al.	K. pneumoniae	Brazil	Samerica	2010	human	unknown		No	KL10	1	100	KL10	Good	?	1	0.9674	20 / 20 (100%)	0	Yes
SRR1561210	Brazil-2010e	SRR1561210	Bowers et al.	K. pneumoniae	Brazil	Samerica	2010	human	unknown	Yes	No	KL64	0	64	KL64	High		1	0.9999	24 / 24 (100%)	0	Yes
SRR1561211	Canada-2009a	SRR1561211	Bowers et al.	K. pneumoniae	Canada	Namerica	2009	human	unknown	Yes	No	KL107	0	154	KL107	High		0.9999	0.9999	16 / 16 (100%)	0	Yes
SRR1561212	Canada-2009b	SRR1561212	Bowers et al.	K. pneumoniae	Canada	Namerica	2009	human	unknown		No	KL146	0	118	KL146	High	*	1	0.9516	20 / 20 (100%)	0	Yes
SRR1561213	Canada-2009c	SRR1561213	Bowers et al.	K. pneumoniae	Canada	Namerica	2009	human	unknown		No	KL46	0	150	KL46	High		1	0.9913	20 / 20 (100%)	0	Yes
SRR1561214	Canada-2009d	SRR1561214	Bowers et al.	K. pneumoniae	Canada	Namerica	2009	human	unknown		No	KL22/KL37	1	385	KL22	Good	?-	1	0.9916	17 / 18 (94.4%)	0	Yes
SRR1561215	Colombia-2009a	SRR1561215	Bowers et al.	K. pneumoniae	Colombia	Samerica	2009	human	unknown	Yes	No	KL107	0	154	KL107	High		0.9999	0.9999	16 / 16 (100%)	0	Yes
SRR1561216	Colombia-2009b	SRR1561216	Bowers et al.	K. pneumoniae	Colombia	Samerica	2009	human	unknown	Yes	No	KL107	0	154	KL107	High		0.9999	0.9999	16 / 16 (100%)	0	Yes
SRR1561217	Denmark-2009a	SRR1561217	Bowers et al.	K. pneumoniae	Denmark	Europe	2009	human	unknown	Yes	No	KL106	1	29	KL106	Good	?-	0.9911	0.9992	17 / 18 (94.4%)	0	Yes
SRR1561218	Denmark-2009b	SRR1561218	Bowers et al.	K. pneumoniae	Denmark	Europe	2009	human	unknown	Yes	No	KL106	1	29	KL106	Good	?-	0.9911	0.9999	17 / 18 (94.4%)	0	Yes
SRR1561219	Finland-2009a	SRR1561219	Bowers et al.	K. pneumoniae	Finland	Europe	2009	human	unknown	Yes	No	KL106	0	29	KL106	Good	?	0.9911	0.9999	18 / 18 (100%)	0	Yes
SRR1561220	Finland-2009b	SRR1561220	Bowers et al.	K. pneumoniae	Finland	Europe	2009	human	unknown	Yes	No	KL106	0	29	KL106	Good	?	0.9911	0.9999	18 / 18 (100%)	0	Yes
SRR1561221	Finland-2009c	SRR1561221	Bowers et al.	K. pneumoniae	Finland	Europe	2009	human	unknown	Yes	No	KL106	0	29	KL106	Good	?	0.9911	0.9994	18 / 18 (100%)	0	Yes
SRR1561222	Greece-2007	SRR1561222	Bowers et al.	K. pneumoniae	Greece	Europe	2007	human	unknown	Yes	No	KL106	0	29	KL106	Good	?	0.9911	0.9999	18 / 18 (100%)	0	Yes
SRR1561223	Greece-2008	SRR1561223	Bowers et al.	K. pneumoniae	Greece	Europe	2008	human	unknown	Yes	No	KL106	0	29	KL106	Good	?-	0.9911	0.9977	17 / 18 (94.4%)	0	Yes
SRR1561224	Greece-2009	SRR1561224	Bowers et al.	K. pneumoniae	Greece	Europe	2009	unknown	unknown	Yes	No	KL106	2	29	KL106	Good	?-	0.9901	0.9994	16 / 18 (88.9%)	0	Yes
SRR1561225	Greece-2010	SRR1561225	Bowers et al.	K. pneumoniae	Greece	Europe	2010	human	unknown	Yes	No	KL106	1	29	KL106	Good	?-	0.9911	0.9942	17 / 18 (94.4%)	0	Yes
SRR1561226	Greece-2011	SRR1561226	Bowers et al.	K. pneumoniae	Greece	Europe	2011	human	unknown	Yes	No	KL106	0	29	KL106	Good	?	0.9911	0.9992	18 / 18 (100%)	0	Yes
SRR1561227	Guatemala-2009	SRR1561227	Bowers et al.	K. pneumoniae	Guatemala	Samerica	2009	human	unknown	Yes	No	KL103	1	74	KL103	High	*	1	0.9671	21 / 21 (100%)	0	Yes
SRR1561228	Hong Kong-2008	SRR1561228	Bowers et al.	K. pneumoniae	Hong Kong	Asia	2008	human	unknown	Yes	No	KL105	0	75	KL105	High		1	1	22 / 22 (100%)	0	Yes
SRR1561230	India-2007b	SRR1561230	Bowers et al.	K. pneumoniae	India	Asia	2007	human	unknown		No	KL30	1	30	KL30	High	-	1	0.9937	19 / 20 (95%)	0	Yes
SRR1561231	India-2008a	SRR1561231	Bowers et al.	K. pneumoniae	India	Asia	2008	unknown	unknown	Yes	No	KL36	1	109	KL36	Good	?-	0.997	0.999	20 / 21 (95.2%)	0	Yes
SRR1561232	India-2008b	SRR1561232	Bowers et al.	K. pneumoniae	India	Asia	2008	human	unknown	Yes	No	KL36	0	109	KL36	High		1	0.9989	21 / 21 (100%)	0	Yes
SRR1561233	India-2008c	SRR1561233	Bowers et al.	K. pneumoniae	India	Asia	2008	human	unknown	Yes	No	KL36	0	109	KL36	High		1	0.9989	21 / 21 (100%)	0	Yes
SRR1561234	Indonesia-2008	SRR1561234	Bowers et al.	K. pneumoniae	Indonesia	Asia	2008	unknown	unknown	Yes	No	KL14	2	14	KL14	Good	?-	0.9899	0.999	23 / 25 (92%)	0	Yes
SRR1561236	Israel-2007b	SRR1561236	Bowers et al.	K. pneumoniae	Israel	MiddleEast	2007	human	unknown		No	KL46	0	97	KL46	High	*	1	0.9963	20 / 20 (100%)	0	Yes
SRR1561237	Israel-2007c	SRR1561237	Bowers et al.	K. pneumoniae	Israel	MiddleEast	2007	human	unknown	Yes	No	KL149	1	173	KL149	High	*	0.9978	0.9993	20 / 20 (100%)	0	Yes
SRR1561238	Israel-2007d	SRR1561238	Bowers et al.	K. pneumoniae	Israel	MiddleEast	2007	human	unknown		No	KL2	2	2	KL2	Good	?-	1	0.9979	17 / 18 (94.4%)	0	Yes
SRR1561239	Italy-2008	SRR1561239	Bowers et al.	K. pneumoniae	Italy	Europe	2008	human	unknown	Yes	No	KL107	0	154	KL107	High		0.9999	0.9999	16 / 16 (100%)	0	Yes
SRR1561240	Italy-2009	SRR1561240	Bowers et al.	K. pneumoniae	Italy	Europe	2009	human	unknown	Yes	No	KL106	0	29	KL106	Good	?	0.9911	0.9991	18 / 18 (100%)	0	Yes
SRR1561241	Italy-2011a	SRR1561241	Bowers et al.	K. pneumoniae	Italy	Europe	2011	human	unknown	Yes	No	KL106	0	29	KL106	Good	?	0.9911	0.9991	18 / 18 (100%)	0	Yes
SRR1561242	Italy-2011b	SRR1561242	Bowers et al.	K. pneumoniae	Italy	Europe	2011	human	unknown	Yes	No	KL106	0	29	KL106	Good	?	0.9911	0.9986	18 / 18 (100%)	0	Yes
SRR1561243	Italy-2011c	SRR1561243	Bowers et al.	K. pneumoniae	Italy	Europe	2011	human	unknown	Yes	No	KL107	0	154	KL107	Good	?	0.9999	0.9999	16 / 16 (100%)	0	Yes
SRR1561244	Italy-Palermo-2008	SRR1561244	Bowers et al.	K. pneumoniae	Italy	Europe	2008	human	unknown	Yes	No	KL107	0	154	KL107	High		0.9999	0.9999	16 / 16 (100%)	0	Yes
SRR1561245	Italy-Palermo-2009a	SRR1561245	Bowers et al.	K. pneumoniae	Italy	Europe	2009	human	unknown	Yes	No	KL107	0	154	KL107	High		0.9999	0.9999	16 / 16 (100%)	0	Yes
SRR1561246	Italy-Palermo-2009b	SRR1561246	Bowers et al.	K. pneumoniae	Italy	Europe	2009	human	unknown	Yes	No	KL107	0	154	KL107	High		0.9999	0.9999	16 / 16 (100%)	0	Yes
SRR1561247	Italy-Palermo-2009c	SRR1561247	Bowers et al.	K. pneumoniae	Italy	Europe	2009	human	unknown	Yes	No	KL107	0	154	KL107	High		0.9999	0.9999	16 / 16 (100%)	0	Yes
SRR1561248	Italy-Palermo-2009d	SRR1561248	Bowers et al.	K. pneumoniae	Italy	Europe	2009	human	unknown	Yes	No	KL107	0	154	KL107	High		0.9999	0.9999	16 / 16 (100%)	0	Yes
SRR1561249	Italy-Palermo-2009e	SRR1561249	Bowers et al.	K. pneumoniae	Italy	Europe	2009	human	unknown	Yes	No	KL107	0	154	KL107	High		0.9999	0.9999	16 / 16 (100%)	0	Yes
SRR1561250	Italy-Palermo-2009f	SRR1561250	Bowers et al.	K. pneumoniae	Italy	Europe	2009	human	unknown		No	KL38	0	96	KL38	High		1	0.9969	17 / 17 (100%)	0	Yes
SRR1561251	Italy-Palermo-2009g	SRR1561251	Bowers et al.	K. pneumoniae	Italy	Europe	2009	human	unknown	Yes	No	KL107	0	154	KL107	High		0.9999	0.9999	16 / 16 (100%)	0	Yes
SRR1561252	Italy-Palermo-2009h	SRR1561252	Bowers et al.	K. pneumoniae	Italy	Europe	2009	human	unknown	Yes	No	KL107	0	154	KL107	High		0.9999	0.9999	16 / 16 (100%)	0	Yes
SRR1561253	Italy-Palermo-2009i	SRR1561253	Bowers et al.	K. pneumoniae	Italy	Europe	2009	human	unknown	Yes	No	KL107	0	154	KL107	High		0.9999	0.9999	16 / 16 (100%)	0	Yes
SRR1561254	Italy-Palermo-2009j	SRR1561254	Bowers et al.	K. pneumoniae	Italy	Europe	2009	human	unknown	Yes	No	KL107	0	154	KL107	High		0.9999	0.9999	16 / 16 (100%)	0	Yes
SRR1561255	Italy-Palermo-2009k	SRR1561255	Bowers et al.	K. pneumoniae	Italy	Europe	2009	human	unknown	Yes	No	KL107	0	154	KL107	High		0.9999	0.9999	16 / 16 (100%)	0	Yes
SRR1561256	Italy-Palermo-2009l	SRR1561256	Bowers et al.	K. pneumoniae	Italy	Europe	2009	human	unknown	Yes	No	KL107	0	154	KL107	High		0.9999	0.9999	16 / 16 (100%)	0	Yes
SRR1561257	Italy-Palermo-2010a	SRR1561257	Bowers et al.	K. pneumoniae	Italy	Europe	2010	human	unknown	Yes	No	KL107	0	154	KL107	High		0.9999	0.9999	16 / 16 (100%)	0	Yes
SRR1561258	Italy-Palermo-2010b	SRR1561258	Bowers et al.	K. pneumoniae	Italy	Europe	2010	human	unknown	Yes	No	KL107	1	154	KL107	Good	?-	0.9999	0.9999	15 / 16 (93.8%)	0	No
SRR1561259	Italy-Palermo-2010c	SRR1561259	Bowers et al.	K. pneumoniae	Italy	Europe	2010	human	unknown	Yes	No	KL107	0	154	KL107	High		0.9999	0.9999	16 / 16 (100%)	0	Yes
SRR1561260	Italy-Palermo-2010d	SRR1561260	Bowers et al.	K. pneumoniae	Italy	Europe	2010	human	unknown	Yes	No	KL107	0	154	KL107	High		0.9999	0.9999	16 / 16 (100%)	0	Yes
SRR1561262	Italy-Palermo-2011a	SRR1561262	Bowers et al.	K. pneumoniae	Italy	Europe	2011	human	unknown	Yes	No	KL107	0	154	KL107	High		0.9999	0.9999	16 / 16 (100%)	0	Yes
SRR1561263	Italy-Palermo-2011b	SRR1561263	Bowers et al.	K. pneumoniae	Italy	Europe	2011	human	unknown	Yes	No	KL107	0	154	KL107	High		0.9999	0.9999	16 / 16 (100%)	0	Yes
SRR1561264	Italy-Palermo-2011c	SRR1561264	Bowers et al.	K. pneumoniae	Italy	Europe	2011	human	unknown	Yes	No	KL107	0	154	KL107	High		0.9999	0.9999	16 / 16 (100%)	0	Yes
SRR1561265	Italy-Palermo-2011d	SRR1561265	Bowers et al.	K. pneumoniae	Italy	Europe	2011	human	unknown	Yes	No	KL107	0	154	KL107	High		0.9999	0.9999	16 / 16 (100%)	0	Yes
SRR1561266	Italy-Palermo-2011e	SRR1561266	Bowers et al.	K. pneumoniae	Italy	Europe	2011	human	unknown	Yes	No	KL107	0	154	KL107	High		0.9999	0.9999	16 / 16 (100%)	0	Yes
SRR1561267	Italy-Palermo-2011f	SRR1561267	Bowers et al.	K. pneumoniae	Italy	Europe	2011	human	unknown	Yes	No	KL107	0	154	KL107	High		0.9999	0.9999	16 / 16 (100%)	0	Yes
SRR1561268	Italy-Palermo-2011g	SRR1561268	Bowers et al.	K. pneumoniae	Italy	Europe	2011	human	unknown	Yes	No	KL107	0	154	KL107	High		0.9999	0.9999	16 / 16 (100%)	0	Yes
SRR1561269	Italy-Palermo-2011h	SRR1561269	Bowers et al.	K. pneumoniae	Italy	Europe	2011	human	unknown	Yes	No	KL107	0	154	KL107	High		0.9999	0.9999	16 / 16 (100%)	0	Yes
SRR1561270	Italy-Palermo-2011i	SRR1561270	Bowers et al.	K. pneumoniae	Italy	Europe	2011	human	unknown	Yes	No	KL107	0	154	KL107	High		0.9999	0.9999	16 / 16 (100%)	0	Yes
SRR1561271	Italy-Palermo-2011j	SRR1561271	Bowers et al.	K. pneumoniae	Italy	Europe	2011	human	unknown	Yes	No	KL107	0	154	KL107	High		0.9999	0.9999	16 / 16 (100%)	0	Yes
SRR1561273	Malaysia-2008	SRR1561273	Bowers et al.	K. pneumoniae	Malaysia	Asia	2008	unknown	unknown	Yes	No	KL105	2	75	KL105	Good	?-	0.9992	0.9954	20 / 22 (90.9%)	0	Yes
SRR1561274	Malaysia-2009	SRR1561274	Bowers et al.	K. pneumoniae	Malaysia	Asia	2009	human	unknown	Yes	No	KL105	0	75	KL105	High		1	1	22 / 22 (100%)	0	Yes
SRR1561275	Philippines-2009	SRR1561275	Bowers et al.	K. pneumoniae	Philippines	Asia	2009	unknown	unknown	Yes	No	KL15	1	50	KL15	High		1	0.998	16 / 16 (100%)	0	Yes
SRR1561276	Poland-2008	SRR1561276	Bowers et al.	K. pneumoniae	Poland	Europe	2008	human	unknown	Yes	No	KL107	0	154	KL107	High		0.9999	0.9993	16 / 16 (100%)	0	Yes
SRR1561277	Poland-2009a	SRR1561277	Bowers et al.	K. pneumoniae	Poland	Europe	2009	human	unknown	Yes	No	KL106	0	29	KL106	Good	?	0.9911	0.9993	18 / 18 (100%)	0	Yes
SRR1561278	Poland-2009b	SRR1561278	Bowers et al.	K. pneumoniae	Poland	Europe	2009	human	unknown	Yes	No	KL106	0	29	KL106	Good	?	0.9911	0.999	18 / 18 (100%)	0	Yes
SRR1561279	Poland-2009c	SRR1561279	Bowers et al.	K. pneumoniae	Poland	Europe	2009	unknown	unknown	Yes	No	KL125	0	177	KL125	High	*	1	0.9039	18 / 18 (100%)	0	Yes
SRR1561280	Poland-2009d	SRR1561280	Bowers et al.	K. pneumoniae	Poland	Europe	2009	human	unknown	Yes	No	KL106	0	29	KL106	Good	?	0.9911	0.999	18 / 18 (100%)	0	Yes
SRR1561281	Poland-2009e	SRR1561281	Bowers et al.	K. pneumoniae	Poland	Europe	2009	human	unknown	Yes	No	KL106	0	29	KL106	Good	?	0.9911	0.9999	18 / 18 (100%)	0	Yes
SRR1561282	Singapore-2008	SRR1561282	Bowers et al.	K. pneumoniae	Singapore	Asia	2008	human	unknown	Yes	No	KL105	1	75	KL105	High	-	1	0.9984	21 / 22 (95.5%)	0	Yes
SRR1561283	Thailand-2007	SRR1561283	Bowers et al.	K. pneumoniae	Thailand	Asia	2007	human	unknown	Yes	No	KL15	2	50	KL15	Good	?-	1	0.9919	15 / 16 (93.8%)	0	Yes
SRR1561284	Thailand-2008a	SRR1561284	Bowers et al.	K. pneumoniae	Thailand	Asia	2008	human	unknown	Yes	No	KL15	1	50	KL15	High		1	0.9988	16 / 16 (100%)	0	Yes
SRR1561285	Thailand-2008b	SRR1561285	Bowers et al.	K. pneumoniae	Thailand	Asia	2008	human	unknown	Yes	No	KL15	1	50	KL15	High		1	0.9983	16 / 16 (100%)	0	Yes
SRR1561286	Thailand-2008c	SRR1561286	Bowers et al.	K. pneumoniae	Thailand	Asia	2008	unknown	unknown	Yes	No	KL15	3	50	KL15	Good	?-	0.9933	0.9889	14 / 16 (87.5%)	0	Yes
SRR1561287	Thailand-2008d	SRR1561287	Bowers et al.	K. pneumoniae	Thailand	Asia	2008	human	unknown	Yes	No	KL15	2	50	KL15	Good	?-	0.9996	0.998	15 / 16 (93.8%)	0	Yes
SRR1561289	Thailand-2008f	SRR1561289	Bowers et al.	K. pneumoniae	Thailand	Asia	2008	human	unknown	Yes	No	KL15	1	50	KL15	High		1	0.9985	16 / 16 (100%)	0	Yes
SRR1561290	Thailand-2008g	SRR1561290	Bowers et al.	K. pneumoniae	Thailand	Asia	2008	human	unknown	Yes	No	KL55	0	56	KL55	High	*	1	0.9627	20 / 20 (100%)	0	Yes
SRR1561291	Thailand-2008h	SRR1561291	Bowers et al.	K. pneumoniae	Thailand	Asia	2008	human	unknown	Yes	No	KL15	1	50	KL15	High		1	0.998	16 / 16 (100%)	0	Yes
SRR1561292	Thailand-2008i	SRR1561292	Bowers et al.	K. pneumoniae	Thailand	Asia	2008	human	unknown	Yes	No	KL15	1	50	KL15	High		1	0.9985	16 / 16 (100%)	0	Yes
SRR1561293	US-AZ-2006a	SRR1561293	Bowers et al.	K. pneumoniae	USA	Namerica	2006	human	unknown	Yes	No	KL107	0	154	KL107	High		0.9999	0.9999	16 / 16 (100%)	0	Yes
SRR1561294	US-AZ-2006b	SRR1561294	Bowers et al.	K. pneumoniae	USA	Namerica	2006	human	unknown	Yes	No	KL107	0	154	KL107	High		0.9999	0.9999	16 / 16 (100%)	0	Yes
SRR1561295	US-CA-2007a	SRR1561295	Bowers et al.	K. pneumoniae	USA	Namerica	2007	human	unknown	Yes	No	KL15	1	50	KL15	High		1	0.998	16 / 16 (100%)	0	Yes
SRR1561296	US-CA-2007b	SRR1561296	Bowers et al.	K. pneumoniae	USA	Namerica	2007	human	unknown	Yes	No	KL107	0	154	KL107	Good	?	0.9999	0.9999	16 / 16 (100%)	0	Yes
SRR1561297	US-CA-2008	SRR1561297	Bowers et al.	K. pneumoniae	USA	Namerica	2008	human	unknown	Yes	No	KL17	0	50	KL17	High		1	0.9852	20 / 20 (100%)	0	Yes
SRR1561298	US-CA-2010a	SRR1561298	Bowers et al.	K. pneumoniae	USA	Namerica	2010	human	unknown	Yes	No	KL74	0	174	KL74	High		1	0.9895	19 / 19 (100%)	0	Yes
SRR1561299	US-CA-2010b	SRR1561299	Bowers et al.	K. pneumoniae	USA	Namerica	2010	human	unknown		No	KL105	0	75	KL105	High	-	1	0.9999	21 / 22 (95.5%)	0	Yes
SRR1561300	US-CA-2011	SRR1561300	Bowers et al.	K. pneumoniae	USA	Namerica	2011	human	unknown		No	KL2	0	2	KL2	High		1	0.9974	18 / 18 (100%)	0	Yes
SRR1561301	US-CO-2007	SRR1561301	Bowers et al.	K. pneumoniae	USA	Namerica	2007	human	unknown	Yes	No	KL107	0	154	KL107	High		0.9999	0.9999	16 / 16 (100%)	0	Yes
SRR1561302	US-DE-2006	SRR1561302	Bowers et al.	K. pneumoniae	USA	Namerica	2006	human	unknown	Yes	No	KL107	0	154	KL107	High		0.9999	0.9998	16 / 16 (100%)	0	Yes
SRR1561303	US-DE-2007	SRR1561303	Bowers et al.	K. pneumoniae	USA	Namerica	2007	human	unknown	Yes	No	KL107	1	unknown	KL107	Low	?-	0.9275	0.9999	15 / 16 (93.8%)	0	Yes
SRR1561304	US-FL-2008	SRR1561304	Bowers et al.	K. pneumoniae	USA	Namerica	2008	human	unknown		No	KL21	0	263	KL21	Good	?	1	0.9938	19 / 19 (100%)	0	Yes
SRR1561305	US-FL-2011	SRR1561305	Bowers et al.	K. pneumoniae	USA	Namerica	2011	human	unknown	Yes	No	KL23	2	83	KL23	Low	?-	0.9416	0.9898	17 / 19 (89.5%)	0	Yes
SRR1561306	US-GA-2006a	SRR1561306	Bowers et al.	K. pneumoniae	USA	Namerica	2006	human	unknown	Yes	No	KL107	0	154	KL107	High		0.9999	0.9999	16 / 16 (100%)	0	Yes
SRR1561307	US-GA-2006b	SRR1561307	Bowers et al.	K. pneumoniae	USA	Namerica	2006	human	unknown		No	KL28	2	84	KL28	Good	?-	1	0.9916	17 / 19 (89.5%)	0	Yes
SRR1561308	US-GA-2007	SRR1561308	Bowers et al.	K. pneumoniae	USA	Namerica	2007	human	unknown	Yes	No	KL107	0	154	KL107	High		0.9999	0.9999	16 / 16 (100%)	0	Yes
SRR1561309	US-GA-2009a	SRR1561309	Bowers et al.	K. pneumoniae	USA	Namerica	2009	human	unknown	Yes	No	KL106	0	29	KL106	Good	?	0.9911	0.9978	18 / 18 (100%)	0	Yes
SRR1561310	US-GA-2009b	SRR1561310	Bowers et al.	K. variicola	USA	Namerica	2009	human	unknown		No	KL53	0	53	KL53	Good	?-+	1	0.9996	22 / 23 (95.7%)	1	Yes
SRR1561311	US-GA-2009c	SRR1561311	Bowers et al.	K. pneumoniae	USA	Namerica	2009	human	unknown	Yes	No	KL107	0	154	KL107	High		0.9999	0.9999	16 / 16 (100%)	0	Yes
SRR1561312	US-GA-2009d	SRR1561312	Bowers et al.	K. pneumoniae	USA	Namerica	2009	human	unknown	Yes	No	KL107	0	154	KL107	High		0.9999	0.9999	16 / 16 (100%)	0	Yes
SRR1561313	US-IL-2008a	SRR1561313	Bowers et al.	K. pneumoniae	USA	Namerica	2008	human	unknown	Yes	No	KL107	0	154	KL107	High		0.9999	0.9999	16 / 16 (100%)	0	Yes
SRR1561314	US-IL-2008b	SRR1561314	Bowers et al.	K. pneumoniae	USA	Namerica	2008	human	unknown		No	KL2	2	2	KL2	Low	?-	0.9234	0.9974	16 / 18 (88.9%)	0	Yes
SRR1561315	US-IL-2009a	SRR1561315	Bowers et al.	K. pneumoniae	USA	Namerica	2009	human	unknown	Yes	No	KL107	0	154	KL107	High		0.9999	0.9999	16 / 16 (100%)	0	Yes
SRR1561316	US-IL-2009b	SRR1561316	Bowers et al.	K. pneumoniae	USA	Namerica	2009	human	unknown	Yes	No	KL107	0	154	KL107	High		0.9999	0.9999	16 / 16 (100%)	0	Yes
SRR1561317	US-MA-2007	SRR1561317	Bowers et al.	K. pneumoniae	USA	Namerica	2007	human	unknown	Yes	No	KL107	0	154	KL107	High		0.9999	0.9999	16 / 16 (100%)	0	Yes
SRR1561318	US-MA-2008	SRR1561318	Bowers et al.	K. pneumoniae	USA	Namerica	2008	human	unknown	Yes	No	KL107	0	154	KL107	High		0.9999	0.9998	16 / 16 (100%)	0	Yes
SRR1561319	US-MD-2005	SRR1561319	Bowers et al.	K. pneumoniae	USA	Namerica	2005	human	unknown		No	unknown	unknown	308	KL57	None	?-*	0.7958	0.9493	12 / 18 (66.7%)	0	No
SRR1561320	US-MD-2006	SRR1561320	Bowers et al.	K. pneumoniae	USA	Namerica	2006	human	unknown	Yes	No	KL13	1	243	KL13	Good	?-+	1	0.9901	18 / 19 (94.7%)	1	Yes
SRR1561321	US-MD-2011	SRR1561321	Bowers et al.	K. pneumoniae	USA	Namerica	2011	human	unknown		No	KL2	1	2	KL2	High		1	0.9958	18 / 18 (100%)	0	Yes
SRR1561323	US-MO-2006	SRR1561323	Bowers et al.	K. pneumoniae	USA	Namerica	2006	human	unknown		No	KL2	0	2	KL2	High	-	1	0.9974	17 / 18 (94.4%)	0	Yes
SRR1561324	US-NC-1996	SRR1561324	Bowers et al.	K. pneumoniae	USA	Namerica	1996	human	unknown		No	KL15	1	50	KL15	High		0.9972	0.9979	16 / 16 (100%)	0	Yes
SRR1561325	US-ND-2011	SRR1561325	Bowers et al.	K. pneumoniae	USA	Namerica	2011	human	unknown	Yes	No	KL107	0	154	KL107	High		0.9999	0.9999	16 / 16 (100%)	0	Yes
SRR1561326	US-NH-2008	SRR1561326	Bowers et al.	K. pneumoniae	USA	Namerica	2008	human	unknown	Yes	No	KL107	0	154	KL107	High		0.9999	0.9999	16 / 16 (100%)	0	Yes
SRR1561327	US-NJ-2003	SRR1561327	Bowers et al.	K. pneumoniae	USA	Namerica	2003	human	unknown	Yes	No	KL107	0	154	KL107	High		0.9999	0.9999	16 / 16 (100%)	0	Yes
SRR1561328	US-NJ-2004a	SRR1561328	Bowers et al.	K. pneumoniae	USA	Namerica	2004	human	unknown	Yes	No	KL107	0	154	KL107	High		0.9999	0.9999	16 / 16 (100%)	0	Yes
SRR1561329	US-NJ-2004b	SRR1561329	Bowers et al.	K. pneumoniae	USA	Namerica	2004	human	unknown	Yes	No	KL107	0	154	KL107	High		0.9999	0.9998	16 / 16 (100%)	0	Yes
SRR1561330	US-NJ-2005	SRR1561330	Bowers et al.	K. pneumoniae	USA	Namerica	2005	human	unknown	Yes	No	KL107	0	154	KL107	High		0.9999	0.9999	16 / 16 (100%)	0	Yes
SRR1561331	US-NJ-2006	SRR1561331	Bowers et al.	K. pneumoniae	USA	Namerica	2006	human	unknown	Yes	No	KL107	0	154	KL107	High		0.9999	0.9999	16 / 16 (100%)	0	Yes
SRR1561332	US-NJ-2007a	SRR1561332	Bowers et al.	K. pneumoniae	USA	Namerica	2007	human	unknown	Yes	No	KL107	0	154	KL107	High		0.9999	0.9999	16 / 16 (100%)	0	Yes
SRR1561333	US-NJ-2007b	SRR1561333	Bowers et al.	K. pneumoniae	USA	Namerica	2007	human	unknown	Yes	No	KL107	0	154	KL107	High		0.9999	0.9999	16 / 16 (100%)	0	Yes
SRR1561334	US-NM-2007	SRR1561334	Bowers et al.	K. pneumoniae	USA	Namerica	2007	human	unknown	Yes	No	KL107	0	154	KL107	High		0.9999	0.9999	16 / 16 (100%)	0	Yes
SRR1561335	US-NY-2004a	SRR1561335	Bowers et al.	K. pneumoniae	USA	Namerica	2004	human	unknown		No	KL30	1	114	KL30	Good	?-+*	1	0.9636	18 / 20 (90%)	1	Yes
SRR1561336	US-NY-2004b	SRR1561336	Bowers et al.	K. pneumoniae	USA	Namerica	2004	human	unknown	Yes	No	KL107	0	154	KL107	High		0.9999	0.9999	16 / 16 (100%)	0	Yes
SRR1561337	US-NY-2004c	SRR1561337	Bowers et al.	K. pneumoniae	USA	Namerica	2004	human	unknown		No	KL140	0	374	KL140	High		1	0.997	19 / 19 (100%)	0	Yes
SRR1561338	US-NY-2004d	SRR1561338	Bowers et al.	K. pneumoniae	USA	Namerica	2004	human	unknown		No	KL106	0	29	KL106	Good	?	0.9878	0.9987	18 / 18 (100%)	0	Yes
SRR1561339	US-NY-2005a	SRR1561339	Bowers et al.	K. pneumoniae	USA	Namerica	2005	human	unknown	Yes	No	KL106	0	29	KL106	Good	?	0.9911	0.9989	18 / 18 (100%)	0	Yes
SRR1561340	US-NY-2005b	SRR1561340	Bowers et al.	K. pneumoniae	USA	Namerica	2005	human	unknown		No	KL2	0	72	KL2	High		1	0.984	18 / 18 (100%)	0	Yes
SRR1561341	US-NY-2005c	SRR1561341	Bowers et al.	K. pneumoniae	USA	Namerica	2005	human	unknown	Yes	No	KL106	0	29	KL106	Good	?	0.9911	0.9999	18 / 18 (100%)	0	Yes
SRR1561342	US-NY-2005d	SRR1561342	Bowers et al.	K. pneumoniae	USA	Namerica	2005	human	unknown	Yes	No	KL107	0	154	KL107	High		0.9999	0.9998	16 / 16 (100%)	0	Yes
SRR1561343	US-NY-2009a	SRR1561343	Bowers et al.	K. pneumoniae	USA	Namerica	2009	human	unknown	Yes	No	KL106	0	29	KL106	Good	?	0.9911	0.9998	18 / 18 (100%)	0	Yes
SRR1561344	US-NY-2009b	SRR1561344	Bowers et al.	K. pneumoniae	USA	Namerica	2009	human	unknown	Yes	No	unknown	unknown	unknown	KL106	None	?-	0.431	0.9961	6 / 18 (33.3%)	0	No
SRR1561345	US-NY-2009c	SRR1561345	Bowers et al.	K. pneumoniae	USA	Namerica	2009	human	unknown	Yes	No	KL107	0	154	KL107	High		0.9999	0.9998	16 / 16 (100%)	0	Yes
SRR1561346	US-NY-2010	SRR1561346	Bowers et al.	K. pneumoniae	USA	Namerica	2010	human	unknown	Yes	No	KL107	0	154	KL107	High		0.9999	0.9998	16 / 16 (100%)	0	Yes
SRR1561347	US-OR-2010	SRR1561347	Bowers et al.	K. pneumoniae	USA	Namerica	2010	human	unknown	Yes	No	KL106	0	29	KL106	Good	?	0.9911	0.9989	18 / 18 (100%)	0	Yes
SRR1561348	US-PA-2001	SRR1561348	Bowers et al.	K. quasipneumoniae	USA	Namerica	2001	human	unknown		No	KL28	1	436	KL28	Good	?-+*	1	0.9109	17 / 19 (89.5%)	1	Yes
SRR1561349	US-PA-2005a	SRR1561349	Bowers et al.	K. pneumoniae	USA	Namerica	2005	human	unknown	Yes	No	KL107	0	154	KL107	High		0.9999	0.9999	16 / 16 (100%)	0	Yes
SRR1561350	US-PA-2005b	SRR1561350	Bowers et al.	K. pneumoniae	USA	Namerica	2005	human	unknown	Yes	No	KL107	0	154	KL107	High		0.9999	0.9999	16 / 16 (100%)	0	Yes
SRR1561351	US-PA-2007	SRR1561351	Bowers et al.	K. pneumoniae	USA	Namerica	2007	human	unknown	Yes	No	KL107	0	154	KL107	High		0.9999	0.9998	16 / 16 (100%)	0	Yes
SRR1561352	US-PA-2008	SRR1561352	Bowers et al.	K. pneumoniae	USA	Namerica	2008	human	unknown	Yes	No	KL107	0	154	KL107	High		0.9999	0.9999	16 / 16 (100%)	0	Yes
SRR1561353	US-PA-2011a	SRR1561353	Bowers et al.	K. pneumoniae	USA	Namerica	2011	human	unknown	Yes	No	KL106	0	29	KL106	Good	?	0.9911	0.9998	18 / 18 (100%)	0	Yes
SRR1561354	US-PA-2011b	SRR1561354	Bowers et al.	K. pneumoniae	USA	Namerica	2011	human	unknown	Yes	No	KL107	0	154	KL107	High		0.9999	0.9999	16 / 16 (100%)	0	Yes
SRR1561355	US-RI-2008	SRR1561355	Bowers et al.	K. pneumoniae	USA	Namerica	2008	human	unknown	Yes	No	KL107	0	154	KL107	High		0.9999	0.9999	16 / 16 (100%)	0	Yes
SRR1561356	US-SD-2012	SRR1561356	Bowers et al.	K. pneumoniae	USA	Namerica	2012	human	unknown	Yes	No	KL107	0	154	KL107	High		0.9999	0.9999	16 / 16 (100%)	0	Yes
SRR1561357	US-TX-2001	SRR1561357	Bowers et al.	K. pneumoniae	USA	Namerica	2001	human	unknown		No	KL64	0	64	KL64	High		1	0.9985	24 / 24 (100%)	0	Yes
SRR1561358	US-TX-2011	SRR1561358	Bowers et al.	K. pneumoniae	USA	Namerica	2011	human	unknown		No	KL2	0	2	KL2	High		1	0.9975	18 / 18 (100%)	0	Yes
SRR1561360	US-VA-2008a	SRR1561360	Bowers et al.	K. pneumoniae	USA	Namerica	2008	human	unknown	Yes	No	KL106	0	29	KL106	Good	?-	0.9911	0.9996	17 / 18 (94.4%)	0	Yes
SRR1561361	US-VA-2008b	SRR1561361	Bowers et al.	K. pneumoniae	USA	Namerica	2008	human	unknown		No	KL9	0	192	KL9	High		1	0.9884	19 / 19 (100%)	0	Yes
SRR1561362	US-WA-2010	SRR1561362	Bowers et al.	K. pneumoniae	USA	Namerica	2010	human	unknown		No	KL64	0	64	KL64	Good	?	1	1	24 / 24 (100%)	0	Yes
SRR1561363	US-WV-2011a	SRR1561363	Bowers et al.	K. pneumoniae	USA	Namerica	2011	human	unknown	Yes	No	KL107	0	154	KL107	High		0.9999	0.9999	16 / 16 (100%)	0	Yes
SRR1561364	US-WV-2011b	SRR1561364	Bowers et al.	K. pneumoniae	USA	Namerica	2011	human	unknown	Yes	No	unknown	unknown	unknown	KL107	None	?-	0.5408	0.9968	9 / 16 (56.2%)	0	No
SRR2098672	Kpn0048	SRR2098672	Davis et al.	K. pneumoniae	USA	Namerica	2011	human	infection		Yes	KL70	2	449	KL70	Good	?-+*	0.9921	0.9458	18 / 20 (90%)	1	Yes
SRR2098675	Kpn0079	SRR2098675	Davis et al.	K. pneumoniae	USA	Namerica	2012	human	infection		Yes	KL2	0	203	KL2	High		1	0.9975	18 / 18 (100%)	0	Yes
SRR2098676	Kpn0065	SRR2098676	Davis et al.	K. pneumoniae	USA	Namerica	2012	human	infection		Yes	KL2	0	203	KL2	High		1	0.9973	18 / 18 (100%)	0	Yes
SRR2098677	Kpn0062	SRR2098677	Davis et al.	K. pneumoniae	USA	Namerica	2012	human	infection		Yes	KL2	3	450	KL2	None	?-+	0.9921	0.9967	15 / 18 (83.3%)	3	Yes
SRR2098678	Kpn0066	SRR2098678	Davis et al.	K. pneumoniae	USA	Namerica	2012	human	infection		Yes	KL2	1	203	KL2	Good	?-+	0.9953	0.9965	16 / 18 (88.9%)	1	Yes
SRR2098679	Kpn0078	SRR2098679	Davis et al.	K. pneumoniae	USA	Namerica	2012	human	infection		Yes	KL102	0	173	KL102	High		1	0.9998	17 / 17 (100%)	0	No
SRR2098680	Kpn0071	SRR2098680	Davis et al.	K. pneumoniae	USA	Namerica	2012	human	infection		Yes	KL20	0	95	KL20	High		1	0.9995	18 / 18 (100%)	0	Yes
SRR2098681	Kpn0075	SRR2098681	Davis et al.	K. pneumoniae	USA	Namerica	2012	human	infection		Yes	KL20	0	95	KL20	High		1	0.9994	18 / 18 (100%)	0	Yes
SRR2098682	Kpn0046	SRR2098682	Davis et al.	K. pneumoniae	USA	Namerica	2011	human	infection		Yes	KL28	2	28	KL28	Good	?-+	0.9795	0.9969	17 / 19 (89.5%)	1	Yes
SRR2098683	Kpn0013	SRR2098683	Davis et al.	K. pneumoniae	USA	Namerica	2012	turkey	NA		Yes	KL62	0	149	KL62	High		1	0.9997	19 / 19 (100%)	0	Yes
SRR2098684	Kpn0011	SRR2098684	Davis et al.	K. pneumoniae	USA	Namerica	2012	turkey	NA		Yes	unknown	unknown	404	KL107	None	?-	0.8324	0.8766	10 / 16 (62.5%)	0	Yes
SRR2098685	Kpn0015	SRR2098685	Davis et al.	K. pneumoniae	USA	Namerica	2012	turkey	NA		Yes	KL62	0	149	KL62	High		1	0.9997	19 / 19 (100%)	0	Yes
SRR2098686	Kpn0049	SRR2098686	Davis et al.	K. pneumoniae	USA	Namerica	2011	human	infection		Yes	unknown	unknown	unknown	KL14	Low	?-+	0.956	0.9778	13 / 25 (52%)	1	Yes
SRR2098687	Kpn0029	SRR2098687	Davis et al.	K. pneumoniae	USA	Namerica	2012	chicken	NA		Yes	KL21	0	262	KL21	Good	?	1	0.9974	19 / 19 (100%)	0	Yes
SRR2098688	Kpn0028	SRR2098688	Davis et al.	K. pneumoniae	USA	Namerica	2012	chicken	NA		Yes	KL21	1	262	KL21	Good	?-	1	0.9982	18 / 19 (94.7%)	0	Yes
SRR2098689	Kpn0008	SRR2098689	Davis et al.	K. pneumoniae	USA	Namerica	2012	turkey	NA		Yes	KL10	3	100	KL10	Low	?-+	0.9975	0.9661	16 / 20 (80%)	2	Yes
SRR2098690	Kpn0010	SRR2098690	Davis et al.	K. pneumoniae	USA	Namerica	2012	turkey	NA		Yes	KL10	1	100	KL10	Good	?	1	0.9677	20 / 20 (100%)	0	Yes
SRR2098691	Kpn0036	SRR2098691	Davis et al.	K. pneumoniae	USA	Namerica	2012	pork	NA		Yes	KL31	0	31	KL31	High		1	0.9949	20 / 20 (100%)	0	Yes
SRR2098693	Kpn0059	SRR2098693	Davis et al.	K. pneumoniae	USA	Namerica	2012	human	infection		Yes	KL51	0	104	KL51	High		1	0.994	16 / 16 (100%)	0	Yes
SRR2098694	Kpn0018	SRR2098694	Davis et al.	K. pneumoniae	USA	Namerica	2012	pork	NA		Yes	KL17	0	137	KL17	High		1	0.9998	20 / 20 (100%)	0	Yes
SRR2098695	Kpn0064	SRR2098695	Davis et al.	K. pneumoniae	USA	Namerica	2012	human	infection		Yes	unknown	unknown	2	KL2	Low	?-+	0.9552	0.9952	10 / 18 (55.6%)	2	Yes
SRR2098696	Kpn0026	SRR2098696	Davis et al.	K. pneumoniae	USA	Namerica	2012	pork	NA		Yes	KL17	0	137	KL17	High		1	0.9997	20 / 20 (100%)	0	Yes
SRR2098697	Kpn0004	SRR2098697	Davis et al.	K. pneumoniae	USA	Namerica	2012	chicken	NA		Yes	KL142	0	375	KL142	High	*	1	0.9958	21 / 21 (100%)	0	Yes
SRR2098698	Kpn0016	SRR2098698	Davis et al.	K. pneumoniae	USA	Namerica	2012	turkey	NA		Yes	KL57	0	34	KL57	High	-	1	0.988	17 / 18 (94.4%)	0	Yes
SRR2098699	Kpn0034	SRR2098699	Davis et al.	K. pneumoniae	USA	Namerica	2012	turkey	NA		Yes	KL142	0	377	KL142	High		1	1	21 / 21 (100%)	0	Yes
SRR2098700	Kpn0047	SRR2098700	Davis et al.	K. pneumoniae	USA	Namerica	2011	human	infection		Yes	KL113	0	351	KL113	Good	?-*	0.9986	0.9665	19 / 20 (95%)	0	Yes
SRR2098701	Kpn0006	SRR2098701	Davis et al.	K. pneumoniae	USA	Namerica	2012	chicken	NA		Yes	KL7	0	7	KL7	High		1	0.9845	20 / 20 (100%)	0	Yes
SRR2098710	Kpn0019	SRR2098710	Davis et al.	K. pneumoniae	USA	Namerica	2012	pork	NA		Yes	KL38	0	281	KL38	High		1	0.9939	17 / 17 (100%)	0	Yes
SRR2098751	Kpn0039	SRR2098751	Davis et al.	K. pneumoniae	USA	Namerica	2012	turkey	NA		Yes	KL39	0	112	KL39	High		1	0.9936	20 / 20 (100%)	0	Yes
SRR2098752	Kpn0043	SRR2098752	Davis et al.	K. pneumoniae	USA	Namerica	2012	turkey	NA		Yes	KL38	2	275	KL38	Good	?-+*	0.9979	0.9606	14 / 17 (82.4%)	1	Yes
SRR2098753	Kpn0076	SRR2098753	Davis et al.	K. pneumoniae	USA	Namerica	2012	human	infection		Yes	KL38	0	96	KL38	High		1	0.997	17 / 17 (100%)	0	Yes
SRR2098754	Kpn0051	SRR2098754	Davis et al.	K. pneumoniae	USA	Namerica	2011	human	infection		Yes	KL16	3	16	KL16	High		1	0.9934	22 / 22 (100%)	0	Yes
SRR2098755	Kpn0080	SRR2098755	Davis et al.	K. pneumoniae	USA	Namerica	2012	human	infection		Yes	KL3	0	59	KL3	High		1	0.9961	19 / 19 (100%)	0	Yes
SRR2098756	Kpn0033	SRR2098756	Davis et al.	K. pneumoniae	USA	Namerica	2012	turkey	NA		Yes	KL64	3	64	KL64	Good	?-	0.9891	0.998	21 / 24 (87.5%)	0	Yes
SRR2098757	Kpn0069	SRR2098757	Davis et al.	K. pneumoniae	USA	Namerica	2012	human	infection		Yes	unknown	unknown	451	KL145	Low	?-+*	0.9367	0.9401	20 / 23 (87.0%)	1	Yes
SRR2098758	Kpn0074	SRR2098758	Davis et al.	K. pneumoniae	USA	Namerica	2012	human	infection		Yes	KL105	0	75	KL105	High		1	0.9968	22 / 22 (100%)	0	Yes
SRR2098759	Kpn0023	SRR2098759	Davis et al.	K. pneumoniae	USA	Namerica	2012	turkey	NA		Yes	KL12	0	240	KL12	High		1	0.9993	23 / 23 (100%)	0	Yes
SRR2098760	Kpn0024	SRR2098760	Davis et al.	K. pneumoniae	USA	Namerica	2012	turkey	NA		Yes	KL8	0	8	KL8	High		1	1	18 / 18 (100%)	0	Yes
SRR2098761	Kpn0022	SRR2098761	Davis et al.	K. pneumoniae	USA	Namerica	2012	chicken	NA		Yes	KL149	0	452	KL149	High		1	0.9769	20 / 20 (100%)	0	Yes
SRR2098762	Kpn0056	SRR2098762	Davis et al.	K. pneumoniae	USA	Namerica	2012	human	infection		Yes	KL13	0	39	KL13	Good	?	1	0.988	19 / 19 (100%)	0	Yes
SRR2098763	Kpn0005	SRR2098763	Davis et al.	K. pneumoniae	USA	Namerica	2012	chicken	NA		Yes	KL111	1	113	KL111	Good	?-	0.9918	0.9999	16 / 17 (94.1%)	0	No
SRR2098764	Kpn0012	SRR2098764	Davis et al.	K. pneumoniae	USA	Namerica	2012	turkey	NA		Yes	KL17	0	253	KL17	Good	?-	1	0.9884	19 / 20 (95%)	0	Yes
SRR2098765	Kpn0035	SRR2098765	Davis et al.	K. pneumoniae	USA	Namerica	2012	turkey	NA		Yes	KL16	0	16	KL16	High		1	0.9942	22 / 22 (100%)	0	Yes
SRR2098766	Kpn0014	SRR2098766	Davis et al.	K. pneumoniae	USA	Namerica	2012	turkey	NA		Yes	unknown	unknown	253	KL17	Low	?-+*	0.9603	0.9668	14 / 20 (70%)	1	Yes
SRR2098767	Kpn0050	SRR2098767	Davis et al.	K. pneumoniae	USA	Namerica	2011	human	infection		Yes	KL63	1	63	KL63	Good	?-	0.9946	0.9911	19 / 20 (95%)	0	Yes
SRR2098768	Kpn0017	SRR2098768	Davis et al.	K. pneumoniae	USA	Namerica	2012	turkey	NA		Yes	KL63	0	63	KL63	High		1	0.9936	20 / 20 (100%)	0	Yes
SRR2098769	Kpn0030	SRR2098769	Davis et al.	K. pneumoniae	USA	Namerica	2012	pork	NA		Yes	KL63	1	150	KL63	Good	?-	0.9998	0.9881	19 / 20 (95%)	0	Yes
SRR2098770	Kpn0031	SRR2098770	Davis et al.	K. pneumoniae	USA	Namerica	2012	pork	NA		Yes	KL63	0	150	KL63	High		1	0.9881	20 / 20 (100%)	0	Yes
SRR2098771	Kpn0032	SRR2098771	Davis et al.	K. pneumoniae	USA	Namerica	2012	pork	NA		Yes	KL63	3	150	KL63	Low	?-+*	0.9965	0.9874	17 / 20 (85%)	2	Yes
SRR2098772	Kpn0001	SRR2098772	Davis et al.	K. pneumoniae	USA	Namerica	2012	chicken	NA		Yes	KL23	0	83	KL23	High		1	0.9986	19 / 19 (100%)	0	Yes
SRR2098773	Kpn0038	SRR2098773	Davis et al.	K. pneumoniae	USA	Namerica	2012	chicken	NA		Yes	KL23	0	83	KL23	High		1	0.9987	19 / 19 (100%)	0	Yes
SRR2098774	Kpn0009	SRR2098774	Davis et al.	K. pneumoniae	USA	Namerica	2012	turkey	NA		Yes	KL2	0	72	KL2	High		1	0.9841	18 / 18 (100%)	0	Yes
SRR2098775	Kpn0025	SRR2098775	Davis et al.	K. pneumoniae	USA	Namerica	2012	chicken	NA		Yes	KL30	2	276	KL30	Good	?-*	0.9946	0.9651	18 / 20 (90%)	0	Yes
SRR2098776	Kpn0077	SRR2098776	Davis et al.	K. pneumoniae	USA	Namerica	2012	human	infection		Yes	KL1	1	1	KL1	High	*	0.9978	0.998	20 / 20 (100%)	0	Yes
SRR2098777	Kpn0007	SRR2098777	Davis et al.	K. pneumoniae	USA	Namerica	2012	chicken	NA		Yes	KL109	0	211	KL109	Good	?	1	0.9977	22 / 22 (100%)	0	Yes
SRR2098780	Kpn0067	SRR2098780	Davis et al.	K. pneumoniae	USA	Namerica	2012	human	infection		Yes	KL110	1	345	KL110	Good	?-	0.9969	0.9987	18 / 20 (90%)	0	Yes
SRR2098783	Kpn0003	SRR2098783	Davis et al.	K. pneumoniae	USA	Namerica	2012	chicken	NA		Yes	KL136	0	123	KL136	High		1	0.999	19 / 19 (100%)	0	Yes
SRR2098785	Kpn0070	SRR2098785	Davis et al.	K. pneumoniae	USA	Namerica	2012	human	infection		Yes	KL110	0	199	KL110	High	-	1	0.9987	19 / 20 (95%)	0	Yes
SRR2098787	Kpn0002	SRR2098787	Davis et al.	K. pneumoniae	USA	Namerica	2012	chicken	NA		Yes	KL25	0	168	KL25	High	-	0.9999	0.9825	13 / 14 (92.9%)	0	Yes
SRR2098788	Kpn0021	SRR2098788	Davis et al.	K. pneumoniae	USA	Namerica	2012	chicken	NA		Yes	KL28	0	84	KL28	High		1	0.9917	19 / 19 (100%)	0	Yes
SRR2098789	Kpn0068	SRR2098789	Davis et al.	K. pneumoniae	USA	Namerica	2012	human	infection		Yes	KL25	1	141	KL25	Good	?-+	0.9859	0.9921	11 / 14 (78.6%)	1	Yes
SRR2098790	Kpn0041	SRR2098790	Davis et al.	K. pneumoniae	USA	Namerica	2012	pork	NA		Yes	KL23	0	82	KL23	High		1	0.9992	19 / 19 (100%)	0	Yes
SRR2098794	Kpn0082	SRR2098794	Davis et al.	K. pneumoniae	USA	Namerica	2012	human	infection		Yes	KL15	1	50	KL15	Good	-+	0.9953	0.9972	15 / 16 (93.8%)	1	Yes
SRR2098797	Kpn0057	SRR2098797	Davis et al.	K. pneumoniae	USA	Namerica	2012	human	infection		Yes	KL47	0	47	KL47	High		1	0.9999	19 / 19 (100%)	0	Yes
SRR2098799	Kpn0081	SRR2098799	Davis et al.	K. pneumoniae	USA	Namerica	2012	human	infection		Yes	KL15	1	50	KL15	High		0.9953	0.9983	16 / 16 (100%)	0	Yes
SRR2098800	Kpn0073	SRR2098800	Davis et al.	K. pneumoniae	USA	Namerica	2012	human	infection		Yes	KL54	0	54	KL54	High	*	1	0.9441	20 / 20 (100%)	0	Yes
SRR2098801	Kpn0040	SRR2098801	Davis et al.	K. variicola	USA	Namerica	2012	chicken	NA		Yes	KL38	0	38	KL38	High	*	1	0.9774	17 / 17 (100%)	0	Yes
SRR2098802	Kpn0042	SRR2098802	Davis et al.	K. variicola	USA	Namerica	2012	chicken	NA		Yes	KL123	0	405	KL123	High	*	0.9951	0.9557	16 / 16 (100%)	0	Yes
SRR2098807	Kpn0020	SRR2098807	Davis et al.	K. variicola	USA	Namerica	2012	pork	NA		Yes	KL13	2	161	KL13	Good	?-+*	0.9999	0.9576	17 / 19 (89.5%)	1	Yes
SRR2098809	Kpn0054	SRR2098809	Davis et al.	K. variicola	USA	Namerica	2012	human	infection		Yes	KL63	0	324	KL63	Good	?-+*	1	0.9587	19 / 20 (95%)	1	Yes
SRR2098810	Kpn0063	SRR2098810	Davis et al.	K. variicola	USA	Namerica	2012	human	infection		Yes	KL63	0	324	KL63	Good	?-*	1	0.9591	19 / 20 (95%)	0	Yes
SRR2098811	Kpn0045	SRR2098811	Davis et al.	K. variicola	USA	Namerica	2011	human	infection		Yes	KL125	0	188	KL125	High		1	0.9996	18 / 18 (100%)	0	Yes
SRR2098812	Kpn0058	SRR2098812	Davis et al.	K. variicola	USA	Namerica	2012	human	infection		Yes	unknown	unknown	53	KL53	Low	?-+	0.9491	0.9825	17 / 23 (73.9%)	2	Yes
SRR2098813	Kpn0060	SRR2098813	Davis et al.	K. variicola	USA	Namerica	2012	human	infection		Yes	KL53	2	53	KL53	Good	?-*	0.9949	0.9996	22 / 23 (95.7%)	0	Yes
SRR2098814	Kpn0027	SRR2098814	Davis et al.	K. pneumoniae	USA	Namerica	2012	chicken	NA		Yes	KL114	1	177	KL114	Good	?	1	0.9971	19 / 19 (100%)	0	Yes
SRR2098815	Kpn0044	SRR2098815	Davis et al.	K. variicola	USA	Namerica	2012	pork	NA		Yes	KL143	0	69	KL143	Good	?-*	1	0.9522	20 / 21 (95.2%)	0	No
SRR2098816	Kpn0052	SRR2098816	Davis et al.	K. variicola	USA	Namerica	2011	human	infection		Yes	KL151	0	440	KL151	Good	?*	1	0.9318	21 / 21 (100%)	0	Yes
SRR1166945	1747_ST258	SRR1166945	Deleo et al.	K. pneumoniae	USA	Namerica	2003	human	infection	Yes	No	KL107	0	154	KL107	High		0.9999	0.9999	16 / 16 (100%)	0	Yes
SRR1166946	1748_ST258	SRR1166946	Deleo et al.	K. pneumoniae	USA	Namerica	2004	human	infection	Yes	No	KL107	0	154	KL107	High		0.9999	0.9999	16 / 16 (100%)	0	Yes
SRR1166947	1749_ST258	SRR1166947	Deleo et al.	K. pneumoniae	USA	Namerica	2004	human	infection	Yes	No	KL107	0	154	KL107	High		0.9999	0.9999	16 / 16 (100%)	0	Yes
SRR1166948	1750_ST258	SRR1166948	Deleo et al.	K. pneumoniae	USA	Namerica	2004	human	infection	Yes	No	KL107	1	154	KL107	Good	?-	0.9999	0.9999	15 / 16 (93.8%)	0	Yes
SRR1166949	1751_ST258	SRR1166949	Deleo et al.	K. pneumoniae	USA	Namerica	2005	human	infection	Yes	No	KL107	0	154	KL107	High		0.9999	0.9999	16 / 16 (100%)	0	Yes
SRR1166950	1752_ST258	SRR1166950	Deleo et al.	K. pneumoniae	USA	Namerica	2005	human	infection	Yes	No	KL106	0	29	KL106	Good	?	0.9911	0.9998	18 / 18 (100%)	0	Yes
SRR1166951	1753_ST258	SRR1166951	Deleo et al.	K. pneumoniae	USA	Namerica	2006	human	infection		No	KL107-D1	0	154	KL107	None	-	0.8556	0.9998	12 / 16 (75%)	0	Yes
SRR1166952	1754_ST258	SRR1166952	Deleo et al.	K. pneumoniae	USA	Namerica	2007	human	infection	Yes	No	KL107	0	154	KL107	High		0.9999	0.9999	16 / 16 (100%)	0	Yes
SRR1166953	1755_ST258	SRR1166953	Deleo et al.	K. pneumoniae	USA	Namerica	2007	human	infection	Yes	No	KL106	0	29	KL106	Good	?	0.9911	0.9998	18 / 18 (100%)	0	Yes
SRR1166954	1756_ST418	SRR1166954	Deleo et al.	K. pneumoniae	USA	Namerica	2007	human	infection		No	KL107	0	154	KL107	High		0.9999	0.9999	16 / 16 (100%)	0	Yes
SRR1166955	1757_ST258	SRR1166955	Deleo et al.	K. pneumoniae	USA	Namerica	2007	human	infection	Yes	No	KL107	0	154	KL107	High		0.9999	0.9999	16 / 16 (100%)	0	Yes
SRR1166956	1758_ST258	SRR1166956	Deleo et al.	K. pneumoniae	USA	Namerica	2007	human	infection	Yes	No	KL107	0	154	KL107	High		0.9999	0.9999	16 / 16 (100%)	0	Yes
SRR1166957	1759_ST258	SRR1166957	Deleo et al.	K. pneumoniae	USA	Namerica	2009	human	infection	Yes	No	KL107	0	154	KL107	High		0.9999	0.9999	16 / 16 (100%)	0	Yes
SRR1166958	1760_ST379	SRR1166958	Deleo et al.	K. pneumoniae	USA	Namerica	2009	human	infection		No	KL107	0	154	KL107	High		0.9999	0.9999	16 / 16 (100%)	0	Yes
SRR1166959	1761_ST258	SRR1166959	Deleo et al.	K. pneumoniae	USA	Namerica	2009	human	infection	Yes	No	KL106	0	29	KL106	Good	?	0.9911	0.9997	18 / 18 (100%)	0	Yes
SRR1166960	1762_ST258	SRR1166960	Deleo et al.	K. pneumoniae	USA	Namerica	2009	human	infection	Yes	No	KL107	0	154	KL107	High		0.9999	0.9999	16 / 16 (100%)	0	Yes
SRR1166961	1763_ST379	SRR1166961	Deleo et al.	K. pneumoniae	USA	Namerica	2009	human	infection		No	KL107	0	154	KL107	High		0.9999	0.9999	16 / 16 (100%)	0	Yes
SRR1166962	1764_ST258	SRR1166962	Deleo et al.	K. pneumoniae	USA	Namerica	2009	human	infection	Yes	No	KL107	0	154	KL107	High		0.9999	0.9998	16 / 16 (100%)	0	Yes
SRR1166963	1765_ST258	SRR1166963	Deleo et al.	K. pneumoniae	USA	Namerica	2009	human	infection	Yes	No	KL107	0	154	KL107	Good	?	0.9999	0.9999	16 / 16 (100%)	0	Yes
SRR1166964	1766_ST258	SRR1166964	Deleo et al.	K. pneumoniae	USA	Namerica	2009	human	infection	Yes	No	KL106	0	29	KL106	Good	?	0.9911	0.9987	18 / 18 (100%)	0	Yes
SRR1166965	1767_ST379	SRR1166965	Deleo et al.	K. pneumoniae	USA	Namerica	2009	human	infection		No	KL107	0	154	KL107	High		0.9999	0.9999	16 / 16 (100%)	0	Yes
SRR1166966	1768_ST379	SRR1166966	Deleo et al.	K. pneumoniae	USA	Namerica	2009	human	infection		No	KL107	0	154	KL107	High		0.9999	0.9999	16 / 16 (100%)	0	Yes
SRR1166967	1769_ST258	SRR1166967	Deleo et al.	K. pneumoniae	USA	Namerica	2009	human	infection	Yes	No	KL107	0	154	KL107	High		0.9999	0.9999	16 / 16 (100%)	0	Yes
SRR1166968	1770_ST258	SRR1166968	Deleo et al.	K. pneumoniae	USA	Namerica	2010	human	infection	Yes	No	KL107	0	154	KL107	High		0.9999	0.9999	16 / 16 (100%)	0	Yes
SRR1166969	1771_ST258	SRR1166969	Deleo et al.	K. pneumoniae	USA	Namerica	2010	human	infection	Yes	No	KL106	0	29	KL106	Good	?	0.9911	0.9997	18 / 18 (100%)	0	Yes
SRR1166970	1772_ST258	SRR1166970	Deleo et al.	K. pneumoniae	USA	Namerica	2010	human	infection	Yes	No	KL106	0	29	KL106	Good	?	0.9911	0.9997	18 / 18 (100%)	0	Yes
SRR1166971	1773_ST258	SRR1166971	Deleo et al.	K. pneumoniae	Canada	Namerica	2007	human	infection	Yes	No	KL107	0	154	KL107	High		0.9999	0.9999	16 / 16 (100%)	0	Yes
SRR1166972	1774_ST258	SRR1166972	Deleo et al.	K. pneumoniae	Canada	Namerica	2009	human	infection	Yes	No	KL107	0	154	KL107	High		0.9999	0.9999	16 / 16 (100%)	0	Yes
SRR1166973	1775_ST258	SRR1166973	Deleo et al.	K. pneumoniae	Canada	Namerica	2009	human	infection	Yes	No	KL106	0	29	KL106	High		0.9911	1	18 / 18 (100%)	0	Yes
SRR1166974	1776_ST258	SRR1166974	Deleo et al.	K. pneumoniae	USA	Namerica	2009	human	infection	Yes	No	KL106	0	29	KL106	Good	?	0.9911	0.9998	18 / 18 (100%)	0	Yes
SRR1166975	NJST258_1_ST258	SRR1166975	Deleo et al.	K. pneumoniae	USA	Namerica	2010	human	infection	Yes	No	KL107	0	154	KL107	High		0.9999	0.9998	16 / 16 (100%)	0	Yes
SRR1166976	1778_ST258	SRR1166976	Deleo et al.	K. pneumoniae	USA	Namerica	2010	human	infection	Yes	No	KL106	0	29	KL106	Good	?	0.9911	0.9999	18 / 18 (100%)	0	Yes
SRR1166977	1779_ST258	SRR1166977	Deleo et al.	K. pneumoniae	USA	Namerica	2010	human	infection	Yes	No	KL107	0	154	KL107	High		0.9999	0.9999	16 / 16 (100%)	0	Yes
SRR1166978	1780_ST258	SRR1166978	Deleo et al.	K. pneumoniae	USA	Namerica	2010	human	infection	Yes	No	KL107	0	154	KL107	High		0.9999	0.9999	16 / 16 (100%)	0	Yes
SRR1166980	1782_ST258	SRR1166980	Deleo et al.	K. pneumoniae	USA	Namerica	2006	human	infection	Yes	No	KL107	0	154	KL107	High		0.9999	0.9999	16 / 16 (100%)	0	Yes
SRR1166981	1783_ST258	SRR1166981	Deleo et al.	K. pneumoniae	USA	Namerica	2007	human	infection	Yes	No	KL107	0	154	KL107	High		0.9999	0.9999	16 / 16 (100%)	0	Yes
SRR1166982	1784_ST258	SRR1166982	Deleo et al.	K. pneumoniae	USA	Namerica	2008	human	infection	Yes	No	KL107	0	154	KL107	High		0.9999	0.9999	16 / 16 (100%)	0	Yes
SRR1166983	1785_ST258	SRR1166983	Deleo et al.	K. pneumoniae	USA	Namerica	2009	human	infection	Yes	No	KL107	0	154	KL107	High		0.9999	0.9999	16 / 16 (100%)	0	Yes
SRR1166984	1786_ST258	SRR1166984	Deleo et al.	K. pneumoniae	USA	Namerica	2010	human	infection	Yes	No	KL107	0	154	KL107	High		0.9999	0.9999	16 / 16 (100%)	0	Yes
SRR1166985	1787_ST258	SRR1166985	Deleo et al.	K. pneumoniae	USA	Namerica	2010	human	infection	Yes	No	KL106	0	29	KL106	Good	?	0.9911	0.9998	18 / 18 (100%)	0	Yes
SRR1166986	1788_ST258	SRR1166986	Deleo et al.	K. pneumoniae	USA	Namerica	2011	human	infection	Yes	No	KL107	0	154	KL107	High		0.9999	0.9996	16 / 16 (100%)	0	Yes
SRR1166987	1789_ST258	SRR1166987	Deleo et al.	K. pneumoniae	USA	Namerica	2011	human	infection	Yes	No	KL107	0	154	KL107	High		0.9999	0.9998	16 / 16 (100%)	0	Yes
SRR1166988	1790_ST258	SRR1166988	Deleo et al.	K. pneumoniae	USA	Namerica	2011	human	infection	Yes	No	KL107	0	154	KL107	High		0.9999	0.9999	16 / 16 (100%)	0	Yes
SRR1166989	1791_ST512	SRR1166989	Deleo et al.	K. pneumoniae	Colombia	Namerica	2010	human	infection	Yes	No	KL107	0	154	KL107	High		0.9999	0.9999	16 / 16 (100%)	0	Yes
SRR1166990	1792_ST512	SRR1166990	Deleo et al.	K. pneumoniae	Colombia	Namerica	2010	human	infection	Yes	No	KL107	0	154	KL107	High		0.9999	0.9999	16 / 16 (100%)	0	Yes
SRR1166991	1793_ST258	SRR1166991	Deleo et al.	K. pneumoniae	USA	Namerica	2009	human	infection	Yes	No	KL107	0	341	KL107	High		0.9999	0.9998	16 / 16 (100%)	0	Yes
SRR1166992	1794_ST258	SRR1166992	Deleo et al.	K. pneumoniae	USA	Namerica	2009	human	infection	Yes	No	KL107	0	154	KL107	High		0.9999	0.9996	16 / 16 (100%)	0	Yes
SRR1166993	1795_ST258	SRR1166993	Deleo et al.	K. pneumoniae	Italy	Namerica	2009	human	infection	Yes	No	KL106	0	29	KL106	Good	?-	0.9911	0.9998	17 / 18 (94.4%)	0	Yes
SRR1166994	1796_ST258	SRR1166994	Deleo et al.	K. pneumoniae	USA	Namerica	2010	human	infection	Yes	No	KL106	0	29	KL106	Good	?	0.9911	0.9998	18 / 18 (100%)	0	Yes
SRR1166995	1797_ST258	SRR1166995	Deleo et al.	K. pneumoniae	USA	Namerica	2010	human	infection	Yes	No	KL107	0	154	KL107	High		0.9999	0.9999	16 / 16 (100%)	0	Yes
SRR1166996	1798_ST258	SRR1166996	Deleo et al.	K. pneumoniae	USA	Namerica	2010	human	infection	Yes	No	KL106	0	29	KL106	Good	?	0.9911	0.9999	18 / 18 (100%)	0	Yes
SRR1166997	1800_ST258	SRR1166997	Deleo et al.	K. pneumoniae	USA	Namerica	2010	human	infection	Yes	No	KL106	0	29	KL106	Good	?	0.9911	0.9987	18 / 18 (100%)	0	Yes
SRR1166998	1801_ST258	SRR1166998	Deleo et al.	K. pneumoniae	USA	Namerica	2011	human	infection	Yes	No	KL107	0	154	KL107	High		0.9999	0.9999	16 / 16 (100%)	0	Yes
SRR1166999	1802_ST258	SRR1166999	Deleo et al.	K. pneumoniae	USA	Namerica	2011	human	infection	Yes	No	KL106	0	29	KL106	Good	?	0.9911	0.9999	18 / 18 (100%)	0	Yes
SRR1167001	1804_ST258	SRR1167001	Deleo et al.	K. pneumoniae	USA	Namerica	2010	human	infection	Yes	No	KL106	0	29	KL106	Good	?	0.9911	0.9988	18 / 18 (100%)	0	Yes
SRR1167002	1805_ST258	SRR1167002	Deleo et al.	K. pneumoniae	USA	Namerica	2010	human	infection	Yes	No	KL106	0	29	KL106	Good	?	0.9911	0.9987	18 / 18 (100%)	0	Yes
SRR1167003	1806_ST258	SRR1167003	Deleo et al.	K. pneumoniae	USA	Namerica	2010	human	infection	Yes	No	KL106	0	29	KL106	Good	?	0.9911	0.9988	18 / 18 (100%)	0	Yes
SRR1167004	1807_ST258	SRR1167004	Deleo et al.	K. pneumoniae	USA	Namerica	2010	human	infection	Yes	No	KL106	0	29	KL106	Good	?	0.9911	0.9981	18 / 18 (100%)	0	Yes
SRR1167005	1808_ST258	SRR1167005	Deleo et al.	K. pneumoniae	USA	Namerica	2010	human	infection	Yes	No	KL107	0	154	KL107	High		0.9999	0.9999	16 / 16 (100%)	0	Yes
SRR1167006	1809_ST258	SRR1167006	Deleo et al.	K. pneumoniae	USA	Namerica	2010	human	infection	Yes	No	KL107	0	154	KL107	High		0.9999	0.9999	16 / 16 (100%)	0	Yes
SRR1167007	1810_ST258	SRR1167007	Deleo et al.	K. pneumoniae	USA	Namerica	2011	human	infection	Yes	No	KL106	0	29	KL106	Good	?	0.9911	0.9987	18 / 18 (100%)	0	Yes
SRR1167008	1811_ST258	SRR1167008	Deleo et al.	K. pneumoniae	USA	Namerica	2010	human	infection	Yes	No	KL107	0	154	KL107	Good	?	0.9999	0.9999	16 / 16 (100%)	0	Yes
SRR1167009	1812_ST258	SRR1167009	Deleo et al.	K. pneumoniae	USA	Namerica	2011	human	infection	Yes	No	KL106	0	29	KL106	Good	?	0.9911	0.9988	18 / 18 (100%)	0	Yes
SRR1167014	1817_ST258	SRR1167014	Deleo et al.	K. pneumoniae	USA	Namerica	2010	human	infection	Yes	No	KL107	0	154	KL107	High		0.9999	0.9999	16 / 16 (100%)	0	Yes
SRR1167015	1818_ST258	SRR1167015	Deleo et al.	K. pneumoniae	USA	Namerica	2010	human	infection	Yes	No	KL107	0	154	KL107	High		0.9999	0.9999	16 / 16 (100%)	0	Yes
SRR1167016	1819_ST258	SRR1167016	Deleo et al.	K. pneumoniae	USA	Namerica	2011	human	infection	Yes	No	KL106	0	29	KL106	Good	?	0.9911	0.9987	18 / 18 (100%)	0	Yes
SRR1167017	1820_ST258	SRR1167017	Deleo et al.	K. pneumoniae	USA	Namerica	2011	human	infection	Yes	No	KL106	0	29	KL106	Good	?	0.9911	0.9999	18 / 18 (100%)	0	Yes
SRR1167021	1824_ST258	SRR1167021	Deleo et al.	K. pneumoniae	USA	Namerica	2012	human	infection	Yes	No	KL107	0	154	KL107	High		0.9999	0.9998	16 / 16 (100%)	0	Yes
SRR1167022	1825_ST512	SRR1167022	Deleo et al.	K. pneumoniae	Colombia	Namerica	2012	human	infection	Yes	No	KL107	0	154	KL107	High		0.9999	0.9999	16 / 16 (100%)	0	Yes
ERR257598	unknown	ERR257598	Ellington et al.	K. pneumoniae	UK	Europe	2006	human	unknown		Yes	KL22/KL37	0	8	KL22	High		1	0.9922	18 / 18 (100%)	0	Yes
ERR257599	unknown	ERR257599	Ellington et al.	K. pneumoniae	UK	Europe	2006	human	unknown		Yes	KL45	0	222	KL45	High		1	0.9841	19 / 19 (100%)	0	Yes
ERR257600	unknown	ERR257600	Ellington et al.	K. pneumoniae	UK	Europe	2006	human	unknown		Yes	KL45	0	222	KL45	High		1	0.9841	19 / 19 (100%)	0	Yes
ERR257601	unknown	ERR257601	Ellington et al.	K. pneumoniae	UK	Europe	2007	human	unknown		Yes	KL17	0	137	KL17	High		1	1	20 / 20 (100%)	0	Yes
ERR257602	unknown	ERR257602	Ellington et al.	K. pneumoniae	UK	Europe	2008	human	unknown		Yes	KL17	0	137	KL17	High		1	1	20 / 20 (100%)	0	Yes
ERR257603	unknown	ERR257603	Ellington et al.	K. pneumoniae	UK	Europe	2009	human	unknown		Yes	KL17	0	137	KL17	High		1	1	20 / 20 (100%)	0	Yes
ERR257604	unknown	ERR257604	Ellington et al.	K. pneumoniae	UK	Europe	2010	human	unknown		Yes	KL15	1	50	KL15	High		0.9962	0.9979	16 / 16 (100%)	0	Yes
ERR257605	unknown	ERR257605	Ellington et al.	K. pneumoniae	UK	Europe	unknown	human	unknown		Yes	KL112	0	93	KL112	High		1	0.9864	18 / 18 (100%)	0	Yes
ERR257606	unknown	ERR257606	Ellington et al.	K. pneumoniae	UK	Europe	2006	human	unknown		Yes	KL112	0	93	KL112	High		1	0.9865	18 / 18 (100%)	0	Yes
ERR257607	unknown	ERR257607	Ellington et al.	K. pneumoniae	UK	Europe	2006	human	unknown		Yes	KL45	0	222	KL45	High		1	0.9841	19 / 19 (100%)	0	Yes
ERR257608	unknown	ERR257608	Ellington et al.	K. pneumoniae	UK	Europe	2006	human	unknown		Yes	KL45	0	222	KL45	High		1	0.9841	19 / 19 (100%)	0	Yes
ERR257609	unknown	ERR257609	Ellington et al.	K. pneumoniae	UK	Europe	2007	human	unknown		Yes	KL17	0	137	KL17	High		1	1	20 / 20 (100%)	0	Yes
ERR257610	unknown	ERR257610	Ellington et al.	K. pneumoniae	UK	Europe	2008	human	unknown		Yes	KL17	0	137	KL17	High		1	1	20 / 20 (100%)	0	Yes
ERR257611	unknown	ERR257611	Ellington et al.	K. pneumoniae	UK	Europe	2009	human	unknown		Yes	KL8	0	8	KL8	High		1	0.9976	18 / 18 (100%)	0	Yes
ERR257612	unknown	ERR257612	Ellington et al.	K. pneumoniae	UK	Europe	2010	human	unknown		Yes	KL45	0	222	KL45	High	-	1	0.9841	18 / 19 (94.7%)	0	Yes
ERR257614	unknown	ERR257614	Ellington et al.	K. pneumoniae	UK	Europe	2006	human	unknown		Yes	KL45	0	222	KL45	High		1	0.9841	19 / 19 (100%)	0	Yes
ERR257615	unknown	ERR257615	Ellington et al.	K. variicola	UK	Europe	2006	human	unknown		Yes	KL17	0	252	KL17	High	*	1	0.9585	20 / 20 (100%)	0	Yes
ERR257616	unknown	ERR257616	Ellington et al.	K. variicola	UK	Europe	2006	human	unknown		Yes	KL121	0	359	KL121	High		1	0.9935	24 / 24 (100%)	0	Yes
ERR257617	unknown	ERR257617	Ellington et al.	K. pneumoniae	UK	Europe	2007	human	unknown		Yes	KL51	0	50	KL51	High		1	0.9993	16 / 16 (100%)	0	Yes
ERR257618	unknown	ERR257618	Ellington et al.	K. pneumoniae	UK	Europe	2008	human	unknown		Yes	KL45	0	222	KL45	High		1	0.9841	19 / 19 (100%)	0	Yes
ERR257619	unknown	ERR257619	Ellington et al.	K. quasipneumoniae	UK	Europe	2009	human	unknown		Yes	KL31	0	277	KL31	Good	?*	1	0.9764	20 / 20 (100%)	0	Yes
ERR257620	unknown	ERR257620	Ellington et al.	K. pneumoniae	UK	Europe	2010	human	unknown		Yes	KL102	0	173	KL102	High		1	0.9927	17 / 17 (100%)	0	No
ERR257621	unknown	ERR257621	Ellington et al.	K. pneumoniae	UK	Europe	2011	human	unknown		Yes	KL136	0	123	KL136	High		1	0.9899	19 / 19 (100%)	0	Yes
ERR257622	unknown	ERR257622	Ellington et al.	K. pneumoniae	UK	Europe	2006	human	unknown		Yes	KL51	0	50	KL51	High		1	0.9994	16 / 16 (100%)	0	Yes
ERR257623	unknown	ERR257623	Ellington et al.	K. pneumoniae	UK	Europe	2006	human	unknown		Yes	KL45	0	222	KL45	High		1	0.9841	19 / 19 (100%)	0	Yes
ERR257624	unknown	ERR257624	Ellington et al.	K. pneumoniae	UK	Europe	2006	human	unknown		Yes	KL45	0	222	KL45	High		1	0.9841	19 / 19 (100%)	0	Yes
ERR257625	unknown	ERR257625	Ellington et al.	K. pneumoniae	UK	Europe	2007	human	unknown		Yes	KL45	0	222	KL45	High		1	0.984	19 / 19 (100%)	0	Yes
ERR257626	unknown	ERR257626	Ellington et al.	K. pneumoniae	UK	Europe	unknown	human	unknown		Yes	KL62	0	322	KL62	High		1	0.997	19 / 19 (100%)	0	Yes
ERR257627	unknown	ERR257627	Ellington et al.	K. pneumoniae	UK	Europe	2010	human	unknown		Yes	KL122	0	162	KL122	High		1	0.9996	19 / 19 (100%)	0	Yes
ERR257628	unknown	ERR257628	Ellington et al.	K. pneumoniae	UK	Europe	2010	human	unknown		Yes	KL10	1	10	KL10	High	*	1	0.9677	20 / 20 (100%)	0	Yes
ERR257629	unknown	ERR257629	Ellington et al.	K. pneumoniae	UK	Europe	2011	human	unknown		Yes	KL112	0	93	KL112	High		1	0.9865	18 / 18 (100%)	0	Yes
ERR257630	unknown	ERR257630	Ellington et al.	K. pneumoniae	UK	Europe	2006	human	unknown		Yes	KL23	0	82	KL23	High		1	0.9995	19 / 19 (100%)	0	Yes
ERR257631	unknown	ERR257631	Ellington et al.	K. pneumoniae	UK	Europe	2006	human	unknown		Yes	KL45	0	222	KL45	High		1	0.9841	19 / 19 (100%)	0	Yes
ERR257632	unknown	ERR257632	Ellington et al.	K. pneumoniae	UK	Europe	2006	human	unknown		Yes	KL17	0	137	KL17	High		1	1	20 / 20 (100%)	0	Yes
ERR257633	unknown	ERR257633	Ellington et al.	K. pneumoniae	UK	Europe	2007	human	unknown		Yes	KL17	0	137	KL17	High		1	1	20 / 20 (100%)	0	Yes
ERR257634	unknown	ERR257634	Ellington et al.	K. pneumoniae	UK	Europe	2009	human	unknown		Yes	KL10	1	18	KL10	High		1	0.9663	20 / 20 (100%)	0	Yes
ERR257635	unknown	ERR257635	Ellington et al.	K. quasipneumoniae	UK	Europe	2010	human	unknown		Yes	KL31	0	277	KL31	High	*	1	0.9765	20 / 20 (100%)	0	Yes
ERR257636	unknown	ERR257636	Ellington et al.	K. pneumoniae	UK	Europe	2010	human	unknown		Yes	KL3	0	40	KL3	High		1	0.9998	19 / 19 (100%)	0	Yes
ERR257637	unknown	ERR257637	Ellington et al.	K. pneumoniae	UK	Europe	unknown	human	unknown		Yes	KL64	0	64	KL64	High		1	1	24 / 24 (100%)	0	Yes
ERR257638	unknown	ERR257638	Ellington et al.	K. pneumoniae	UK	Europe	2006	human	unknown		Yes	KL2	0	2	KL2	High		1	0.9975	18 / 18 (100%)	0	Yes
ERR257639	unknown	ERR257639	Ellington et al.	K. pneumoniae	UK	Europe	2006	human	unknown		Yes	KL45	0	222	KL45	High		1	0.9841	19 / 19 (100%)	0	Yes
ERR257640	unknown	ERR257640	Ellington et al.	K. pneumoniae	UK	Europe	2006	human	unknown		Yes	KL54	0	115	KL54	High		1	0.9994	20 / 20 (100%)	0	Yes
ERR257641	unknown	ERR257641	Ellington et al.	K. pneumoniae	UK	Europe	2007	human	unknown		Yes	KL17	0	137	KL17	High		1	1	20 / 20 (100%)	0	Yes
ERR257642	unknown	ERR257642	Ellington et al.	K. pneumoniae	UK	Europe	2009	human	unknown		Yes	KL112	0	93	KL112	High		1	0.9865	18 / 18 (100%)	0	Yes
ERR257643	unknown	ERR257643	Ellington et al.	K. quasipneumoniae	UK	Europe	2010	human	unknown		Yes	KL31	0	277	KL31	High	*	1	0.9765	20 / 20 (100%)	0	Yes
ERR257644	unknown	ERR257644	Ellington et al.	K. pneumoniae	UK	Europe	2010	human	unknown		Yes	KL58	0	130	KL58	High		1	0.9997	22 / 22 (100%)	0	Yes
ERR257645	unknown	ERR257645	Ellington et al.	K. pneumoniae	UK	Europe	2011	human	unknown		Yes	KL48	0	151	KL48	High	*	1	0.9478	21 / 21 (100%)	0	Yes
ERR257646	unknown	ERR257646	Ellington et al.	K. pneumoniae	UK	Europe	2006	human	unknown		Yes	KL2	0	2	KL2	High		1	0.9975	18 / 18 (100%)	0	Yes
ERR257647	unknown	ERR257647	Ellington et al.	K. pneumoniae	UK	Europe	2006	human	unknown		Yes	KL45	0	222	KL45	High		1	0.9841	19 / 19 (100%)	0	Yes
ERR257648	unknown	ERR257648	Ellington et al.	K. pneumoniae	UK	Europe	2011	human	unknown		Yes	KL24	0	24	KL24	Good	?	1	1	19 / 19 (100%)	0	Yes
ERR257649	unknown	ERR257649	Ellington et al.	K. pneumoniae	UK	Europe	unknown	human	unknown		Yes	KL17	0	137	KL17	High		1	1	20 / 20 (100%)	0	Yes
ERR257650	unknown	ERR257650	Ellington et al.	K. quasipneumoniae	UK	Europe	2009	human	unknown		Yes	KL10	2	443	KL10	Good	?-+	1	0.9616	19 / 20 (95%)	1	Yes
ERR257651	unknown	ERR257651	Ellington et al.	K. pneumoniae	UK	Europe	2010	human	unknown		Yes	KL112	0	93	KL112	High		1	0.9865	18 / 18 (100%)	0	Yes
ERR257652	unknown	ERR257652	Ellington et al.	K. pneumoniae	UK	Europe	2011	human	unknown		Yes	KL127	1	202	KL127	Good	?-	1	0.9802	18 / 19 (94.7%)	0	Yes
ERR257653	unknown	ERR257653	Ellington et al.	K. pneumoniae	UK	Europe	2011	human	unknown		Yes	KL112	0	93	KL112	High		1	0.9864	18 / 18 (100%)	0	Yes
ERR257654	unknown	ERR257654	Ellington et al.	K. pneumoniae	UK	Europe	2006	human	unknown		Yes	KL45	0	222	KL45	High		1	0.9841	19 / 19 (100%)	0	Yes
ERR257655	unknown	ERR257655	Ellington et al.	K. pneumoniae	UK	Europe	unknown	human	unknown		Yes	KL45	0	222	KL45	High		1	0.9841	19 / 19 (100%)	0	Yes
ERR257656	unknown	ERR257656	Ellington et al.	K. pneumoniae	UK	Europe	2006	human	unknown		Yes	KL22/KL37	0	37	KL22	High		1	0.9949	18 / 18 (100%)	0	Yes
ERR257657	unknown	ERR257657	Ellington et al.	K. pneumoniae	UK	Europe	2008	human	unknown		Yes	KL17	0	137	KL17	High		1	1	20 / 20 (100%)	0	Yes
ERR257658	unknown	ERR257658	Ellington et al.	K. pneumoniae	UK	Europe	2009	human	unknown		Yes	KL6	0	317	KL6	High		1	0.9961	22 / 22 (100%)	0	Yes
ERR257660	unknown	ERR257660	Ellington et al.	K. pneumoniae	UK	Europe	2011	human	unknown		Yes	KL3	0	40	KL3	High		1	0.9998	19 / 19 (100%)	0	Yes
ERR257661	unknown	ERR257661	Ellington et al.	K. pneumoniae	UK	Europe	2011	human	unknown		Yes	KL17	0	137	KL17	High		1	1	20 / 20 (100%)	0	Yes
ERR257662	unknown	ERR257662	Ellington et al.	K. pneumoniae	UK	Europe	2006	human	unknown		Yes	KL45	0	222	KL45	High		1	0.9841	19 / 19 (100%)	0	Yes
ERR257663	unknown	ERR257663	Ellington et al.	K. pneumoniae	UK	Europe	2011	human	unknown		Yes	KL45	0	222	KL45	High		1	0.9841	19 / 19 (100%)	0	Yes
ERR257664	unknown	ERR257664	Ellington et al.	K. pneumoniae	UK	Europe	2007	human	unknown		Yes	KL17	0	137	KL17	High		1	1	20 / 20 (100%)	0	Yes
ERR257665	unknown	ERR257665	Ellington et al.	K. pneumoniae	UK	Europe	2008	human	unknown		Yes	KL1	0	1	KL1	High		1	1	20 / 20 (100%)	0	Yes
ERR257666	unknown	ERR257666	Ellington et al.	K. pneumoniae	UK	Europe	2009	human	unknown		Yes	KL6	0	317	KL6	High		1	0.9961	22 / 22 (100%)	0	Yes
ERR257667	unknown	ERR257667	Ellington et al.	K. pneumoniae	UK	Europe	unknown	human	unknown		Yes	KL64	0	64	KL64	High		1	1	24 / 24 (100%)	0	Yes
ERR257668	unknown	ERR257668	Ellington et al.	K. pneumoniae	UK	Europe	2011	human	unknown		Yes	KL23	0	82	KL23	High		1	1	19 / 19 (100%)	0	Yes
ERR257669	unknown	ERR257669	Ellington et al.	K. pneumoniae	UK	Europe	2011	human	unknown		Yes	KL17	0	137	KL17	High		1	1	20 / 20 (100%)	0	Yes
ERR257670	unknown	ERR257670	Ellington et al.	K. pneumoniae	UK	Europe	2006	human	unknown		Yes	KL45	0	222	KL45	High		1	0.9841	19 / 19 (100%)	0	Yes
ERR257671	unknown	ERR257671	Ellington et al.	K. pneumoniae	UK	Europe	2006	human	unknown		Yes	KL45	0	222	KL45	High		1	0.9841	19 / 19 (100%)	0	Yes
ERR257672	unknown	ERR257672	Ellington et al.	K. pneumoniae	UK	Europe	2007	human	unknown		Yes	KL17	0	137	KL17	High		1	1	20 / 20 (100%)	0	Yes
ERR257673	unknown	ERR257673	Ellington et al.	K. pneumoniae	UK	Europe	2008	human	unknown		Yes	KL17	0	137	KL17	High		1	1	20 / 20 (100%)	0	Yes
ERR257674	unknown	ERR257674	Ellington et al.	K. pneumoniae	UK	Europe	2009	human	unknown		Yes	KL17	0	137	KL17	High		1	1	20 / 20 (100%)	0	Yes
ERR257675	unknown	ERR257675	Ellington et al.	K. pneumoniae	UK	Europe	2010	human	unknown		Yes	KL133	0	367	KL133	Good	?*	0.9999	0.986	19 / 19 (100%)	0	Yes
ERR257676	unknown	ERR257676	Ellington et al.	K. pneumoniae	UK	Europe	2011	human	unknown		Yes	KL17	0	137	KL17	High		1	1	20 / 20 (100%)	0	Yes
ERR257677	unknown	ERR257677	Ellington et al.	K. pneumoniae	UK	Europe	2011	human	unknown		Yes	KL17	0	137	KL17	High		1	1	20 / 20 (100%)	0	Yes
ERR257678	unknown	ERR257678	Ellington et al.	K. pneumoniae	UK	Europe	2006	human	unknown		Yes	KL45	0	222	KL45	High		1	0.9841	19 / 19 (100%)	0	Yes
ERR257679	unknown	ERR257679	Ellington et al.	K. pneumoniae	UK	Europe	2006	human	unknown		Yes	KL14	1	14	KL14	Good	?-	1	0.9988	24 / 25 (96%)	0	Yes
ERR257680	unknown	ERR257680	Ellington et al.	K. pneumoniae	UK	Europe	unknown	human	unknown		Yes	KL17	0	137	KL17	High		1	1	20 / 20 (100%)	0	Yes
ERR257681	unknown	ERR257681	Ellington et al.	K. pneumoniae	UK	Europe	2008	human	unknown		Yes	KL17	0	137	KL17	High		1	1	20 / 20 (100%)	0	Yes
ERR257682	unknown	ERR257682	Ellington et al.	K. pneumoniae	UK	Europe	2009	human	unknown		Yes	KL27	0	150	KL27	High		0.9905	0.9902	18 / 18 (100%)	0	Yes
ERR257683	unknown	ERR257683	Ellington et al.	K. pneumoniae	UK	Europe	2010	human	unknown		Yes	KL17	0	137	KL17	High		1	1	20 / 20 (100%)	0	Yes
ERR257684	unknown	ERR257684	Ellington et al.	K. pneumoniae	UK	Europe	2011	human	unknown		Yes	KL112	0	93	KL112	High		1	0.9865	18 / 18 (100%)	0	Yes
ERR257685	unknown	ERR257685	Ellington et al.	K. pneumoniae	UK	Europe	2011	human	unknown		Yes	KL64	0	64	KL64	High		1	1	24 / 24 (100%)	0	Yes
ERR257686	unknown	ERR257686	Ellington et al.	K. pneumoniae	UK	Europe	2006	human	unknown		Yes	KL52	0	50	KL52	Good	?-	1	0.9986	21 / 22 (95.5%)	0	Yes
ERR257687	unknown	ERR257687	Ellington et al.	K. quasipneumoniae	UK	Europe	2006	human	unknown		Yes	KL51	0	158	KL51	High		1	0.9746	16 / 16 (100%)	0	Yes
ERR257688	unknown	ERR257688	Ellington et al.	K. pneumoniae	UK	Europe	unknown	human	unknown		Yes	KL17	0	137	KL17	High		1	1	20 / 20 (100%)	0	Yes
ERR257689	unknown	ERR257689	Ellington et al.	K. quasipneumoniae	UK	Europe	2008	human	unknown		Yes	KL6	0	314	KL6	High	*	1	0.9599	22 / 22 (100%)	0	Yes
ERR257690	unknown	ERR257690	Ellington et al.	K. pneumoniae	UK	Europe	2009	human	unknown		Yes	KL122	0	162	KL122	High		1	0.9996	19 / 19 (100%)	0	Yes
ERR257691	unknown	ERR257691	Ellington et al.	K. pneumoniae	UK	Europe	2010	human	unknown		Yes	KL17	0	137	KL17	High		1	1	20 / 20 (100%)	0	Yes
ERR257692	unknown	ERR257692	Ellington et al.	K. pneumoniae	UK	Europe	unknown	human	unknown		Yes	KL112	0	93	KL112	High		1	0.9863	18 / 18 (100%)	0	Yes
ERR304788	unknown	ERR304788	Ellington et al.	K. pneumoniae	UK	Europe	2007	human	unknown		Yes	KL20	0	260	KL20	High		1	0.9989	18 / 18 (100%)	0	Yes
ERR304789	unknown	ERR304789	Ellington et al.	K. pneumoniae	UK	Europe	2007	human	unknown		Yes	KL2	0	2	KL2	High		1	0.9974	18 / 18 (100%)	0	Yes
ERR304790	unknown	ERR304790	Ellington et al.	K. pneumoniae	UK	Europe	2008	human	unknown		Yes	KL25	0	141	KL25	High	-	1	0.9917	13 / 14 (92.9%)	0	Yes
ERR304791	unknown	ERR304791	Ellington et al.	K. quasipneumoniae	UK	Europe	2008	human	unknown		Yes	KL105	0	446	KL105	High	-*	1	0.9692	21 / 22 (95.5%)	0	Yes
ERR304792	unknown	ERR304792	Ellington et al.	K. pneumoniae	UK	Europe	2009	human	unknown		Yes	KL20	0	95	KL20	High		1	0.9995	18 / 18 (100%)	0	Yes
ERR304793	unknown	ERR304793	Ellington et al.	K. pneumoniae	UK	Europe	2010	human	unknown		Yes	KL52	0	50	KL52	High		1	0.9991	22 / 22 (100%)	0	Yes
ERR304794	unknown	ERR304794	Ellington et al.	K. pneumoniae	UK	Europe	2010	human	unknown		Yes	KL2	0	72	KL2	High		1	0.9841	18 / 18 (100%)	0	Yes
ERR304797	unknown	ERR304797	Ellington et al.	K. pneumoniae	UK	Europe	2011	human	unknown		Yes	KL38	1	96	KL38	Good	?-	1	0.9997	16 / 17 (94.1%)	0	Yes
ERR304799	unknown	ERR304799	Ellington et al.	K. pneumoniae	UK	Europe	2011	human	unknown		Yes	KL25	0	141	KL25	High	-	1	0.9916	13 / 14 (92.9%)	0	Yes
ERR311470	unknown	ERR311470	Ellington et al.	K. pneumoniae	UK	Europe	unknown	human	unknown		Yes	KL102	0	173	KL102	High		1	0.9927	17 / 17 (100%)	0	No
ERR311471	unknown	ERR311471	Ellington et al.	K. pneumoniae	UK	Europe	2012	human	unknown		Yes	KL102	0	173	KL102	High		1	0.9927	17 / 17 (100%)	0	No
ERR311477	unknown	ERR311477	Ellington et al.	K. pneumoniae	UK	Europe	unknown	human	unknown		Yes	KL64	0	64	KL64	High		1	1	24 / 24 (100%)	0	Yes
ERR311478	unknown	ERR311478	Ellington et al.	K. pneumoniae	UK	Europe	unknown	human	unknown		Yes	KL64	0	64	KL64	High		1	1	24 / 24 (100%)	0	Yes
ERR311479	unknown	ERR311479	Ellington et al.	K. pneumoniae	UK	Europe	unknown	human	unknown		Yes	KL51	0	104	KL51	High	-	1	0.994	15 / 16 (93.8%)	0	Yes
ERR311483	unknown	ERR311483	Ellington et al.	K. pneumoniae	UK	Europe	2012	human	unknown		Yes	KL22/KL37	0	22	KL22	High		1	1	18 / 18 (100%)	0	Yes
ERR311554	unknown	ERR311554	Ellington et al.	K. variicola	UK	Europe	2011	human	unknown		Yes	KL120	0	357	KL120	High		1	0.9982	20 / 20 (100%)	0	Yes
ERR311562	unknown	ERR311562	Ellington et al.	K. pneumoniae	UK	Europe	2011	human	unknown		Yes	KL112	0	93	KL112	Good	?	1	0.9865	18 / 18 (100%)	0	No
ERR314400	unknown	ERR314400	Ellington et al.	K. pneumoniae	UK	Europe	2012	human	unknown		Yes	KL2	0	72	KL2	High		1	0.9841	18 / 18 (100%)	0	Yes
ERR314402	unknown	ERR314402	Ellington et al.	K. pneumoniae	UK	Europe	2012	human	unknown		Yes	KL19	0	19	KL19	High	*	1	0.9491	20 / 20 (100%)	0	Yes
ERR314404	unknown	ERR314404	Ellington et al.	K. variicola	UK	Europe	2012	human	unknown		Yes	KL46	1	223	KL46	Good	?-+*	1	0.9295	19 / 20 (95%)	1	Yes
ERR314407	unknown	ERR314407	Ellington et al.	K. pneumoniae	UK	Europe	2012	human	unknown		Yes	KL13	1	46	KL13	Good	?-+	1	0.9964	18 / 19 (94.7%)	1	Yes
ERR314408	unknown	ERR314408	Ellington et al.	K. pneumoniae	UK	Europe	2012	human	unknown		Yes	KL51	0	104	KL51	High	-	1	0.994	15 / 16 (93.8%)	0	Yes
ERR314412	unknown	ERR314412	Ellington et al.	K. pneumoniae	UK	Europe	2012	human	unknown		Yes	KL2	0	72	KL2	High		1	0.9841	18 / 18 (100%)	0	Yes
ERR314415	unknown	ERR314415	Ellington et al.	K. pneumoniae	UK	Europe	2012	human	unknown		Yes	KL22/KL37	0	37	KL22	High		1	0.9949	18 / 18 (100%)	0	Yes
ERR314417	unknown	ERR314417	Ellington et al.	K. pneumoniae	UK	Europe	2012	human	unknown		Yes	KL19	0	19	KL19	High	*	1	0.9491	20 / 20 (100%)	0	Yes
ERR314418	unknown	ERR314418	Ellington et al.	K. pneumoniae	UK	Europe	2012	human	unknown		Yes	KL62	0	62	KL62	Good	?-	1	0.9972	18 / 19 (94.7%)	0	Yes
ERR314419	unknown	ERR314419	Ellington et al.	K. pneumoniae	UK	Europe	2011	human	unknown		Yes	KL10	2	234	KL10	Good	?-*	1	0.9675	19 / 20 (95%)	0	Yes
ERR314420	unknown	ERR314420	Ellington et al.	K. pneumoniae	UK	Europe	2011	human	unknown		Yes	KL58	0	130	KL58	High		1	0.9997	22 / 22 (100%)	0	Yes
ERR314421	unknown	ERR314421	Ellington et al.	K. pneumoniae	UK	Europe	2012	human	unknown	Yes	Yes	KL106	0	29	KL106	Good	?	0.9911	0.9998	18 / 18 (100%)	0	Yes
ERR314431	unknown	ERR314431	Ellington et al.	K. pneumoniae	UK	Europe	2012	human	unknown		Yes	KL112	0	93	KL112	High		1	0.9864	18 / 18 (100%)	0	Yes
ERR314432	unknown	ERR314432	Ellington et al.	K. pneumoniae	UK	Europe	2012	human	unknown		Yes	KL112	0	93	KL112	High		1	0.9865	18 / 18 (100%)	0	Yes
ERR314435	unknown	ERR314435	Ellington et al.	K. pneumoniae	UK	Europe	2012	human	unknown		Yes	KL2	0	2	KL2	High		1	0.9974	18 / 18 (100%)	0	Yes
ERR314437	unknown	ERR314437	Ellington et al.	K. pneumoniae	UK	Europe	unknown	human	unknown		Yes	KL102	0	173	KL102	High		1	0.9927	17 / 17 (100%)	0	No
ERR314438	unknown	ERR314438	Ellington et al.	K. pneumoniae	UK	Europe	2011	human	unknown		Yes	KL2	0	2	KL2	High		1	0.9973	18 / 18 (100%)	0	Yes
ERR314441	unknown	ERR314441	Ellington et al.	K. pneumoniae	UK	Europe	2012	human	unknown		Yes	KL19	0	19	KL19	Good	?-*	1	0.9491	19 / 20 (95%)	0	Yes
ERR314442	unknown	ERR314442	Ellington et al.	K. pneumoniae	UK	Europe	2012	human	unknown		Yes	KL102	0	173	KL102	High		1	0.9927	17 / 17 (100%)	0	No
ERR314458	unknown	ERR314458	Ellington et al.	K. pneumoniae	UK	Europe	2012	human	unknown		Yes	KL102	0	173	KL102	High		1	0.9927	17 / 17 (100%)	0	No
ERR314459	unknown	ERR314459	Ellington et al.	K. pneumoniae	UK	Europe	2012	human	unknown		Yes	KL102	0	173	KL102	High		1	0.9927	17 / 17 (100%)	0	No
ERR314465	unknown	ERR314465	Ellington et al.	K. pneumoniae	UK	Europe	2012	human	unknown		Yes	KL102	0	173	KL102	High		1	0.9927	17 / 17 (100%)	0	No
ERR314466	unknown	ERR314466	Ellington et al.	K. pneumoniae	UK	Europe	2012	human	unknown		Yes	KL62	0	62	KL62	High	-	1	0.9972	18 / 19 (94.7%)	0	Yes
ERR314467	unknown	ERR314467	Ellington et al.	K. pneumoniae	UK	Europe	2012	human	unknown		Yes	KL25	0	219	KL25	High	-	1	0.9913	13 / 14 (92.9%)	0	Yes
ERR314489	unknown	ERR314489	Ellington et al.	K. variicola	UK	Europe	2012	human	unknown		Yes	KL57	0	57	KL57	High	-*	1	0.9707	17 / 18 (94.4%)	0	Yes
ERR314490	unknown	ERR314490	Ellington et al.	K. pneumoniae	UK	Europe	unknown	human	unknown		Yes	KL23	0	82	KL23	High		1	1	19 / 19 (100%)	0	Yes
ERR314491	unknown	ERR314491	Ellington et al.	K. pneumoniae	UK	Europe	2011	human	unknown		Yes	KL81	1	230	KL81	Good	?-	1	0.9764	20 / 21 (95.2%)	0	Yes
ERR314495	unknown	ERR314495	Ellington et al.	K. variicola	UK	Europe	2012	human	unknown		Yes	KL123	0	217	KL123	High	*	0.9951	0.9559	16 / 16 (100%)	0	Yes
ERR314497	unknown	ERR314497	Ellington et al.	K. pneumoniae	UK	Europe	unknown	human	unknown		Yes	KL64	0	64	KL64	High		1	1	24 / 24 (100%)	0	Yes
ERR314500	unknown	ERR314500	Ellington et al.	K. pneumoniae	UK	Europe	2012	human	unknown		Yes	KL23	0	82	KL23	High		1	1	19 / 19 (100%)	0	Yes
ERR314501	unknown	ERR314501	Ellington et al.	K. pneumoniae	UK	Europe	2012	human	unknown		Yes	KL10	2	10	KL10	Good	?-*	1	0.9678	19 / 20 (95%)	0	Yes
ERR314505	unknown	ERR314505	Ellington et al.	K. pneumoniae	UK	Europe	2012	human	unknown		Yes	KL102	0	173	KL102	High		1	0.9927	17 / 17 (100%)	0	No
ERR314506	unknown	ERR314506	Ellington et al.	K. pneumoniae	UK	Europe	2012	human	unknown		Yes	KL45	0	222	KL45	High		1	0.9841	19 / 19 (100%)	0	Yes
ERR314514	unknown	ERR314514	Ellington et al.	K. quasipneumoniae	UK	Europe	2012	human	unknown		Yes	KL6	0	226	KL6	High	*	1	0.9519	22 / 22 (100%)	0	Yes
ERR314515	unknown	ERR314515	Ellington et al.	K. pneumoniae	UK	Europe	unknown	human	unknown		Yes	KL64	0	64	KL64	High		1	1	24 / 24 (100%)	0	Yes
ERR314519	unknown	ERR314519	Ellington et al.	K. pneumoniae	UK	Europe	2011	human	unknown		Yes	KL122	0	360	KL122	High		1	0.9998	19 / 19 (100%)	0	Yes
ERR314520	unknown	ERR314520	Ellington et al.	K. pneumoniae	UK	Europe	2011	human	unknown		Yes	KL24	0	24	KL24	Good	?-	1	0.9999	18 / 19 (94.7%)	0	Yes
ERR314522	unknown	ERR314522	Ellington et al.	K. pneumoniae	UK	Europe	2011	human	unknown		Yes	KL51	0	104	KL51	High	-	1	0.994	15 / 16 (93.8%)	0	Yes
ERR314523	unknown	ERR314523	Ellington et al.	K. pneumoniae	UK	Europe	unknown	human	unknown		Yes	KL51	0	104	KL51	High	-	1	0.994	15 / 16 (93.8%)	0	Yes
ERR314524	unknown	ERR314524	Ellington et al.	K. pneumoniae	UK	Europe	unknown	human	unknown		Yes	KL102	0	173	KL102	High		1	0.9927	17 / 17 (100%)	0	No
ERR314525	unknown	ERR314525	Ellington et al.	K. pneumoniae	UK	Europe	2012	human	unknown		Yes	KL102	0	173	KL102	High		1	0.9927	17 / 17 (100%)	0	No
ERR314527	unknown	ERR314527	Ellington et al.	K. pneumoniae	UK	Europe	2012	human	unknown		Yes	KL57	0	34	KL57	High		1	0.9859	18 / 18 (100%)	0	Yes
ERR314528	unknown	ERR314528	Ellington et al.	K. variicola	UK	Europe	2012	human	unknown		Yes	KL103	1	210	KL103	High		1	1	21 / 21 (100%)	0	Yes
ERR314529	unknown	ERR314529	Ellington et al.	K. variicola	UK	Europe	unknown	human	unknown		Yes	KL103	1	210	KL103	High		1	1	21 / 21 (100%)	0	Yes
ERR314530	unknown	ERR314530	Ellington et al.	K. pneumoniae	UK	Europe	2012	human	unknown		Yes	KL20	0	95	KL20	High		1	0.9995	18 / 18 (100%)	0	Yes
ERR314531	unknown	ERR314531	Ellington et al.	K. pneumoniae	UK	Europe	unknown	human	unknown		Yes	KL20	0	95	KL20	High		1	0.9995	18 / 18 (100%)	0	Yes
ERR314532	unknown	ERR314532	Ellington et al.	K. pneumoniae	UK	Europe	2012	human	unknown		Yes	KL23	0	82	KL23	High		1	1	19 / 19 (100%)	0	Yes
ERR314533	unknown	ERR314533	Ellington et al.	K. pneumoniae	UK	Europe	unknown	human	unknown		Yes	KL62	0	62	KL62	Good	?-	1	0.9972	18 / 19 (94.7%)	0	Yes
ERR314534	unknown	ERR314534	Ellington et al.	K. pneumoniae	UK	Europe	2012	human	unknown		Yes	KL62	0	62	KL62	High	-	1	0.9972	18 / 19 (94.7%)	0	Yes
ERR314535	unknown	ERR314535	Ellington et al.	K. pneumoniae	UK	Europe	2012	human	unknown		Yes	KL20	0	95	KL20	High		1	0.9995	18 / 18 (100%)	0	Yes
ERR314536	unknown	ERR314536	Ellington et al.	K. pneumoniae	UK	Europe	2012	human	unknown		Yes	KL10	1	235	KL10	High	*	1	0.9671	20 / 20 (100%)	0	Yes
ERR314537	unknown	ERR314537	Ellington et al.	K. pneumoniae	UK	Europe	2012	human	unknown		Yes	KL124	0	167	KL124	High		1	0.9962	22 / 22 (100%)	0	Yes
ERR314538	unknown	ERR314538	Ellington et al.	K. pneumoniae	UK	Europe	unknown	human	unknown		Yes	KL110	1	346	KL110	Good	?-+	1	0.9904	18 / 20 (90%)	1	Yes
ERR314541	unknown	ERR314541	Ellington et al.	K. pneumoniae	UK	Europe	unknown	human	unknown		Yes	KL62-D1	0	unknown	KL62	None	?-	0.5347	0.9956	9 / 19 (47.4%)	0	No
ERR314542	unknown	ERR314542	Ellington et al.	K. pneumoniae	UK	Europe	unknown	human	unknown		Yes	KL62	0	62	KL62	Good	?-	1	0.9972	18 / 19 (94.7%)	0	Yes
ERR314544	unknown	ERR314544	Ellington et al.	K. pneumoniae	UK	Europe	unknown	human	unknown		Yes	KL62	0	62	KL62	High	-	1	0.9972	18 / 19 (94.7%)	0	Yes
ERR314545	unknown	ERR314545	Ellington et al.	K. pneumoniae	UK	Europe	unknown	human	unknown		Yes	KL62	0	62	KL62	Good	?-	1	0.9972	18 / 19 (94.7%)	0	Yes
ERR314546	unknown	ERR314546	Ellington et al.	K. pneumoniae	UK	Europe	unknown	human	unknown		Yes	KL62	0	62	KL62	High	-	1	0.9972	18 / 19 (94.7%)	0	Yes
ERR314547	unknown	ERR314547	Ellington et al.	K. pneumoniae	UK	Europe	2012	human	unknown		Yes	KL102	0	173	KL102	High		1	0.9927	17 / 17 (100%)	0	No
ERR314549	unknown	ERR314549	Ellington et al.	K. pneumoniae	UK	Europe	2012	human	unknown		Yes	KL24	0	24	KL24	High		1	1	19 / 19 (100%)	0	Yes
ERR314550	unknown	ERR314550	Ellington et al.	K. pneumoniae	UK	Europe	2012	human	unknown		Yes	KL110	1	346	KL110	Good	?-	1	0.9911	18 / 20 (90%)	0	Yes
ERR314551	unknown	ERR314551	Ellington et al.	K. pneumoniae	UK	Europe	unknown	human	unknown		Yes	KL20	0	95	KL20	High		1	0.9995	18 / 18 (100%)	0	Yes
ERR314553	unknown	ERR314553	Ellington et al.	K. pneumoniae	UK	Europe	unknown	human	unknown		Yes	KL110	2	346	KL110	Good	?-+	1	0.9904	17 / 20 (85%)	1	Yes
ERR314554	unknown	ERR314554	Ellington et al.	K. pneumoniae	UK	Europe	unknown	human	unknown		Yes	KL110	1	346	KL110	Good	?-	1	0.9901	18 / 20 (90%)	0	Yes
ERR314555	unknown	ERR314555	Ellington et al.	K. pneumoniae	UK	Europe	2012	human	unknown		Yes	KL13	0	46	KL13	High		1	0.9968	19 / 19 (100%)	0	Yes
ERR314556	unknown	ERR314556	Ellington et al.	K. pneumoniae	UK	Europe	unknown	human	unknown		Yes	KL2	0	72	KL2	High		1	0.9841	18 / 18 (100%)	0	Yes
ERR314557	unknown	ERR314557	Ellington et al.	K. pneumoniae	UK	Europe	2012	human	unknown		Yes	KL2	0	72	KL2	High		1	0.9841	18 / 18 (100%)	0	Yes
ERR314558	unknown	ERR314558	Ellington et al.	K. pneumoniae	UK	Europe	unknown	human	unknown		Yes	KL64	0	64	KL64	High		1	1	24 / 24 (100%)	0	Yes
ERR314560	unknown	ERR314560	Ellington et al.	K. pneumoniae	UK	Europe	2006	human	unknown		Yes	KL15	1	50	KL15	High		0.9953	0.9982	16 / 16 (100%)	0	Yes
ERR314561	unknown	ERR314561	Ellington et al.	K. pneumoniae	UK	Europe	2007	human	unknown		Yes	KL2	1	2	KL2	Good	?-	1	0.9975	17 / 18 (94.4%)	0	Yes
ERR314562	unknown	ERR314562	Ellington et al.	K. pneumoniae	UK	Europe	2007	human	unknown		Yes	KL31	0	31	KL31	High		1	0.9949	20 / 20 (100%)	0	Yes
ERR314563	unknown	ERR314563	Ellington et al.	K. pneumoniae	UK	Europe	unknown	human	unknown		Yes	KL125	1	177	KL125	Good	?-*	1	0.904	17 / 18 (94.4%)	0	No
ERR314564	unknown	ERR314564	Ellington et al.	K. pneumoniae	UK	Europe	2007	human	unknown		Yes	KL125	0	177	KL125	High	*	1	0.9039	18 / 18 (100%)	0	Yes
ERR314565	unknown	ERR314565	Ellington et al.	K. pneumoniae	UK	Europe	2007	human	unknown		Yes	KL25	0	168	KL25	High	-	0.9999	0.9825	13 / 14 (92.9%)	0	Yes
ERR314567	unknown	ERR314567	Ellington et al.	K. pneumoniae	UK	Europe	2007	human	unknown		Yes	KL45	0	222	KL45	High		1	0.9841	19 / 19 (100%)	0	Yes
ERS005742	AJ048	ERS005742	Holt et al.	K. pneumoniae	Australia	Australia	2001	human	infection		Yes	KL54	0	115	KL54	High		1	0.9995	20 / 20 (100%)	0	Yes
ERS005743	AJ049	ERS005743	Holt et al.	K. pneumoniae	Australia	Australia	2001	human	infection		Yes	KL64	0	64	KL64	High		1	0.999	24 / 24 (100%)	0	Yes
ERS005744	AJ054	ERS005744	Holt et al.	K. pneumoniae	Australia	Australia	2001	human	infection		Yes	KL27	0	27	KL27	High		1	1	18 / 18 (100%)	0	Yes
ERS005745	AJ006	ERS005745	Holt et al.	K. pneumoniae	Australia	Australia	2001	human	infection		Yes	KL28	1	84	KL28	Good	?-	0.9981	0.9919	18 / 19 (94.7%)	0	Yes
ERS005747	AJ026	ERS005747	Holt et al.	K. variicola	Australia	Australia	2001	human	NA		Yes	KL17	1	252	KL17	Good	?-*	1	0.9588	19 / 20 (95%)	0	Yes
ERS005748	AJ027	ERS005748	Holt et al.	K. variicola	Australia	Australia	2001	human	NA		Yes	KL6	0	313	KL6	High	*	1	0.9615	22 / 22 (100%)	0	Yes
ERS005749	AJ031	ERS005749	Holt et al.	K. pneumoniae	Australia	Australia	2001	human	infection		Yes	KL46	0	417	KL46	Good	?	1	0.9903	20 / 20 (100%)	0	Yes
ERS005750	AJ033	ERS005750	Holt et al.	K. pneumoniae	Australia	Australia	2001	human	infection		Yes	KL81	0	81	KL81	Good	?	1	0.9999	21 / 21 (100%)	0	Yes
ERS005751	AJ034	ERS005751	Holt et al.	K. pneumoniae	Australia	Australia	2001	human	infection		Yes	KL54	0	115	KL54	High		1	0.9995	20 / 20 (100%)	0	Yes
ERS005752	AJ055	ERS005752	Holt et al.	K. pneumoniae	Australia	Australia	2001	human	NA		Yes	KL111	0	347	KL111	High	*	0.9903	0.9721	17 / 17 (100%)	0	No
ERS005754	AJ135	ERS005754	Holt et al.	K. variicola	Australia	Australia	2002	human	NA		Yes	KL60	0	227	KL60	Good	?	1	0.9944	20 / 20 (100%)	0	Yes
ERS005755	AJ148	ERS005755	Holt et al.	K. pneumoniae	Australia	Australia	2002	human	infection		Yes	KL28	0	84	KL28	High		1	0.9917	19 / 19 (100%)	0	Yes
ERS005756	AJ146	ERS005756	Holt et al.	K. pneumoniae	Australia	Australia	2002	human	infection		Yes	KL51	0	50	KL51	High		1	1	16 / 16 (100%)	0	Yes
ERS005757	AJ056	ERS005757	Holt et al.	K. pneumoniae	Australia	Australia	2001	human	infection		Yes	KL49	0	294	KL49	Good	?+	1	0.9883	18 / 18 (100%)	1	Yes
ERS005758	AJ064	ERS005758	Holt et al.	K. pneumoniae	Australia	Australia	2001	human	infection		Yes	KL54	0	115	KL54	Good	?-	0.9968	0.9995	19 / 20 (95%)	0	Yes
ERS005759	AJ082	ERS005759	Holt et al.	K. pneumoniae	Australia	Australia	2002	human	infection		Yes	KL21	0	21	KL21	High	*	1	0.9857	19 / 19 (100%)	0	Yes
ERS005760	AJ083	ERS005760	Holt et al.	K. pneumoniae	Australia	Australia	2002	human	infection		Yes	KL28	2	84	KL28	Good	?-	0.9993	0.9917	17 / 19 (89.5%)	0	Yes
ERS005762	AJ094	ERS005762	Holt et al.	K. pneumoniae	Australia	Australia	2002	human	infection		Yes	KL2	0	2	KL2	High		1	0.9975	18 / 18 (100%)	0	Yes
ERS005763	AJ097	ERS005763	Holt et al.	K. pneumoniae	Australia	Australia	2002	human	infection		Yes	KL2	0	2	KL2	High		1	0.9975	18 / 18 (100%)	0	Yes
ERS005764	AJ099	ERS005764	Holt et al.	K. pneumoniae	Australia	Australia	2002	human	infection		Yes	KL30	1	274	KL30	Good	?-	0.9986	0.9914	19 / 20 (95%)	0	Yes
ERS005765	AJ155	ERS005765	Holt et al.	K. pneumoniae	Australia	Australia	2002	human	infection		Yes	KL1	0	1	KL1	High		1	0.9998	20 / 20 (100%)	0	Yes
ERS005766	AJ210	ERS005766	Holt et al.	K. pneumoniae	Australia	Australia	2002	human	infection		Yes	KL2	0	257	KL2	High		1	0.9835	18 / 18 (100%)	0	Yes
ERS005767	AJ211	ERS005767	Holt et al.	K. pneumoniae	Australia	Australia	2002	human	infection		Yes	KL30	0	30	KL30	High		1	0.9958	20 / 20 (100%)	0	Yes
ERS005768	AJ156	ERS005768	Holt et al.	K. pneumoniae	Australia	Australia	2002	human	infection		Yes	KL25	0	25	KL25	Good	?-	0.9992	0.9984	13 / 14 (92.9%)	0	Yes
ERS005770	AJ158	ERS005770	Holt et al.	K. pneumoniae	Australia	Australia	2002	human	infection		Yes	KL22/KL37	3	390	KL22	Low	?-+	0.9936	0.994	14 / 18 (77.8%)	1	Yes
ERS005771	AJ182	ERS005771	Holt et al.	K. variicola	Australia	Australia	2002	human	NA		Yes	KL17	1	252	KL17	Good	?-*	1	0.9587	18 / 20 (90%)	0	Yes
ERS005772	AJ170	ERS005772	Holt et al.	K. pneumoniae	Australia	Australia	2002	human	infection		Yes	KL38	1	96	KL38	Good	?-	0.9998	0.997	16 / 17 (94.1%)	0	Yes
ERS005773	AJ188	ERS005773	Holt et al.	K. pneumoniae	Australia	Australia	2002	human	infection		Yes	KL5	0	5	KL5	High		1	0.9997	19 / 19 (100%)	0	Yes
ERS005774	AJ196	ERS005774	Holt et al.	K. pneumoniae	Australia	Australia	2002	human	infection		Yes	KL1	0	128	KL1	High		1	0.9972	20 / 20 (100%)	0	Yes
ERS005775	AJ205	ERS005775	Holt et al.	K. pneumoniae	Australia	Australia	2002	human	infection		Yes	KL30	0	30	KL30	High		1	0.9958	20 / 20 (100%)	0	Yes
ERS005777	AJ214	ERS005777	Holt et al.	K. pneumoniae	Australia	Australia	2002	human	infection		Yes	KL119	0	216	KL119	High		1	1	19 / 19 (100%)	0	No
ERS005778	AJ292	ERS005778	Holt et al.	K. variicola	Australia	Australia	2002	human	NA		Yes	KL61	0	320	KL61	High		1	1	19 / 19 (100%)	0	Yes
ERS005779	AJ299	ERS005779	Holt et al.	K. pneumoniae	Australia	Australia	2002	human	infection		Yes	KL28	0	84	KL28	High		1	0.9917	19 / 19 (100%)	0	Yes
ERS005780	AJ303	ERS005780	Holt et al.	K. pneumoniae	Australia	Australia	2002	human	infection		Yes	KL124	0	167	KL124	High		1	0.9961	22 / 22 (100%)	0	Yes
ERS005781	AJ218	ERS005781	Holt et al.	K. pneumoniae	Australia	Australia	2002	human	infection		Yes	KL113	0	212	KL113	High		1	0.9998	20 / 20 (100%)	0	Yes
ERS005783	AJ229	ERS005783	Holt et al.	K. pneumoniae	Australia	Australia	2002	human	infection		Yes	KL111	1	113	KL111	Good	?-	1	1	16 / 17 (94.1%)	0	No
ERS005784	AJ256	ERS005784	Holt et al.	K. pneumoniae	Australia	Australia	2002	human	infection		Yes	KL124	2	167	KL124	Good	?-	1	0.9961	20 / 22 (90.9%)	0	No
ERS005785	AJ278	ERS005785	Holt et al.	K. pneumoniae	Australia	Asutralia	2002	human	infection		Yes	KL13	0	39	KL13	High		1	0.9881	19 / 19 (100%)	0	Yes
ERS005786	AJ281	ERS005786	Holt et al.	K. pneumoniae	Australia	Australia	2002	human	infection		Yes	KL149	0	110	KL149	High		1	0.9998	20 / 20 (100%)	0	Yes
ERS005787	AJ289	ERS005787	Holt et al.	K. pneumoniae	Australia	Australia	2002	human	infection		Yes	KL16	0	16	KL16	High		1	0.9943	22 / 22 (100%)	0	Yes
ERS005788	AJ290	ERS005788	Holt et al.	K. pneumoniae	Australia	Australia	2002	human	infection		Yes	KL16	3	16	KL16	Good	?-	0.9909	0.9942	17 / 22 (77.3%)	0	Yes
ERS011784	08-049B	ERS011784	Holt et al.	K. pneumoniae	Vietnam	Asia	2008	human	infection		Yes	KL1	1	1	KL1	High	*	0.9969	0.9999	20 / 20 (100%)	0	Yes
ERS011785	71M	ERS011785	Holt et al.	K. pneumoniae	Vietnam	Asia	2008	human	infection		Yes	KL108	1	194	KL108	Good	?-+*	0.9912	0.975	22 / 23 (95.7%)	1	Yes
ERS011786	08-0345m	ERS011786	Holt et al.	K. pneumoniae	Vietnam	Asia	2008	human	infection		Yes	KL42	0	42	KL42	High		1	0.9998	20 / 20 (100%)	0	Yes
ERS011787	24m	ERS011787	Holt et al.	K. pneumoniae	Vietnam	Asia	2008	human	infection		Yes	KL2	3	72	KL2	Good	?-+*	0.979	0.9831	16 / 18 (88.9%)	1	Yes
ERS011788	08-0116m	ERS011788	Holt et al.	K. pneumoniae	Vietnam	Asia	2008	human	infection		Yes	KL121	0	122	KL121	High		1	1	24 / 24 (100%)	0	Yes
ERS011789	QMP B2-090	ERS011789	Holt et al.	K. pneumoniae	USA	Namerica	2006	bovine	NA		Yes	KL2	0	72	KL2	High		1	0.9839	18 / 18 (100%)	0	Yes
ERS011790	71B	ERS011790	Holt et al.	K. pneumoniae	Vietnam	Asia	2007	human	infection		Yes	unknown	unknown	114	KL14	None	?-*	0.7772	0.8468	11 / 25 (44%)	0	Yes
ERS011791	09-286G	ERS011791	Holt et al.	K. pneumoniae	Vietnam	Asia	2009	human	Unknown		Yes	KL33	0	unknown	KL33	High		1	0.9999	21 / 21 (100%)	0	Yes
ERS011792	08-109P	ERS011792	Holt et al.	K. variicola	Vietnam	Asia	2008	human	NA		Yes	KL149	1	444	KL149	Good	?-	1	0.9605	19 / 20 (95%)	0	Yes
ERS011794	59M	ERS011794	Holt et al.	K. pneumoniae	Vietnam	Asia	2008	human	infection		Yes	KL51	0	104	KL51	High	-	1	0.9941	15 / 16 (93.8%)	0	Yes
ERS011797	07-0003m	ERS011797	Holt et al.	K. pneumoniae	Vietnam	Asia	2007	human	infection		Yes	KL1	2	1	KL1	Good	?-	0.9923	0.9999	18 / 20 (90%)	0	Yes
ERS011798	09-0079m	ERS011798	Holt et al.	K. pneumoniae	Vietnam	Asia	2009	human	infection		Yes	KL64	0	64	KL64	High		1	1	24 / 24 (100%)	0	Yes
ERS011799	07-2034m	ERS011799	Holt et al.	K. pneumoniae	Vietnam	Asia	2007	human	infection		Yes	KL1	0	1	KL1	High		1	0.9999	20 / 20 (100%)	0	Yes
ERS011800	QMP B2-170	ERS011800	Holt et al.	K. pneumoniae	USA	Namerica	2006	bovine	NA		Yes	KL30	0	30	KL30	High		1	0.9959	20 / 20 (100%)	0	Yes
ERS011801	08-475T	ERS011801	Holt et al.	K. pneumoniae	Vietnam	Asia	2009	human	infection		Yes	unknown	unknown	1	KL1	Low	?-	0.9795	0.9986	16 / 20 (80%)	0	No
ERS011802	08-058D	ERS011802	Holt et al.	K. pneumoniae	Vietnam	Asia	2008	human	infection		Yes	KL51	0	104	KL51	High	-	1	0.994	15 / 16 (93.8%)	0	Yes
ERS011803	1892m	ERS011803	Holt et al.	K. variicola	Vietnam	Asia	2008	human	NA		Yes	KL107	0	340	KL107	High	*	0.9999	0.9614	16 / 16 (100%)	0	Yes
ERS011804	08-1177m	ERS011804	Holt et al.	K. pneumoniae	Vietnam	Asia	2008	human	infection		Yes	KL64	0	64	KL64	High		1	1	24 / 24 (100%)	0	Yes
ERS011805	UV937	ERS011805	Holt et al.	K. pneumoniae	Vietnam	Asia	2003	human	infection		Yes	KL101	3	231	KL101	Good	?-	0.9539	0.9584	19 / 21 (90.5%)	0	Yes
ERS011806	UV1172	ERS011806	Holt et al.	K. pneumoniae	Vietnam	Asia	2004	human	infection		Yes	KL23	0	82	KL23	High		1	0.9997	19 / 19 (100%)	0	Yes
ERS011807	NCSR101	ERS011807	Holt et al.	K. pneumoniae	Vietnam	Asia	2007	human	infection		Yes	KL104	0	73	KL104	Good	?	1	0.9999	23 / 23 (100%)	0	Yes
ERS011808	NCSR130	ERS011808	Holt et al.	K. quasipneumoniae	Vietnam	Asia	2007	human	NA		Yes	KL17	0	392	KL17	High	*	1	0.9587	20 / 20 (100%)	0	Yes
ERS011809	BAL073	ERS011809	Holt et al.	K. pneumoniae	Vietnam	Asia	2009	human	NA		Yes	KL116	0	214	KL116	Good	?*	1	0.9438	21 / 21 (100%)	0	Yes
ERS011810	UV1625	ERS011810	Holt et al.	K. pneumoniae	Vietnam	Asia	2007	human	infection		Yes	KL109	0	343	KL109	High	-	1	0.9908	21 / 22 (95.5%)	0	Yes
ERS011811	UV1714	ERS011811	Holt et al.	K. pneumoniae	Vietnam	Asia	2007	human	infection		Yes	KL81	0	228	KL81	High		1	0.9962	21 / 21 (100%)	0	Yes
ERS011812	QMP B2-176	ERS011812	Holt et al.	K. pneumoniae	USA	Namerica	2006	bovine	NA		Yes	KL55	0	305	KL55	High	*	1	0.9622	20 / 20 (100%)	0	Yes
ERS011813	K21Sp	ERS011813	Holt et al.	K. pneumoniae	Vietnam	Asia	2004	human	carriage		Yes	KL64	0	33	KL64	High		1	0.9985	24 / 24 (100%)	0	Yes
ERS011814	K35N	ERS011814	Holt et al.	K. pneumoniae	Vietnam	Asia	2004	human	carriage		Yes	KL23	0	82	KL23	High		1	0.9997	19 / 19 (100%)	0	Yes
ERS011815	K38An	ERS011815	Holt et al.	K. quasipneumoniae	Vietnam	Asia	2004	human	NA		Yes	KL39	1	282	KL39	High	*	1	0.9283	20 / 20 (100%)	0	Yes
ERS011816	K53N	ERS011816	Holt et al.	K. pneumoniae	Vietnam	Asia	2004	human	carriage		Yes	KL23	0	82	KL23	High		1	0.9997	19 / 19 (100%)	0	Yes
ERS011817	K77An	ERS011817	Holt et al.	K. pneumoniae	Vietnam	Asia	2004	human	carriage		Yes	KL81	0	228	KL81	High		1	0.9962	21 / 21 (100%)	0	Yes
ERS011818	K86N	ERS011818	Holt et al.	K. pneumoniae	Vietnam	Asia	2004	human	carriage		Yes	KL126	0	41	KL126	Good	?+	0.9995	0.9986	15 / 15 (100%)	1	Yes
ERS011819	K102An	ERS011819	Holt et al.	K. pneumoniae	Vietnam	Asia	2004	human	carriage		Yes	KL2	0	2	KL2	High		1	0.9975	18 / 18 (100%)	0	Yes
ERS011820	K113N	ERS011820	Holt et al.	K. pneumoniae	Vietnam	Asia	2004	human	carriage		Yes	KL13	3	13	KL13	Good	?	1	0.9998	19 / 19 (100%)	0	Yes
ERS011821	K215Ax	ERS011821	Holt et al.	K. quasipneumoniae	Vietnam	Asia	2005	human	NA		Yes	KL48	0	292	KL48	High	*	1	0.9353	21 / 21 (100%)	0	Yes
ERS011822	K222Ca	ERS011822	Holt et al.	K. pneumoniae	Vietnam	Asia	2005	human	NA		Yes	KL48	0	293	KL48	High	*	1	0.9353	21 / 21 (100%)	0	Yes
ERS011823	K228An	ERS011823	Holt et al.	K. pneumoniae	Vietnam	Asia	2005	human	carriage		Yes	KL139	0	372	KL139	High		1	0.9999	19 / 19 (100%)	0	Yes
ERS011824	K231An	ERS011824	Holt et al.	K. pneumoniae	Vietnam	Asia	2005	human	carriage		Yes	KL64	0	64	KL64	High		1	0.9992	24 / 24 (100%)	0	Yes
ERS011825	QMP B2-211	ERS011825	Holt et al.	K. pneumoniae	USA	Namerica	2006	bovine	NA		Yes	KL42	0	42	KL42	High		1	0.9998	20 / 20 (100%)	0	Yes
ERS011826	K242An	ERS011826	Holt et al.	K. pneumoniae	Vietnam	Asia	2005	human	carriage		Yes	KL108	0	105	KL108	High		1	1	23 / 23 (100%)	0	Yes
ERS011827	K261An	ERS011827	Holt et al.	K. pneumoniae	Vietnam	Asia	2005	human	carriage		Yes	unknown	unknown	39	KL107	None	?-+*	0.7994	0.836	11 / 16 (68.8%)	2	Yes
ERS011828	K262N	ERS011828	Holt et al.	K. pneumoniae	Vietnam	Asia	2005	human	carriage		Yes	unknown	unknown	386	KL107	None	?-+*	0.7764	0.7621	9 / 16 (56.2%)	1	Yes
ERS011829	K263An	ERS011829	Holt et al.	K. pneumoniae	Vietnam	Asia	2005	human	NA		Yes	KL116	0	214	KL116	Good	?*	1	0.9438	21 / 21 (100%)	0	Yes
ERS011830	K268An	ERS011830	Holt et al.	K. pneumoniae	Vietnam	Asia	2005	human	NA		Yes	KL103	1	337	KL103	High	*	1	0.9609	21 / 21 (100%)	0	Yes
ERS011833	K280N	ERS011833	Holt et al.	K. pneumoniae	Vietnam	Asia	2005	human	carriage		Yes	KL153	0	unknown	KL153	High		1	1	20 / 20 (100%)	0	Yes
ERS011834	K282Ax	ERS011834	Holt et al.	K. pneumoniae	Vietnam	Asia	2005	human	carriage		Yes	KL62	0	62	KL62	Good	?-	1	0.9972	18 / 19 (94.7%)	0	Yes
ERS011835	K290N	ERS011835	Holt et al.	K. pneumoniae	Vietnam	Asia	2005	human	carriage		Yes	KL19	0	19	KL19	High	*	1	0.9493	20 / 20 (100%)	0	Yes
ERS011836	K296N	ERS011836	Holt et al.	K. pneumoniae	Vietnam	Asia	2005	human	carriage		Yes	unknown	unknown	393	KL31	None	?-*	0.8325	0.9135	16 / 20 (80%)	0	Yes
ERS011837	K307An	ERS011837	Holt et al.	K. pneumoniae	Vietnam	Asia	2005	human	carriage		Yes	KL81	2	81	KL81	Good	?-	1	0.9778	18 / 21 (85.7%)	0	Yes
ERS011838	A-003-I-a-1	ERS011838	Holt et al.	K. pneumoniae	Vietnam	Asia	2005	human	carriage		Yes	KL126	0	41	KL126	Good	?	0.9995	1	15 / 15 (100%)	0	Yes
ERS011839	B-013-I-a-2	ERS011839	Holt et al.	K. pneumoniae	Vietnam	Asia	2005	human	carriage		Yes	KL11	0	238	KL129	High	*	1	0.9228	16 / 16 (100%)	0	Yes
ERS011840	C-017-I-a-1	ERS011840	Holt et al.	K. quasipneumoniae	Vietnam	Asia	2005	human	NA		Yes	KL56	1	225	KL56	Good	?-*	1	0.9503	19 / 21 (90.5%)	0	Yes
ERS011841	D-022-I-b-1	ERS011841	Holt et al.	K. pneumoniae	Vietnam	Asia	2005	human	carriage		Yes	KL54	0	24	KL54	High		1	0.9955	20 / 20 (100%)	0	Yes
ERS011842	D-026-I-b-1	ERS011842	Holt et al.	K. pneumoniae	Vietnam	Asia	2005	human	carriage		Yes	unknown	unknown	386	KL107	None	?-+*	0.7775	0.762	9 / 16 (56.2%)	1	Yes
ERS011843	015-CN-2	ERS011843	Holt et al.	K. pneumoniae	Vietnam	Asia	2007	human	carriage		Yes	KL31	0	31	KL31	High		1	0.9924	20 / 20 (100%)	0	Yes
ERS011845	033-CAZ-1	ERS011845	Holt et al.	K. quasipneumoniae	Vietnam	Asia	2007	human	NA		Yes	KL48	0	291	KL48	High	*	1	0.9344	21 / 21 (100%)	0	Yes
ERS011847	073-CN-2	ERS011847	Holt et al.	K. pneumoniae	Vietnam	Asia	2007	human	NA		Yes	KL10	1	100	KL10	Good	?-	1	0.9694	19 / 20 (95%)	0	Yes
ERS011848	QMP B2-223	ERS011848	Holt et al.	K. pneumoniae	USA	Namerica	2006	bovine	NA		Yes	KL114	0	177	KL114	High		1	0.9998	19 / 19 (100%)	0	Yes
ERS011849	EW-20-R-MAG-1	ERS011849	Holt et al.	K. pneumoniae	Vietnam	Asia	2006	human	carriage		Yes	KL126	0	361	KL126	Good	?	0.9995	0.9937	15 / 15 (100%)	0	Yes
ERS011850	EW-20-R-MAC-1	ERS011850	Holt et al.	K. pneumoniae	Vietnam	Asia	2006	human	carriage	Yes	Yes	KL35	2	23	KL35	Good	?-+	1	0.9902	18 / 20 (90%)	1	Yes
ERS011851	EW-29-R-MAG	ERS011851	Holt et al.	K. pneumoniae	Vietnam	Asia	2006	human	carriage		Yes	KL64	0	64	KL64	High		1	0.999	24 / 24 (100%)	0	Yes
ERS011852	EW-33-R-MAC-2	ERS011852	Holt et al.	K. pneumoniae	Vietnam	Asia	2006	human	carriage		Yes	KL39	0	39	KL39	High	*	1	0.9927	20 / 20 (100%)	0	Yes
ERS011853	EW-44-R-MAG-1	ERS011853	Holt et al.	K. pneumoniae	Vietnam	Asia	2006	human	carriage		Yes	KL49	0	224	KL49	Good	?-+	1	0.9889	17 / 18 (94.4%)	1	Yes
ERS011854	EW-60-R-MAG-2	ERS011854	Holt et al.	K. quasipneumoniae	Vietnam	Asia	2006	human	NA		Yes	KL67	0	398	KL67	High		1	1	24 / 24 (100%)	0	Yes
ERS011855	EW-67-R-MAC	ERS011855	Holt et al.	K. pneumoniae	Vietnam	Asia	2006	human	carriage		Yes	KL115	0	213	KL115	High		1	1	20 / 20 (100%)	0	Yes
ERS011856	EW-68-R-MAC-1	ERS011856	Holt et al.	K. pneumoniae	Vietnam	Asia	2006	human	carriage		Yes	KL113	0	350	KL113	Good	?*	1	0.9654	20 / 20 (100%)	0	Yes
ERS011857	EW-85-R-MAN	ERS011857	Holt et al.	K. pneumoniae	Vietnam	Asia	2006	human	carriage		Yes	KL62	0	149	KL62	High		1	0.9998	19 / 19 (100%)	0	Yes
ERS011858	KpV513	ERS011858	Holt et al.	K. pneumoniae	USA	Namerica	2006	monkey	NA		Yes	KL5	0	5	KL5	High		1	0.9997	19 / 19 (100%)	0	Yes
ERS011859	MM50237	ERS011859	Holt et al.	K. pneumoniae	USA	Namerica	2008	monkey	NA		Yes	KL30	0	85	KL30	High	*	1	0.9645	20 / 20 (100%)	0	Yes
ERS011860	QMP B2-228	ERS011860	Holt et al.	K. pneumoniae	USA	Namerica	2006	bovine	NA		Yes	KL102	0	383	KL102	High		1	0.9924	17 / 17 (100%)	0	No
ERS011861	206535	ERS011861	Holt et al.	K. pneumoniae	USA	Namerica	2008	monkey	NA		Yes	KL63	0	63	KL63	High		1	0.9936	20 / 20 (100%)	0	Yes
ERS011862	7085	ERS011862	Holt et al.	K. pneumoniae	USA	Namerica	2009	monkey	NA		Yes	KL5	0	5	KL5	High		1	0.9997	19 / 19 (100%)	0	Yes
ERS011863	Kp-Miami	ERS011863	Holt et al.	K. pneumoniae	USA	Namerica	2008	human	infection		Yes	KL108	0	194	KL108	High		1	0.9757	23 / 23 (100%)	0	Yes
ERS011866	AF 3927	ERS011866	Holt et al.	K. pneumoniae	Laos	Asia	2006	human	infection		Yes	KL22/KL37	0	37	KL22	High		1	0.9949	18 / 18 (100%)	0	Yes
ERS011867	Pus 4878	ERS011867	Holt et al.	K. pneumoniae	Laos	Asia	2007	human	infection		Yes	KL62	0	322	KL62	High		1	0.9971	19 / 19 (100%)	0	Yes
ERS011868	Pus 9314/2	ERS011868	Holt et al.	K. pneumoniae	Laos	Asia	2008	human	infection		Yes	KL1	0	1	KL1	High		1	0.9999	20 / 20 (100%)	0	Yes
ERS011869	LF 7160	ERS011869	Holt et al.	K. pneumoniae	Laos	Asia	2007	human	infection		Yes	KL112	0	93	KL1	None	?+	1	0.9685	20 / 20 (100%)	11	Yes
ERS011870	Pus 13542	ERS011870	Holt et al.	K. variicola	Laos	Asia	2009	human	infection		Yes	KL14	0	244	KL14	High	-*	1	0.9078	24 / 25 (96%)	0	Yes
ERS011871	Pus 15007	ERS011871	Holt et al.	K. pneumoniae	Laos	Asia	2009	human	infection		Yes	KL116	0	180	KL116	High		1	1	21 / 21 (100%)	0	Yes
ERS011872	QMP B2-248	ERS011872	Holt et al.	K. pneumoniae	USA	Namerica	2006	bovine	NA		Yes	KL12	0	12	KL12	High		1	0.9998	23 / 23 (100%)	0	Yes
ERS011873	Pus 15987	ERS011873	Holt et al.	K. pneumoniae	Laos	Asia	2009	human	infection		Yes	KL1	0	1	KL1	High		1	1	20 / 20 (100%)	0	Yes
ERS011878	U 12567	ERS011878	Holt et al.	K. pneumoniae	Laos	Asia	2008	human	infection		Yes	KL24	0	24	KL24	High		1	1	19 / 19 (100%)	0	Yes
ERS011879	U 13792/2	ERS011879	Holt et al.	K. pneumoniae	Laos	Asia	2009	human	infection		Yes	KL74	0	174	KL74	Good	?	1	0.9891	19 / 19 (100%)	0	Yes
ERS011880	U 16821	ERS011880	Holt et al.	K. pneumoniae	Laos	Asia	2009	human	infection		Yes	KL54	0	115	KL54	High		1	0.9994	20 / 20 (100%)	0	Yes
ERS011882	UI 522	ERS011882	Holt et al.	K. pneumoniae	Laos	Asia	2000	human	infection		Yes	KL27	0	27	KL27	High		1	0.9999	18 / 18 (100%)	0	Yes
ERS011883	UI 2213	ERS011883	Holt et al.	K. pneumoniae	Laos	Asia	2002	human	infection		Yes	KL24	1	119	KL24	Good	?-	0.9988	0.9922	18 / 19 (94.7%)	0	Yes
ERS011884	QMP B2-252	ERS011884	Holt et al.	K. pneumoniae	USA	Namerica	2006	bovine	NA		Yes	KL54	0	24	KL54	High		1	0.9956	20 / 20 (100%)	0	Yes
ERS011885	UI 2877	ERS011885	Holt et al.	K. quasipneumoniae	Laos	Asia	2002	human	NA		Yes	unknown	unknown	400	KL107	None	?-*	0.8361	0.8362	7 / 16 (43.8%)	0	Yes
ERS011886	UI 3324	ERS011886	Holt et al.	K. pneumoniae	Laos	Asia	2003	human	infection		Yes	KL114	0	325	KL114	High		1	0.9955	19 / 19 (100%)	0	Yes
ERS011887	UI 4256	ERS011887	Holt et al.	K. quasipneumoniae	Laos	Asia	2003	human	NA		Yes	KL64	0	328	KL64	Good	?*	1	0.9697	24 / 24 (100%)	0	Yes
ERS011890	UI 6167	ERS011890	Holt et al.	K. pneumoniae	Laos	Asia	2005	human	infection		Yes	KL18	0	254	KL18	High		1	0.9885	21 / 21 (100%)	0	Yes
ERS011891	UI 6717	ERS011891	Holt et al.	K. pneumoniae	Laos	Asia	2005	human	infection		Yes	KL25	0	141	KL25	High	-	1	0.9916	13 / 14 (92.9%)	0	Yes
ERS011892	UI 7631	ERS011892	Holt et al.	K. quasipneumoniae	Laos	Asia	2006	human	NA		Yes	KL132	0	365	KL132	High	*	1	0.9735	21 / 21 (100%)	0	No
ERS011893	UI 8601	ERS011893	Holt et al.	K. pneumoniae	Laos	Asia	2006	human	infection		Yes	KL15	1	50	KL15	High		1	0.9997	16 / 16 (100%)	0	Yes
ERS011894	UI 9552	ERS011894	Holt et al.	K. quasipneumoniae	Laos	Asia	2007	human	NA		Yes	KL121	2	437	KL121	Good	?-+	1	0.9738	22 / 24 (91.7%)	1	Yes
ERS011895	UI 10871	ERS011895	Holt et al.	K. pneumoniae	Laos	Asia	2007	human	infection		Yes	KL62	0	62	KL62	Good	?-	1	0.9972	18 / 19 (94.7%)	0	Yes
ERS011896	QMP B2-282	ERS011896	Holt et al.	K. pneumoniae	USA	Namerica	2006	bovine	NA		Yes	KL47	0	209	KL47	Good	?	1	0.9949	19 / 19 (100%)	0	Yes
ERS011897	ST 752	ERS011897	Holt et al.	K. pneumoniae	Laos	Asia	2008	human	infection		Yes	KL117	0	215	KL117	High		1	0.9964	20 / 20 (100%)	0	Yes
ERS011900	UI 14245	ERS011900	Holt et al.	K. pneumoniae	Laos	Asia	unknown	human	infection		Yes	KL7	0	229	KL7	High		1	0.9849	20 / 20 (100%)	0	Yes
ERS011901	UI 15398	ERS011901	Holt et al.	K. pneumoniae	Laos	Asia	2009	human	infection		Yes	KL57	0	206	KL57	Good	?-	1	0.9974	17 / 18 (94.4%)	0	Yes
ERS011902	DM23092/04	ERS011902	Holt et al.	K. pneumoniae	Singapore	Asia	2004	human	infection		Yes	KL64	0	64	KL64	High		1	0.9999	24 / 24 (100%)	0	Yes
ERS011903	DB44834/96	ERS011903	Holt et al.	K. pneumoniae	Singapore	Asia	1996	human	infection		Yes	KL106	1	29	KL106	Good	?	0.9825	0.9982	18 / 18 (100%)	0	Yes
ERS011904	DU4033/04	ERS011904	Holt et al.	K. pneumoniae	Singapore	Asia	2004	human	infection		Yes	KL105	0	75	KL105	High		1	1	22 / 22 (100%)	0	Yes
ERS011905	DB11802/05	ERS011905	Holt et al.	K. pneumoniae	Singapore	Asia	2005	human	infection		Yes	KL25	0	141	KL25	High	-	1	0.9916	13 / 14 (92.9%)	0	Yes
ERS011906	DR5092/05	ERS011906	Holt et al.	K. pneumoniae	Singapore	Asia	2005	human	carriage		Yes	KL38	0	96	KL38	Good	?-	1	0.9968	16 / 17 (94.1%)	0	Yes
ERS011907	DU10252/04	ERS011907	Holt et al.	K. pneumoniae	Singapore	Asia	2004	human	infection		Yes	KL105	0	75	KL105	High		1	1	22 / 22 (100%)	0	Yes
ERS011908	QMP B2-288	ERS011908	Holt et al.	K. variicola	USA	Namerica	2006	bovine	NA	Yes	Yes	KL46	0	223	KL46	High	*	1	0.9293	20 / 20 (100%)	0	Yes
ERS011909	DU33062/05	ERS011909	Holt et al.	K. pneumoniae	Singapore	Asia	2005	human	carriage	Yes	Yes	KL112	0	93	KL112	Good	?	1	0.9864	18 / 18 (100%)	0	Yes
ERS011910	DU35427/05	ERS011910	Holt et al.	K. quasipneumoniae	Singapore	Asia	2005	human	NA		Yes	KL1	0	233	KL1	High	*	1	0.9427	20 / 20 (100%)	0	Yes
ERS011911	DU38032/05	ERS011911	Holt et al.	K. pneumoniae	Singapore	Asia	2005	human	infection		Yes	KL105	1	75	KL105	Good	?-	1	1	21 / 22 (95.5%)	0	Yes
ERS011912	DM1159/01	ERS011912	Holt et al.	K. pneumoniae	Singapore	Asia	2001	human	infection		Yes	KL2	0	72	KL2	High		1	0.984	18 / 18 (100%)	0	Yes
ERS011913	DR19891/02	ERS011913	Holt et al.	K. pneumoniae	Singapore	Asia	2002	human	infection	Yes	Yes	KL2	0	257	KL2	High		1	0.9855	18 / 18 (100%)	0	Yes
ERS011914	DM16912/02	ERS011914	Holt et al.	K. pneumoniae	Singapore	Asia	2002	human	infection		Yes	KL1	0	1	KL1	High		1	0.9999	20 / 20 (100%)	0	Yes
ERS011915	DM17138/03	ERS011915	Holt et al.	K. pneumoniae	Singapore	Asia	2003	human	infection	Yes	Yes	KL1	0	1	KL1	High		1	0.9999	20 / 20 (100%)	0	Yes
ERS011916	DM17337/04	ERS011916	Holt et al.	K. pneumoniae	Singapore	Asia	2004	human	infection	Yes	Yes	KL5	0	5	KL5	High		1	0.9998	19 / 19 (100%)	0	Yes
ERS011917	DM11825/05	ERS011917	Holt et al.	K. pneumoniae	Singapore	Asia	2005	human	infection		Yes	KL1	0	1	KL1	High		1	0.9999	20 / 20 (100%)	0	Yes
ERS011918	DB270/04	ERS011918	Holt et al.	K. pneumoniae	Singapore	Asia	2004	human	infection		Yes	KL62	0	62	KL62	Good	?-	1	0.9972	18 / 19 (94.7%)	0	Yes
ERS011919	DU8882/04	ERS011919	Holt et al.	K. pneumoniae	Singapore	Asia	2004	human	infection		Yes	unknown	unknown	unknown	KL71	None	?-*	0.8141	0.9389	16 / 21 (76.2%)	0	Yes
ERS011920	QMP B2-340	ERS011920	Holt et al.	K. variicola	USA	Namerica	2006	bovine	NA		Yes	KL127	1	397	KL127	Good	?-*	1	0.9621	18 / 19 (94.7%)	0	Yes
ERS011921	DX259/08	ERS011921	Holt et al.	K. pneumoniae	Singapore	Asia	2008	human	infection		Yes	KL113	0	212	KL113	High		1	1	20 / 20 (100%)	0	Yes
ERS011922	DR85/08	ERS011922	Holt et al.	K. quasipneumoniae	Singapore	Asia	2008	environmental	NA		Yes	KL146	0	398	KL146	High		1	1	20 / 20 (100%)	0	Yes
ERS011923	DU46543/08	ERS011923	Holt et al.	K. pneumoniae	Singapore	Asia	2008	human	infection		Yes	KL47	0	47	KL47	High		1	1	19 / 19 (100%)	0	Yes
ERS011924	QMP B2-344	ERS011924	Holt et al.	K. pneumoniae	USA	Namerica	2006	bovine	NA		Yes	KL43	0	121	KL43	High		1	0.9942	19 / 19 (100%)	0	Yes
ERS011925	QMP B2-481	ERS011925	Holt et al.	K. variicola	USA	Namerica	2006	bovine	NA		Yes	KL45	3	287	KL45	Low	-+	1	0.9349	17 / 19 (89.5%)	2	Yes
ERS011926	QMP B2-483	ERS011926	Holt et al.	K. variicola	USA	Namerica	2006	bovine	NA		Yes	KL55	0	61	KL55	High		1	0.9993	20 / 20 (100%)	0	Yes
ERS011927	QMP B2-563	ERS011927	Holt et al.	K. pneumoniae	USA	Namerica	2006	bovine	NA		Yes	KL38	0	221	KL38	High	*	1	0.9668	17 / 17 (100%)	0	Yes
ERS011930	QMP M1-030	ERS011930	Holt et al.	K. pneumoniae	USA	Namerica	2005	bovine	NA		Yes	KL42	0	42	KL42	High		1	0.9981	20 / 20 (100%)	0	Yes
ERS011931	QMP M1-031	ERS011931	Holt et al.	K. pneumoniae	USA	Namerica	2005	bovine	NA		Yes	KL42	0	42	KL42	High		1	0.998	20 / 20 (100%)	0	Yes
ERS011932	QMP M1-042	ERS011932	Holt et al.	K. variicola	USA	Namerica	2005	bovine	NA		Yes	unknown	unknown	442	KL107	None	?-+*	0.7311	0.8186	9 / 16 (56.2%)	1	Yes
ERS011933	QMP M1-043	ERS011933	Holt et al.	K. variicola	USA	Namerica	2005	bovine	NA		Yes	KL48	0	48	KL48	High		1	1	21 / 21 (100%)	0	Yes
ERS011934	QMP M1-044	ERS011934	Holt et al.	K. pneumoniae	USA	Namerica	2005	bovine	NA		Yes	unknown	unknown	442	KL107	None	?-+*	0.7311	0.8186	9 / 16 (56.2%)	1	Yes
ERS011935	QMP M1-051	ERS011935	Holt et al.	K. pneumoniae	USA	Namerica	2005	bovine	NA		Yes	KL30	0	220	KL30	High	*	1	0.9645	20 / 20 (100%)	0	Yes
ERS011936	QMP M1-198	ERS011936	Holt et al.	K. pneumoniae	USA	Namerica	2005	bovine	NA		Yes	KL55	0	24	KL55	High	*	1	0.9616	20 / 20 (100%)	0	Yes
ERS011938	QMP M1-557	ERS011938	Holt et al.	K. pneumoniae	USA	Namerica	2005	bovine	NA		Yes	KL22/KL37	3	37	KL22	High		1	0.9948	18 / 18 (100%)	0	Yes
ERS011939	QMP M1-559	ERS011939	Holt et al.	K. pneumoniae	USA	Namerica	2005	bovine	NA		Yes	KL40	0	unknown	KL40	Good	?	1	0.9997	28 / 28 (100%)	0	Yes
ERS011940	QMP M1-560	ERS011940	Holt et al.	K. pneumoniae	USA	Namerica	2005	bovine	NA		Yes	KL64	0	64	KL64	High		1	0.9991	24 / 24 (100%)	0	Yes
ERS011941	QMP M1-561	ERS011941	Holt et al.	K. pneumoniae	USA	Namerica	2005	bovine	NA		Yes	KL57	1	308	KL57	Good	?-*	1	0.972	17 / 18 (94.4%)	0	Yes
ERS011942	QMP M1-562	ERS011942	Holt et al.	K. pneumoniae	USA	Namerica	2005	bovine	NA		Yes	KL57	2	308	KL57	Good	?-+*	0.9958	0.9735	15 / 18 (83.3%)	1	Yes
ERS011943	QMP M1-726	ERS011943	Holt et al.	K. variicola	USA	Namerica	2006	bovine	NA		Yes	KL123	0	217	KL123	High	*	0.9958	0.9549	16 / 16 (100%)	0	Yes
ERS011944	QMP M1-728	ERS011944	Holt et al.	K. pneumoniae	USA	Namerica	2006	bovine	NA		Yes	KL35	2	279	KL35	High		1	0.9891	20 / 20 (100%)	0	Yes
ERS011945	QMP M1-761	ERS011945	Holt et al.	K. pneumoniae	USA	Namerica	2006	bovine	NA		Yes	KL123	0	391	KL123	High	*	0.9951	0.9483	16 / 16 (100%)	0	Yes
ERS011946	QMP M1-763	ERS011946	Holt et al.	K. variicola	USA	Namerica	2006	bovine	NA		Yes	KL63	2	326	KL63	Good	?-+	0.9979	0.9595	18 / 20 (90%)	1	Yes
ERS011947	QMP M1-765	ERS011947	Holt et al.	K. variicola	USA	Namerica	2006	bovine	NA		Yes	KL24	0	266	KL24	High	*	1	0.9543	19 / 19 (100%)	0	Yes
ERS011948	QMP M1-766	ERS011948	Holt et al.	K. pneumoniae	USA	Namerica	2006	bovine	NA		Yes	KL51	0	298	KL51	High		1	0.9935	16 / 16 (100%)	0	Yes
ERS011949	QMP M1-771	ERS011949	Holt et al.	K. pneumoniae	USA	Namerica	2006	human	infection		Yes	KL120	0	358	KL120	Good	?*	1	0.983	20 / 20 (100%)	0	Yes
ERS011950	QMP M1-200	ERS011950	Holt et al.	K. pneumoniae	USA	Namerica	2005	bovine	NA		Yes	KL11	0	11	KL129	High	*	1	0.9241	16 / 16 (100%)	0	Yes
ERS011951	QMP M1-217	ERS011951	Holt et al.	K. pneumoniae	USA	Namerica	2005	bovine	NA		Yes	KL49	1	224	KL49	Good	?-+	1	0.9876	17 / 18 (94.4%)	1	Yes
ERS011952	QMP M1-218	ERS011952	Holt et al.	K. pneumoniae	USA	Namerica	2005	bovine	NA		Yes	KL18	0	218	KL18	High		1	0.9886	21 / 21 (100%)	0	Yes
ERS011953	QMP M1-220	ERS011953	Holt et al.	K. pneumoniae	USA	Namerica	2005	bovine	NA		Yes	KL125	0	177	KL125	High	*	1	0.904	18 / 18 (100%)	0	Yes
ERS011954	QMP M1-222	ERS011954	Holt et al.	K. pneumoniae	USA	Namerica	2005	bovine	NA		Yes	KL30	0	30	KL30	High		1	0.9933	20 / 20 (100%)	0	Yes
ERS011955	QMP M1-375	ERS011955	Holt et al.	K. pneumoniae	USA	Namerica	2005	bovine	NA		Yes	KL130	0	362	KL130	High		1	0.9996	23 / 23 (100%)	0	Yes
ERS011956	QMP M1-376	ERS011956	Holt et al.	K. pneumoniae	USA	Namerica	2005	bovine	NA		Yes	KL57	0	308	KL57	Good	?-*	1	0.9735	17 / 18 (94.4%)	0	Yes
ERS011957	QMP M1-378	ERS011957	Holt et al.	K. pneumoniae	USA	Namerica	2005	bovine	NA		Yes	unknown	unknown	150	KL107	None	?-	0.834	0.8545	8 / 16 (50%)	0	Yes
ERS011958	QMP M1-406	ERS011958	Holt et al.	K. pneumoniae	USA	Namerica	2005	environmental	NA		Yes	KL31	0	31	KL31	Good	?	1	0.9943	20 / 20 (100%)	0	Yes
ERS011959	QMP M1-413	ERS011959	Holt et al.	K. pneumoniae	USA	Namerica	2005	environmental	NA		Yes	unknown	unknown	442	KL107	None	?-+*	0.7331	0.8186	9 / 16 (56.2%)	1	Yes
ERS011960	QMP M1-415	ERS011960	Holt et al.	K. pneumoniae	USA	Namerica	2005	environmental	NA		Yes	unknown	unknown	442	KL107	None	?-+*	0.7331	0.8186	9 / 16 (56.2%)	1	Yes
ERS011961	QMP M1-428	ERS011961	Holt et al.	K. variicola	USA	Namerica	2005	bovine	NA		Yes	KL143	0	379	KL143	High	*	1	0.9541	21 / 21 (100%)	0	No
ERS011962	QMP M1-781	ERS011962	Holt et al.	K. pneumoniae	USA	Namerica	2006	bovine	NA		Yes	KL114	1	unknown	KL114	High	*	0.9975	0.9998	19 / 19 (100%)	0	Yes
ERS011963	QMP M1-821	ERS011963	Holt et al.	K. pneumoniae	USA	Namerica	2006	bovine	NA		Yes	KL25	0	268	KL25	High	-	1	0.9829	13 / 14 (92.9%)	0	Yes
ERS011964	QMP M1-822	ERS011964	Holt et al.	K. pneumoniae	USA	Namerica	2006	bovine	NA		Yes	KL130	1	399	KL130	High	-	1	0.9976	22 / 23 (95.7%)	0	Yes
ERS011965	QMP M1-826	ERS011965	Holt et al.	K. pneumoniae	USA	Namerica	2006	bovine	NA		Yes	KL57	1	309	KL57	Good	?-*	0.9953	0.9737	17 / 18 (94.4%)	0	Yes
ERS011966	QMP M1-861	ERS011966	Holt et al.	K. quasipneumoniae	USA	Namerica	2006	human	infection		Yes	KL46	2	97	KL46	Good	?-*	0.9984	0.981	17 / 20 (85%)	0	Yes
ERS011968	QMP M1-882	ERS011968	Holt et al.	K. pneumoniae	USA	Namerica	2007	human	infection		Yes	KL3	0	59	KL3	High	*	1	0.9929	19 / 19 (100%)	0	Yes
ERS011969	QMP M1-884	ERS011969	Holt et al.	K. pneumoniae	USA	Namerica	2007	human	infection		Yes	KL10	2	27	KL10	Good	?-+*	1	0.9695	18 / 20 (90%)	1	Yes
ERS011970	QMP M1-885	ERS011970	Holt et al.	K. pneumoniae	USA	Namerica	2007	human	infection		Yes	KL51	0	50	KL51	High		1	0.9993	16 / 16 (100%)	0	Yes
ERS011971	QMP M1-886	ERS011971	Holt et al.	K. pneumoniae	USA	Namerica	2007	human	infection		Yes	KL128	0	99	KL128	High		1	0.9999	23 / 23 (100%)	0	Yes
ERS011972	QMP M1-887	ERS011972	Holt et al.	K. pneumoniae	USA	Namerica	2007	human	infection		Yes	KL1	1	128	KL1	High	*	0.9964	0.997	20 / 20 (100%)	0	Yes
ERS011973	QMP M1-888	ERS011973	Holt et al.	K. variicola	USA	Namerica	2007	human	infection		Yes	KL10	2	100	KL10	Good	?-	0.9993	0.9674	19 / 20 (95%)	0	Yes
ERS011975	QMP M1-891	ERS011975	Holt et al.	K. pneumoniae	USA	Namerica	2007	human	infection		Yes	KL122	0	162	KL122	High		1	0.9989	19 / 19 (100%)	0	Yes
ERS011977	QMP M1-893	ERS011977	Holt et al.	K. variicola	USA	Namerica	2007	human	infection		Yes	KL113	1	352	KL113	Good	?-+	1	0.989	19 / 20 (95%)	1	Yes
ERS011979	QMP M1-896	ERS011979	Holt et al.	K. pneumoniae	USA	Namerica	2007	human	infection		Yes	KL9	2	335	KL9	Good	?-	0.9984	0.9842	17 / 19 (89.5%)	0	Yes
ERS011980	QMP M1-963	ERS011980	Holt et al.	K. pneumoniae	USA	Namerica	2007	human	carriage		Yes	KL24	2	unknown	KL24	Good	?-*	0.9946	0.9877	17 / 19 (89.5%)	0	Yes
ERS011981	QMP M1-964	ERS011981	Holt et al.	K. pneumoniae	USA	Namerica	2007	human	Unknown		Yes	KL112	2	93	KL112	Good	?-+	0.9982	0.9859	17 / 18 (94.4%)	1	Yes
ERS011982	QMP M1-965	ERS011982	Holt et al.	K. pneumoniae	USA	Namerica	2007	human	Unknown		Yes	KL127	0	202	KL127	Good	?	1	0.9954	19 / 19 (100%)	0	Yes
ERS011983	QMP M1-967	ERS011983	Holt et al.	K. pneumoniae	USA	Namerica	2007	human	Unknown		Yes	KL46	2	288	KL46	Good	?*	0.9936	0.9961	20 / 20 (100%)	0	Yes
ERS011984	QMP M1-968	ERS011984	Holt et al.	K. pneumoniae	USA	Namerica	2007	human	carriage		Yes	KL136	0	123	KL136	High		1	0.9965	19 / 19 (100%)	0	Yes
ERS011986	QMP M1-972	ERS011986	Holt et al.	K. pneumoniae	USA	Namerica	2007	human	Unknown		Yes	KL28	0	84	KL28	High		1	0.9915	19 / 19 (100%)	0	Yes
ERS011987	QMP M1-974	ERS011987	Holt et al.	K. pneumoniae	USA	Namerica	2007	human	carriage		Yes	KL23	0	82	KL23	High		1	0.9999	19 / 19 (100%)	0	Yes
ERS011988	QMP M1-975	ERS011988	Holt et al.	K. pneumoniae	USA	Namerica	2007	human	carriage		Yes	KL64	1	329	KL64	High	*	0.9971	0.9985	24 / 24 (100%)	0	Yes
ERS011989	QMP M1-977	ERS011989	Holt et al.	Klebsiella sp.	USA	Namerica	2007	human	NA		Yes	KL10	2	443	KL10	Good	?-	1	0.9587	19 / 20 (95%)	0	Yes
ERS011990	QMP M1-980	ERS011990	Holt et al.	K. pneumoniae	USA	Namerica	2007	human	Unknown		Yes	unknown	unknown	356	KL143	None	?-+*	0.8785	0.9093	15 / 21 (71.4%)	3	Yes
ERS011991	QMP M1-029	ERS011991	Holt et al.	K. pneumoniae	USA	Namerica	2005	bovine	NA		Yes	unknown	unknown	442	KL107	None	?-+*	0.7307	0.8185	9 / 16 (56.2%)	1	Yes
ERS011992	QMP M1-414	ERS011992	Holt et al.	K. pneumoniae	USA	Namerica	2005	environmental	NA		Yes	KL17	0	50	KL17	High		1	0.9851	20 / 20 (100%)	0	Yes
ERS011993	QMP M2-389	ERS011993	Holt et al.	K. pneumoniae	USA	Namerica	2007	bovine	NA		Yes	unknown	unknown	442	KL59	None	?-+*	0.6568	0.7941	6 / 18 (33.3%)	2	Yes
ERS011996	QMP M1-407	ERS011996	Holt et al.	K. pneumoniae	USA	Namerica	2005	environmental	NA		Yes	unknown	unknown	442	KL107	None	?-+*	0.7296	0.8186	9 / 16 (56.2%)	1	Yes
ERS011997	QMP M1-418	ERS011997	Holt et al.	K. pneumoniae	USA	Namerica	2005	environmental	NA		Yes	unknown	unknown	356	KL143	None	?-+*	0.8784	0.9081	14 / 21 (66.7%)	3	Yes
ERS011998	QMP M2-484	ERS011998	Holt et al.	K. pneumoniae	USA	Namerica	2007	bovine	NA		Yes	KL56	0	307	KL56	Good	?	1	0.9888	21 / 21 (100%)	0	Yes
ERS011999	QMP M2-488	ERS011999	Holt et al.	K. pneumoniae	USA	Namerica	2007	bovine	NA		Yes	KL1	1	128	KL1	High	*	0.9984	0.9971	20 / 20 (100%)	0	Yes
ERS012001	QMP M2-654	ERS012001	Holt et al.	K. pneumoniae	USA	Namerica	2007	bovine	NA		Yes	KL30	1	2	KL30	High		1	0.9898	20 / 20 (100%)	0	Yes
ERS012002	QMP M1-776	ERS012002	Holt et al.	K. pneumoniae	USA	Namerica	2006	human	infection		Yes	KL71	0	333	KL71	High	*	1	0.934	21 / 21 (100%)	0	Yes
ERS012004	QMP M2-684	ERS012004	Holt et al.	K. pneumoniae	USA	Namerica	2007	bovine	NA		Yes	unknown	unknown	395	KL107	None	?-+*	0.8015	0.7615	10 / 16 (62.5%)	2	Yes
ERS012005	QMP M1-862	ERS012005	Holt et al.	K. pneumoniae	USA	Namerica	2006	human	infection		Yes	KL30	1	273	KL30	Good	?-+*	1	0.9634	19 / 20 (95%)	1	Yes
ERS012006	QMP M1-868	ERS012006	Holt et al.	K. pneumoniae	USA	Namerica	2006	human	infection		Yes	KL13	1	46	KL13	Good	?-+	0.9998	0.9972	18 / 19 (94.7%)	1	Yes
ERS012008	QMP Z4-702	ERS012008	Holt et al.	K. pneumoniae	USA	Namerica	2006	bovine	NA		Yes	KL107	0	154	KL107	High		0.9999	0.9997	16 / 16 (100%)	0	Yes
ERS012009	QMP Z4-724	ERS012009	Holt et al.	K. pneumoniae	USA	Namerica	2006	bovine	NA		Yes	KL10	3	100	KL10	Good	?-+*	0.9985	0.9672	19 / 20 (95%)	1	Yes
ERS012010	QMP Z4-726	ERS012010	Holt et al.	K. quasipneumoniae	USA	Namerica	2006	bovine	NA		Yes	KL49	0	295	KL49	Good	?+	1	0.9795	18 / 18 (100%)	1	Yes
ERS012011	09-2503m	ERS012011	Holt et al.	K. pneumoniae	Vietnam	Asia	2009	human	infection		Yes	KL57	1	206	KL57	Good	?-+	1	0.9974	16 / 18 (88.9%)	1	Yes
ERS012012	09-400B	ERS012012	Holt et al.	K. pneumoniae	Vietnam	Asia	2009	human	infection		Yes	unknown	unknown	73	KL104	Good	?-	0.9666	0.9954	20 / 23 (87.0%)	0	Yes
ERS012014	09-2006m	ERS012014	Holt et al.	K. pneumoniae	Vietnam	Asia	2009	human	infection		Yes	KL5	1	5	KL5	Good	-+*	0.9967	0.9991	18 / 19 (94.7%)	1	Yes
ERS012017	09-2072m	ERS012017	Holt et al.	K. pneumoniae	Vietnam	Asia	2009	human	infection		Yes	unknown	unknown	396	KL133	None	?-+*	0.6874	0.7635	7 / 19 (36.8%)	3	Yes
ERS012020	09-332B	ERS012020	Holt et al.	K. pneumoniae	Vietnam	Asia	2009	human	infection		Yes	KL18	0	81	KL18	High		1	0.9868	21 / 21 (100%)	0	Yes
ERS012022	09-2801m	ERS012022	Holt et al.	K. pneumoniae	Vietnam	Asia	2009	human	infection		Yes	KL5	2	5	KL5	Good	?-+	0.9945	0.9996	17 / 19 (89.5%)	1	Yes
ERS012023	09-341B	ERS012023	Holt et al.	K. pneumoniae	Vietnam	Asia	2009	human	infection		Yes	KL64	1	64	KL64	High	*	0.9962	0.9999	24 / 24 (100%)	0	Yes
ERS012024	09-2985m	ERS012024	Holt et al.	K. pneumoniae	Vietnam	Asia	2009	human	infection		Yes	KL2	1	72	KL2	High		1	0.9815	18 / 18 (100%)	0	Yes
ERS012026	311G	ERS012026	Holt et al.	K. pneumoniae	Vietnam	Asia	2008	human	Unknown		Yes	KL2	1	72	KL2	Good	?-	0.9995	0.9838	17 / 18 (94.4%)	0	Yes
ERS012027	620m	ERS012027	Holt et al.	K. pneumoniae	Vietnam	Asia	2009	human	infection		Yes	unknown	unknown	72	KL2	Low	?-*	0.9816	0.9783	14 / 18 (77.8%)	0	Yes
ERS012029	2358m	ERS012029	Holt et al.	K. pneumoniae	Vietnam	Asia	2008	human	infection		Yes	KL1	1	1	KL1	Good	-+	1	0.9976	19 / 20 (95%)	1	Yes
ERS012030	558m	ERS012030	Holt et al.	K. pneumoniae	Vietnam	Asia	2009	human	infection		Yes	KL16	0	250	KL16	High		1	0.9941	22 / 22 (100%)	0	Yes
ERS012031	805m	ERS012031	Holt et al.	K. pneumoniae	Vietnam	Asia	2009	human	infection		Yes	KL2	1	2	KL2	Good	-+	1	0.9972	17 / 18 (94.4%)	1	Yes
ERS012032	1517	ERS012032	Holt et al.	K. pneumoniae	Indonesia	Asia	2005	human	infection		Yes	KL103	1	74	KL103	High	*	1	0.9671	21 / 21 (100%)	0	Yes
ERS012033	1523	ERS012033	Holt et al.	K. pneumoniae	Indonesia	Asia	2005	human	infection		Yes	KL14	1	14	KL14	High		1	0.9974	25 / 25 (100%)	0	Yes
ERS012034	1524	ERS012034	Holt et al.	K. pneumoniae	Indonesia	Asia	2005	human	Unknown		Yes	KL2	2	2	KL2	Good	?-*	0.9963	0.9954	17 / 18 (94.4%)	0	Yes
ERS012035	1555	ERS012035	Holt et al.	K. pneumoniae	Indonesia	Asia	2005	human	Unknown		Yes	KL30	1	30	KL30	High	*	0.9963	0.9949	20 / 20 (100%)	0	Yes
ERS012036	1557	ERS012036	Holt et al.	K. pneumoniae	Indonesia	Asia	2005	human	Unknown		Yes	KL27	0	27	KL27	Good	?	1	0.9994	18 / 18 (100%)	0	Yes
ERS012037	1576	ERS012037	Holt et al.	K. pneumoniae	Indonesia	Asia	2005	human	infection		Yes	KL27	0	27	KL27	High		1	0.9995	18 / 18 (100%)	0	Yes
ERS012038	1585	ERS012038	Holt et al.	K. pneumoniae	Indonesia	Asia	2005	human	infection		Yes	KL115	0	213	KL115	High		1	0.9994	20 / 20 (100%)	0	Yes
ERS012039	1586	ERS012039	Holt et al.	K. pneumoniae	Indonesia	Asia	2005	human	infection		Yes	unknown	unknown	213	KL115	None	?-	0.8791	0.9995	15 / 20 (75%)	0	Yes
ERS012040	QMP Z4-712	ERS012040	Holt et al.	K. pneumoniae	USA	Namerica	2006	bovine	NA		Yes	KL118	0	108	KL118	High		1	0.9966	21 / 21 (100%)	0	Yes
ERS012041	1612	ERS012041	Holt et al.	K. pneumoniae	Indonesia	Asia	2005	human	infection		Yes	KL62	1	149	KL62	High	*	0.996	0.9993	19 / 19 (100%)	0	Yes
ERS012042	1753	ERS012042	Holt et al.	K. pneumoniae	Indonesia	Asia	2005	human	infection		Yes	KL2	0	2	KL2	Good	-+	1	0.9967	17 / 18 (94.4%)	1	Yes
ERS012043	1764	ERS012043	Holt et al.	K. pneumoniae	Indonesia	Asia	2005	human	infection		Yes	KL2	1	2	KL2	High		1	0.9953	18 / 18 (100%)	0	Yes
ERS012044	1765	ERS012044	Holt et al.	K. pneumoniae	Indonesia	Asia	2005	human	infection		Yes	KL2	1	2	KL2	High		1	0.9956	18 / 18 (100%)	0	Yes
ERS012045	1789	ERS012045	Holt et al.	K. pneumoniae	Indonesia	Asia	2005	human	infection		Yes	KL18	0	81	KL18	High		1	0.9866	21 / 21 (100%)	0	Yes
ERS012046	1824	ERS012046	Holt et al.	K. pneumoniae	Indonesia	Asia	2005	human	infection		Yes	KL119	0	216	KL119	High		1	0.9998	19 / 19 (100%)	0	No
ERS012047	1884	ERS012047	Holt et al.	K. pneumoniae	Indonesia	Asia	2005	human	infection		Yes	KL9	0	9	KL9	High		1	0.9998	19 / 19 (100%)	0	Yes
ERS012048	1896	ERS012048	Holt et al.	K. pneumoniae	Indonesia	Asia	2005	human	infection		Yes	KL2	0	255	KL2	High	-	1	0.9853	17 / 18 (94.4%)	0	Yes
ERS012049	1897	ERS012049	Holt et al.	K. pneumoniae	Indonesia	Asia	2005	human	infection		Yes	KL109	0	211	KL109	High		1	1	22 / 22 (100%)	0	Yes
ERS012050	1993	ERS012050	Holt et al.	K. pneumoniae	Indonesia	Asia	2005	human	infection		Yes	KL18	0	18	KL18	High		1	0.9956	21 / 21 (100%)	0	Yes
ERS012051	2024	ERS012051	Holt et al.	K. pneumoniae	Indonesia	Asia	2005	human	infection		Yes	KL125	0	177	KL125	High	*	1	0.9039	18 / 18 (100%)	0	Yes
ERS012052	QMP Z4-716	ERS012052	Holt et al.	K. pneumoniae	USA	Namerica	2006	bovine	NA		Yes	KL120	0	81	KL120	High		1	0.9766	20 / 20 (100%)	0	Yes
ERS012053	2033	ERS012053	Holt et al.	K. pneumoniae	Indonesia	Asia	2005	human	Unknown		Yes	KL19	0	19	KL19	High	*	1	0.9489	20 / 20 (100%)	0	Yes
ERS012054	1522	ERS012054	Holt et al.	K. pneumoniae	Indonesia	Asia	2005	human	infection		Yes	KL43	0	43	KL43	Good	?	1	0.9982	19 / 19 (100%)	0	Yes
ERS012055	TL125	ERS012055	Holt et al.	K. pneumoniae	UK	Europe	2009	mouse	NA		Yes	KL64	0	33	KL64	High		1	0.9984	24 / 24 (100%)	0	Yes
NUH01_S1_L001	NUH01	SRR5082373	Lee et al.	K. pneumoniae	Singapore	Asia	unknown	human	infection		No	KL1	3	1	KL1	Good	?-	0.985	0.9998	17 / 20 (85%)	0	Yes
NUH02_S2_L001	NUH02	SRR5082380	Lee et al.	K. pneumoniae	Singapore	Asia	unknown	human	infection		No	KL1	2	1	KL1	Good	?-	0.9826	0.9998	18 / 20 (90%)	0	Yes
NUH03_S3_L001	NUH03	SRR5082368	Lee et al.	K. pneumoniae	Singapore	Asia	unknown	human	infection		No	KL2	3	72	KL2	Low	?-	0.9892	0.9838	13 / 18 (72.2%)	0	Yes
NUH04_S4_L001	NUH04	SRR5082379	Lee et al.	K. pneumoniae	Singapore	Asia	unknown	human	infection		No	KL2	3	205	KL2	Low	?-+	0.9817	0.9842	13 / 18 (72.2%)	1	Yes
NUH08_S5_L001	NUH08	SRR5082374	Lee et al.	K. pneumoniae	Singapore	Asia	unknown	human	infection		No	KL1	2	1	KL1	Good	?-	0.9857	0.9998	18 / 20 (90%)	0	Yes
NUH09_S6_L001	NUH09	SRR5082360	Lee et al.	K. pneumoniae	Singapore	Asia	unknown	human	infection		No	KL16	3	16	KL16	Good	?-	0.9633	0.9939	17 / 22 (77.3%)	0	Yes
NUH11_S7_L001	NUH11	SRR5082372	Lee et al.	K. pneumoniae	Singapore	Asia	unknown	human	infection		No	KL136	2	123	KL136	Low	?-	0.9665	0.9993	13 / 19 (68.4%)	0	Yes
NUH14_S8_L001	NUH14	SRR5083110	Lee et al.	K. pneumoniae	Singapore	Asia	unknown	human	infection		No	unknown	unknown	203	KL2	Low	?-	0.9622	0.987	11 / 18 (61.1%)	0	Yes
NUH15_S9_L001	NUH15	SRR5082361	Lee et al.	K. pneumoniae	Singapore	Asia	unknown	human	infection		No	KL1	2	1	KL1	Good	?-	0.9979	0.9997	18 / 20 (90%)	0	Yes
NUH16_S10_L001	NUH16	SRR5082364	Lee et al.	K. pneumoniae	Singapore	Asia	unknown	human	infection		No	KL1	0	1	KL1	Good	?-	0.9951	0.9999	19 / 20 (95%)	0	Yes
NUH17_S11_L001	NUH17	SRR5082367	Lee et al.	K. pneumoniae	Singapore	Asia	unknown	human	infection		No	KL1	3	1	KL1	Good	?-	0.9812	0.9999	17 / 20 (85%)	0	Yes
NUH19_S12_L001	NUH19	SRR5082369	Lee et al.	K. pneumoniae	Singapore	Asia	unknown	human	infection		No	KL1	1	1	KL1	Good	?-	0.9977	1	19 / 20 (95%)	0	Yes
NUH23_S13_L001	NUH23	SRR5082362	Lee et al.	K. pneumoniae	Singapore	Asia	unknown	human	infection		No	KL1	1	1	KL1	Good	?-	0.9995	0.9999	19 / 20 (95%)	0	Yes
NUH24_S14_L001	NUH24	SRR5082371	Lee et al.	K. pneumoniae	Singapore	Asia	unknown	human	infection		No	KL1	2	1	KL1	Good	?-	0.9876	0.9999	17 / 20 (85%)	0	No
NUH26_S15_L001	NUH26	SRR5082376	Lee et al.	K. pneumoniae	Singapore	Asia	unknown	human	infection		No	KL5	2	208	KL5	Good	?-*	0.9761	0.9945	16 / 19 (84.2%)	0	No
NUH27_S16_L001	NUH27	SRR5082377	Lee et al.	K. pneumoniae	Singapore	Asia	unknown	human	infection		No	KL1	3	1	KL1	Good	?-	0.9953	0.9999	17 / 20 (85%)	0	No
NUH28_S17_L001	NUH28	SRR5082365	Lee et al.	K. pneumoniae	Singapore	Asia	unknown	human	infection		No	unknown	unknown	206	KL57	Low	?-+	0.9685	0.9979	11 / 18 (61.1%)	1	Yes
NUH29_S18_L001	NUH29	SRR5082370	Lee et al.	K. pneumoniae	Singapore	Asia	unknown	human	infection		No	unknown	unknown	84	KL28	Low	?-	0.9182	0.991	12 / 19 (63.2%)	0	Yes
NUH36_S19_L001	NUH36	SRR5082366	Lee et al.	K. pneumoniae	Singapore	Asia	unknown	human	infection		No	KL63	3	63	KL63	Good	?-	0.9992	0.9934	17 / 20 (85%)	0	Yes
SGH04_S20_L001	SGH04	SRR5082359	Lee et al.	K. pneumoniae	Singapore	Asia	unknown	human	infection		No	unknown	unknown	1	KL1	Low	?-	0.9777	0.9999	15 / 20 (75%)	0	No
SGH05_S21_L001	SGH05	SRR5082378	Lee et al.	K. pneumoniae	Singapore	Asia	unknown	human	infection		No	KL1	2	1	KL1	Good	?-	0.9991	0.9999	18 / 20 (90%)	0	Yes
SGH07_S22_L001	SGH07	SRR5082363	Lee et al.	K. pneumoniae	Singapore	Asia	unknown	human	infection		No	KL5	1	5	KL5	Good	?-	0.9916	0.9997	18 / 19 (94.7%)	0	Yes
SGH10_S23_L001	SGH10	SRR5082357	Lee et al.	K. pneumoniae	Singapore	Asia	unknown	human	infection		No	KL1	2	1	KL1	Good	?-	0.9975	1	18 / 20 (90%)	0	Yes
TTSH04_S24_L001	TTSH0	SRR5082375	Lee et al.	K. quasipneumoniae	Singapore	Asia	unknown	human	infection		No	KL114	2	207	KL114	Low	?-	0.9779	0.9842	15 / 19 (78.9%)	0	Yes
TTSH05_S25_L001	TTSH0	SRR5082358	Lee et al.	K. pneumoniae	Singapore	Asia	unknown	human	infection		No	unknown	unknown	2	KL2	Low	?-	0.9614	0.9991	12 / 18 (66.7%)	0	Yes
TTSH13_S26_L001	TTSH1	SRR5082356	Lee et al.	K. pneumoniae	Singapore	Asia	unknown	human	infection		No	KL2	1	203	KL2	Low	?-	0.9951	0.9971	14 / 18 (77.8%)	0	Yes
TTSH18_S27_L001	TTSH1	SRR5082381	Lee et al.	K. pneumoniae	Singapore	Asia	unknown	human	infection		No	KL5	1	5	KL5	Good	?-	0.9988	0.9997	18 / 19 (94.7%)	0	No
NCTC10004	unknown	na	NCTC3000	K. pneumoniae	unknown	unknown	unknown	unknown	unknown		No	KL11	0	11	KL129	High	*	1	0.9241	16 / 16 (100%)	0	No
NCTC10213	unknown	na	NCTC3000	K. pneumoniae	unknown	unknown	unknown	unknown	unknown		No	KL1	0	128	KL1	High	-	1	0.9948	18 / 20 (90%)	0	No
NCTC10246	unknown	na	NCTC3000	K. pneumoniae	unknown	unknown	unknown	unknown	unknown		No	KL3	0	3	KL3	High	-	1	0.996	18 / 19 (94.7%)	0	No
NCTC10262	unknown	na	NCTC3000	K. variicola	unknown	unknown	unknown	unknown	unknown		No	KL71	0	71	KL71	High		1	1	21 / 21 (100%)	0	No
NCTC10313	unknown	na	NCTC3000	K. pneumoniae	unknown	unknown	unknown	unknown	unknown		No	KL3	0	3	KL3	High		1	0.9954	19 / 19 (100%)	0	No
NCTC10314	unknown	na	NCTC3000	K. pneumoniae	unknown	unknown	unknown	unknown	unknown		No	KL149	0	435	KL149	High		1	0.9817	20 / 20 (100%)	0	No
NCTC11228	unknown	na	NCTC3000	K. pneumoniae	unknown	unknown	unknown	unknown	unknown		No	KL2	0	72	KL2	High		1	0.9839	18 / 18 (100%)	0	No
NCTC11357	unknown	na	NCTC3000	K. quasipneumoniae	unknown	unknown	unknown	unknown	unknown		No	KL80	0	80	KL80	High		1	1	23 / 23 (100%)	0	No
NCTC11358	unknown	na	NCTC3000	K. pneumoniae	unknown	unknown	unknown	unknown	unknown		No	KL35	2	14	KL35	High		1	1	20 / 20 (100%)	0	No
NCTC11359	unknown	na	NCTC3000	K. pneumoniae	unknown	unknown	unknown	unknown	unknown		No	KL82	0	unknown	KL82	High		1	1	17 / 17 (100%)	0	No
NCTC11674	unknown	na	NCTC3000	K. pneumoniae	unknown	unknown	unknown	unknown	unknown		No	KL124	0	167	KL124	High		1	0.9963	22 / 22 (100%)	0	No
NCTC11675	unknown	na	NCTC3000	K. pneumoniae	unknown	unknown	unknown	unknown	unknown		No	KL22/KL37	0	37	KL22	High		1	0.9949	18 / 18 (100%)	0	No
NCTC11676	unknown	na	NCTC3000	K. pneumoniae	unknown	unknown	unknown	unknown	unknown		No	KL21	0	21	KL21	High	*	1	0.9857	19 / 19 (100%)	0	No
NCTC11678	unknown	na	NCTC3000	K. pneumoniae	unknown	unknown	unknown	unknown	unknown		No	KL17	0	50	KL17	High	-	1	0.9853	19 / 20 (95%)	0	No
NCTC11679	unknown	na	NCTC3000	K. pneumoniae	unknown	unknown	unknown	unknown	unknown		No	KL61	0	46	KL61	High		1	0.9653	19 / 19 (100%)	0	No
NCTC11680	unknown	na	NCTC3000	K. pneumoniae	unknown	unknown	unknown	unknown	unknown		No	KL124	0	167	KL124	High		1	0.9962	22 / 22 (100%)	0	No
NCTC11682	unknown	na	NCTC3000	K. pneumoniae	unknown	unknown	unknown	unknown	unknown		No	KL2	0	2	KL2	High		1	0.9976	18 / 18 (100%)	0	No
NCTC11684	unknown	na	NCTC3000	K. pneumoniae	unknown	unknown	unknown	unknown	unknown		No	KL25	0	111	KL25	High	-	1	0.9982	12 / 14 (85.7%)	0	No
NCTC11686	unknown	na	NCTC3000	K. pneumoniae	unknown	unknown	unknown	unknown	unknown		No	KL13	0	unknown	KL13	High	-	1	0.9877	17 / 19 (89.5%)	0	No
NCTC11687	unknown	na	NCTC3000	K. pneumoniae	unknown	unknown	unknown	unknown	unknown		No	KL111	0	114	KL111	High		1	0.9986	17 / 17 (100%)	0	No
NCTC11688	unknown	na	NCTC3000	K. pneumoniae	unknown	unknown	unknown	unknown	unknown		No	KL22-1	0	37	KL22	Good	?-	1	0.9949	17 / 18 (94.4%)	0	No
NCTC11689	unknown	na	NCTC3000	K. pneumoniae	unknown	unknown	unknown	unknown	unknown		No	KL62	0	62	KL62	High		1	0.9982	19 / 19 (100%)	0	No
NCTC11692	unknown	na	NCTC3000	K. pneumoniae	unknown	unknown	unknown	unknown	unknown		No	KL30-D1	0	unknown	KL30	None	?-+*	0.7256	0.9588	10 / 20 (50%)	1	No
NCTC11693	unknown	na	NCTC3000	K. pneumoniae	unknown	unknown	unknown	unknown	unknown		No	KL16	1	247	KL16	Good	-+	1	0.9997	21 / 22 (95.5%)	1	No
NCTC11695	unknown	na	NCTC3000	K. variicola	unknown	unknown	unknown	unknown	unknown		No	KL28	0	436	KL28	High	*	1	0.9108	19 / 19 (100%)	0	No
NCTC11697	unknown	na	NCTC3000	K. pneumoniae	unknown	unknown	unknown	unknown	unknown		No	KL11	0	11	KL129	High	-*	1	0.9239	15 / 16 (93.8%)	0	No
NCTC11698	unknown	na	NCTC3000	K. pneumoniae	unknown	unknown	unknown	unknown	unknown		No	KL3	1	131	KL3	High	-	1	0.9962	18 / 19 (94.7%)	0	No
NCTC12463	unknown	na	NCTC3000	K. pneumoniae	unknown	unknown	unknown	unknown	unknown		No	KL22/KL37	1	128	KL1	None	?-	0.7157	0.9933	12 / 20 (60%)	0	No
NCTC13368	unknown	na	NCTC3000	K. quasipneumoniae	unknown	unknown	unknown	unknown	unknown		No	KL53	0	171	KL53	High		1	0.9837	23 / 23 (100%)	0	No
NCTC13438	unknown	na	NCTC3000	K. pneumoniae	unknown	unknown	unknown	unknown	unknown	Yes	No	KL107	2	unknown	KL107	None	-	0.8372	0.9999	14 / 16 (87.5%)	0	No
NCTC13439	unknown	na	NCTC3000	K. pneumoniae	unknown	unknown	unknown	unknown	unknown		No	KL14	0	14	KL14	High		1	0.9998	25 / 25 (100%)	0	No
NCTC13440	unknown	na	NCTC3000	K. pneumoniae	unknown	unknown	unknown	unknown	unknown		No	KL38	0	96	KL38	High		1	0.9998	17 / 17 (100%)	0	No
NCTC13442	unknown	na	NCTC3000	K. pneumoniae	unknown	unknown	unknown	unknown	unknown		No	KL110	0	346	KL110	High		1	0.9906	20 / 20 (100%)	0	No
NCTC13443	unknown	na	NCTC3000	K. pneumoniae	unknown	unknown	unknown	unknown	unknown		No	KL2	0	2	KL2	High		1	0.9974	18 / 18 (100%)	0	No
NCTC13465	unknown	na	NCTC3000	K. pneumoniae	unknown	unknown	unknown	unknown	unknown		No	KL57	0	206	KL57	Good	?-+	0.9912	0.9994	16 / 18 (88.9%)	1	No
NCTC13635	unknown	na	NCTC3000	K. pneumoniae	unknown	unknown	unknown	unknown	unknown		No	KL2	0	2	KL2	High		1	0.9995	18 / 18 (100%)	0	No
NCTC1936	unknown	na	NCTC3000	K. pneumoniae	unknown	unknown	unknown	unknown	unknown		No	KL3	0	135	KL3	High		1	0.995	19 / 19 (100%)	0	No
NCTC204	unknown	na	NCTC3000	K. pneumoniae	unknown	unknown	unknown	unknown	unknown		No	KL3	1	3	KL3	Low	-	1	0.9958	15 / 19 (78.9%)	0	No
NCTC5046	unknown	na	NCTC3000	K. pneumoniae	unknown	unknown	unknown	unknown	unknown		No	KL3	0	135	KL3	High		1	0.9949	19 / 19 (100%)	0	No
NCTC5047	unknown	na	NCTC3000	K. pneumoniae	unknown	unknown	unknown	unknown	unknown		No	KL3	0	135	KL3	Good	?-	1	0.9948	17 / 19 (89.5%)	0	No
NCTC5050	unknown	na	NCTC3000	K. pneumoniae	unknown	unknown	unknown	unknown	unknown		No	KL4	0	127	KL4	Good	-+	1	0.9993	23 / 24 (95.8%)	1	No
NCTC5051	unknown	na	NCTC3000	K. pneumoniae	unknown	unknown	unknown	unknown	unknown		No	KL5	0	5	KL5	None	+*	1	0.9928	19 / 19 (100%)	6	No
NCTC5052	unknown	na	NCTC3000	K. pneumoniae	unknown	unknown	unknown	unknown	unknown		No	KL6	0	6	KL6	High	*	1	0.9947	22 / 22 (100%)	0	No
NCTC5053	unknown	na	NCTC3000	K. pneumoniae	unknown	unknown	unknown	unknown	unknown		No	KL5-D1	0	unknown	KL5	None	-	0.6176	0.9957	11 / 19 (57.9%)	0	No
NCTC5054	unknown	na	NCTC3000	K. pneumoniae	unknown	unknown	unknown	unknown	unknown		No	KL1	0	128	KL1	High		1	0.9949	20 / 20 (100%)	0	No
NCTC5056	unknown	na	NCTC3000	K. pneumoniae	unknown	unknown	unknown	unknown	unknown		No	KL3	0	3	KL3	High		1	0.996	19 / 19 (100%)	0	No
NCTC5057	unknown	na	NCTC3000	K. pneumoniae	unknown	unknown	unknown	unknown	unknown		No	KL1	1	128	KL1	High	-	1	0.9949	19 / 20 (95%)	0	No
NCTC7427	unknown	na	NCTC3000	K. pneumoniae	unknown	unknown	unknown	unknown	unknown		No	KL2	1	2	KL2	High	-	1	0.9994	17 / 18 (94.4%)	0	No
NCTC7799	unknown	na	NCTC3000	K. pneumoniae	unknown	unknown	unknown	unknown	unknown		No	KL3	0	135	KL3	High		1	0.995	19 / 19 (100%)	0	No
NCTC8172	unknown	na	NCTC3000	K. pneumoniae	unknown	unknown	unknown	unknown	unknown		No	KL64	0	64	KL64	High		1	0.9991	24 / 24 (100%)	0	No
NCTC8839	unknown	na	NCTC3000	K. pneumoniae	unknown	unknown	unknown	unknown	unknown		No	KL1	0	128	KL1	High		1	0.9948	20 / 20 (100%)	0	No
NCTC8849	unknown	na	NCTC3000	K. pneumoniae	unknown	unknown	unknown	unknown	unknown		No	KL3	0	3	KL3	High		1	0.996	19 / 19 (100%)	0	No
NCTC8883	unknown	na	NCTC3000	K. pneumoniae	unknown	unknown	unknown	unknown	unknown		No	KL4	0	127	KL4	None	?-+	1	0.9986	23 / 24 (95.8%)	4	No
NCTC8895	unknown	na	NCTC3000	K. pneumoniae	unknown	unknown	unknown	unknown	unknown		No	KL4	0	127	KL4	Good	?-+	1	0.9985	23 / 24 (95.8%)	1	No
NCTC9127	unknown	na	NCTC3000	K. pneumoniae	unknown	unknown	unknown	unknown	unknown		No	KL8	0	8	KL8	High		1	0.9985	18 / 18 (100%)	0	No
NCTC9128	unknown	na	NCTC3000	K. pneumoniae	unknown	unknown	unknown	unknown	unknown		No	KL2	1	2	KL2	Good	?-	0.9995	0.9994	17 / 18 (94.4%)	0	No
NCTC9129	unknown	na	NCTC3000	K. pneumoniae	unknown	unknown	unknown	unknown	unknown		No	KL9	0	9	KL9	High		1	0.9998	19 / 19 (100%)	0	No
NCTC9130	unknown	na	NCTC3000	K. pneumoniae	unknown	unknown	unknown	unknown	unknown		No	KL10	1	10	KL10	High	*	1	0.9677	20 / 20 (100%)	0	No
NCTC9132	unknown	na	NCTC3000	K. pneumoniae	unknown	unknown	unknown	unknown	unknown		No	KL12	0	12	KL12	High		1	0.9992	23 / 23 (100%)	0	No
NCTC9133	unknown	na	NCTC3000	K. pneumoniae	unknown	unknown	unknown	unknown	unknown		No	KL13	0	13	KL13	High		1	0.9997	19 / 19 (100%)	0	No
NCTC9134	unknown	na	NCTC3000	K. pneumoniae	unknown	unknown	unknown	unknown	unknown		No	KL14	0	23	KL14	High		1	0.9978	25 / 25 (100%)	0	No
NCTC9135	unknown	na	NCTC3000	K. pneumoniae	unknown	unknown	unknown	unknown	unknown		No	KL15	1	unknown	KL15	Low	-+	0.9972	0.9989	11 / 16 (68.8%)	2	No
NCTC9136	unknown	na	NCTC3000	K. pneumoniae	unknown	unknown	unknown	unknown	unknown		No	KL16	0	16	KL16	High		1	0.9941	22 / 22 (100%)	0	No
NCTC9137	unknown	na	NCTC3000	K. pneumoniae	unknown	unknown	unknown	unknown	unknown		No	KL17	0	50	KL17	High		1	0.9853	20 / 20 (100%)	0	No
NCTC9138	unknown	na	NCTC3000	K. pneumoniae	unknown	unknown	unknown	unknown	unknown		No	KL18	0	18	KL18	High		1	1	21 / 21 (100%)	0	No
NCTC9139	unknown	na	NCTC3000	K. pneumoniae	unknown	unknown	unknown	unknown	unknown		No	KL19	0	19	KL19	High	*	1	0.9491	20 / 20 (100%)	0	No
NCTC9140	unknown	na	NCTC3000	K. pneumoniae	unknown	unknown	unknown	unknown	unknown		No	KL20-D1	0	unknown	KL20	None	-	0.8063	0.9997	14 / 18 (77.8%)	0	No
NCTC9143	unknown	na	NCTC3000	K. pneumoniae	unknown	unknown	unknown	unknown	unknown		No	KL23	0	169	KL23	High		1	0.9996	19 / 19 (100%)	0	No
NCTC9177	unknown	na	NCTC3000	K. variicola	unknown	unknown	unknown	unknown	unknown		No	KL57	0	57	KL57	High	*	1	0.9708	18 / 18 (100%)	0	No
NCTC9494	unknown	na	NCTC3000	K. pneumoniae	unknown	unknown	unknown	unknown	unknown		No	KL1	0	1	KL1	High		1	0.9999	20 / 20 (100%)	0	No
NCTC9504	unknown	na	NCTC3000	K. pneumoniae	unknown	unknown	unknown	unknown	unknown		No	KL8	0	8	KL8	High		1	0.9985	18 / 18 (100%)	0	No
NCTC9601	unknown	na	NCTC3000	K. pneumoniae	unknown	unknown	unknown	unknown	unknown		No	KL4	0	127	KL4	Low	?-	1	0.9972	10 / 24 (41.7%)	0	No
NCTC9632	unknown	na	NCTC3000	K. pneumoniae	unknown	unknown	unknown	unknown	unknown		No	KL3	0	3	KL3	High		1	0.996	19 / 19 (100%)	0	No
NCTC9635	unknown	na	NCTC3000	K. pneumoniae	unknown	unknown	unknown	unknown	unknown		No	KL3	0	3	KL3	High		1	0.9959	19 / 19 (100%)	0	No
NCTC9637	unknown	na	NCTC3000	K. pneumoniae	unknown	unknown	unknown	unknown	unknown		No	KL3	0	3	KL3	High		1	0.9959	19 / 19 (100%)	0	No
NCTC9645	unknown	na	NCTC3000	K. pneumoniae	unknown	unknown	unknown	unknown	unknown		No	KL4	0	129	KL4	Good	?-+	1	0.9978	21 / 24 (87.5%)	1	No
NCTC9656	unknown	na	NCTC3000	K. pneumoniae	unknown	unknown	unknown	unknown	unknown		No	KL147	0	349	KL147	High		1	0.9993	21 / 21 (100%)	0	No
NCTC9657	unknown	na	NCTC3000	K. pneumoniae	unknown	unknown	unknown	unknown	unknown		No	KL4	0	284	KL4	Good	-+	1	0.9982	23 / 24 (95.8%)	1	No
NCTC9660	unknown	na	NCTC3000	K. pneumoniae	unknown	unknown	unknown	unknown	unknown		No	KL5	0	5	KL5	High		1	0.9997	19 / 19 (100%)	0	No
NCTC9661	unknown	na	NCTC3000	K. pneumoniae	unknown	unknown	unknown	unknown	unknown		No	KL5	0	5	KL5	High	-*	1	0.9932	18 / 19 (94.7%)	0	No
NCTC9662	unknown	na	NCTC3000	K. pneumoniae	unknown	unknown	unknown	unknown	unknown		No	KL5	0	5	KL5	High	*	1	0.9925	19 / 19 (100%)	0	No
16703_5#1	INF068	ERR1008628	Novel	K. pneumoniae	Australia	Australia	2013	human	infection		Yes	KL60	0	227	KL60	High		1	1	20 / 20 (100%)	0	Yes
16703_5#10	INF077	ERR1008636	Novel	K. pneumoniae	Australia	Australia	2013	human	infection		Yes	KL14	0	14	KL14	Good	?	1	0.9991	25 / 25 (100%)	0	Yes
16703_5#11	INF078	ERR1008637	Novel	K. pneumoniae	Australia	Australia	2013	human	infection		Yes	KL102	0	383	KL102	High		1	0.9926	17 / 17 (100%)	0	No
16703_5#12	INF079	ERR1008638	Novel	K. pneumoniae	Australia	Australia	2013	human	infection		Yes	KL1	0	1	KL1	High		1	0.9999	20 / 20 (100%)	0	Yes
16703_5#13	INF080	ERR1008639	Novel	K. pneumoniae	Australia	Australia	2013	human	infection		Yes	KL63	0	150	KL63	High		1	0.9881	20 / 20 (100%)	0	Yes
16703_5#14	INF081	ERR1008640	Novel	K. variicola	Australia	Australia	2013	human	infection		Yes	KL105	0	338	KL105	High	*	1	0.9666	22 / 22 (100%)	0	Yes
16703_5#15	INF082	ERR1008641	Novel	K. pneumoniae	Australia	Australia	2013	human	infection		Yes	KL30	0	273	KL30	Good	?-+*	1	0.9645	19 / 20 (95%)	1	Yes
16703_5#16	INF083	ERR1008642	Novel	K. pneumoniae	Australia	Australia	2013	human	infection		Yes	KL22/KL37	3	264	KL22	High		1	0.9925	18 / 18 (100%)	0	Yes
16703_5#17	INF084	ERR1008643	Novel	K. pneumoniae	Australia	Australia	2013	human	infection		Yes	KL47	0	209	KL47	High		1	0.9939	19 / 19 (100%)	0	Yes
16703_5#20	INF087	ERR1008646	Novel	K. pneumoniae	Australia	Australia	2013	human	infection		Yes	KL36	0	109	KL36	High		1	1	21 / 21 (100%)	0	Yes
16703_5#21	INF088	ERR1008647	Novel	K. pneumoniae	Australia	Australia	2013	human	infection		Yes	KL113	2	350	KL113	Good	?-*	1	0.9655	18 / 20 (90%)	0	No
16703_5#22	INF089	ERR1008648	Novel	K. quasipneumoniae	Australia	Australia	2013	human	infection		Yes	KL11	0	unknown	KL129	High		1	1	16 / 16 (100%)	0	Yes
16703_5#23	INF090	ERR1008649	Novel	K. pneumoniae	Australia	Australia	2013	human	infection		Yes	KL130	0	362	KL130	High		1	1	23 / 23 (100%)	0	Yes
16703_5#24	INF091	ERR1008650	Novel	K. pneumoniae	Australia	Australia	2013	human	infection		Yes	KL24	0	101	KL24	High		1	0.9902	19 / 19 (100%)	0	Yes
16703_5#25	INF092	ERR1008651	Novel	K. pneumoniae	Australia	Australia	2013	human	infection		Yes	KL131	0	363	KL131	High		1	1	21 / 21 (100%)	0	Yes
16703_5#26	INF093	ERR1008652	Novel	K. pneumoniae	Australia	Australia	2013	human	infection		Yes	KL21	0	262	KL21	High		1	1	19 / 19 (100%)	0	Yes
16703_5#27	INF094	ERR1008653	Novel	K. pneumoniae	Australia	Australia	2013	human	infection		Yes	KL21	0	262	KL21	High		1	1	19 / 19 (100%)	0	Yes
16703_5#28	INF095	ERR1008654	Novel	K. pneumoniae	Australia	Australia	2013	human	infection		Yes	KL20	0	95	KL20	High		1	0.9994	18 / 18 (100%)	0	Yes
16703_5#29	INF096	ERR1008655	Novel	K. pneumoniae	Australia	Australia	2013	human	infection		Yes	KL22/KL37	0	385	KL22	High		1	0.9925	18 / 18 (100%)	0	Yes
16703_5#3	INF070	ERR1008629	Novel	K. pneumoniae	Australia	Australia	2013	human	infection		Yes	KL21	0	262	KL21	High		1	1	19 / 19 (100%)	0	Yes
16703_5#30	INF097	ERR1008656	Novel	K. pneumoniae	Australia	Australia	2013	human	infection		Yes	KL127	0	202	KL127	High		1	1	19 / 19 (100%)	0	Yes
16703_5#31	INF098	ERR1008657	Novel	K. pneumoniae	Australia	Australia	2013	human	infection		Yes	KL71	0	333	KL71	High	*	1	0.9353	21 / 21 (100%)	0	Yes
16703_5#32	INF099	ERR1008658	Novel	K. pneumoniae	Australia	Australia	2013	human	infection		Yes	KL102	0	384	KL102	High		0.9901	0.9945	17 / 17 (100%)	0	No
16703_5#33	INF100	ERR1008659	Novel	K. pneumoniae	Australia	Australia	2013	human	infection		Yes	KL9	0	9	KL9	High		1	0.9999	19 / 19 (100%)	0	Yes
16703_5#34	INF101	ERR1008660	Novel	K. pneumoniae	Australia	Australia	2013	human	infection		Yes	KL116	0	180	KL116	High	-	1	0.9997	20 / 21 (95.2%)	0	Yes
16703_5#35	INF102	ERR1008661	Novel	K. pneumoniae	Australia	Australia	2013	human	infection		Yes	KL2	0	186	KL2	High	-	1	0.9873	17 / 18 (94.4%)	0	Yes
16703_5#36	INF103	ERR1008662	Novel	K. variicola	Australia	Australia	2013	human	infection		Yes	unknown	unknown	223	KL46	None	?-*	0.85	0.9308	16 / 20 (80%)	0	Yes
16703_5#37	INF104	ERR1008663	Novel	K. pneumoniae	Australia	Australia	2013	human	infection		Yes	KL24	0	101	KL24	High		1	0.9902	19 / 19 (100%)	0	Yes
16703_5#39	INF106	ERR1008665	Novel	K. pneumoniae	Australia	Australia	2013	human	infection		Yes	KL30	0	275	KL30	High	-*	1	0.9639	19 / 20 (95%)	0	Yes
16703_5#4	INF071	ERR1008630	Novel	K. pneumoniae	Australia	Australia	2013	human	infection		Yes	KL48	0	151	KL48	High	*	1	0.9477	21 / 21 (100%)	0	Yes
16703_5#40	INF107	ERR1008666	Novel	K. pneumoniae	Australia	Australia	2013	human	infection		Yes	KL54	0	115	KL54	High		1	1	20 / 20 (100%)	0	Yes
16703_5#41	INF108	ERR1008667	Novel	K. pneumoniae	Australia	Australia	2013	human	infection		Yes	KL10	1	27	KL10	High	*	1	0.9696	20 / 20 (100%)	0	Yes
16703_5#42	INF109	ERR1008668	Novel	K. pneumoniae	Australia	Australia	2013	human	infection		Yes	KL63	0	325	KL63	High		1	0.9882	20 / 20 (100%)	0	Yes
16703_5#43	INF110	ERR1008669	Novel	K. pneumoniae	Australia	Australia	2013	human	infection		Yes	KL2	0	114	KL2	High		1	0.9858	18 / 18 (100%)	0	Yes
16703_5#44	INF111	ERR1008670	Novel	K. pneumoniae	Australia	Australia	2013	human	infection		Yes	KL21	0	262	KL21	High		1	1	19 / 19 (100%)	0	Yes
16703_5#45	INF112	ERR1008671	Novel	K. variicola	Australia	Australia	2013	human	infection		Yes	KL137	0	370	KL137	Good	?	1	0.9969	24 / 24 (100%)	0	Yes
16703_5#46	INF113	ERR1008672	Novel	K. pneumoniae	Australia	Australia	2013	human	infection		Yes	KL3	0	131	KL3	High		1	0.9962	19 / 19 (100%)	0	Yes
16703_5#47	INF114	ERR1008673	Novel	K. variicola	Australia	Australia	2013	human	infection		Yes	KL55	0	61	KL55	High		1	0.9974	20 / 20 (100%)	0	Yes
16703_5#48	INF115	ERR1008674	Novel	K. pneumoniae	Australia	Australia	2013	human	infection		Yes	KL21	0	262	KL21	High		1	1	19 / 19 (100%)	0	Yes
16703_5#49	INF116	ERR1008675	Novel	K. pneumoniae	Australia	Australia	2013	human	infection		Yes	KL142	0	378	KL142	High		1	0.9888	21 / 21 (100%)	0	Yes
16703_5#5	INF072	ERR1008631	Novel	K. pneumoniae	Australia	Australia	2013	human	infection		Yes	KL116	0	180	KL116	High	-	1	0.9997	20 / 21 (95.2%)	0	Yes
16703_5#50	INF117	ERR1008676	Novel	K. pneumoniae	Australia	Australia	2013	human	infection		Yes	KL146	0	118	KL146	High	*	1	0.9516	20 / 20 (100%)	0	Yes
16703_5#51	INF118	ERR1008677	Novel	K. pneumoniae	Australia	Australia	2013	human	infection		Yes	KL132	0	364	KL132	High		1	1	21 / 21 (100%)	0	No
16703_5#52	INF119	ERR1008678	Novel	K. pneumoniae	Australia	Australia	2013	human	infection		Yes	KL38	0	82	KL38	High		1	0.9898	17 / 17 (100%)	0	Yes
16703_5#53	INF120	ERR1008679	Novel	K. pneumoniae	Australia	Australia	2013	human	infection		Yes	KL42	0	42	KL42	High		1	1	20 / 20 (100%)	0	Yes
16703_5#54	INF121	ERR1008680	Novel	K. pneumoniae	Australia	Australia	2013	human	infection		Yes	KL39	0	39	KL39	High		1	1	20 / 20 (100%)	0	Yes
16703_5#55	INF122	ERR1008681	Novel	K. pneumoniae	Australia	Australia	2013	human	infection		Yes	KL30	0	85	KL30	Good	-+*	1	0.9655	19 / 20 (95%)	1	Yes
16703_5#56	INF123	ERR1008682	Novel	K. variicola	Australia	Australia	2013	human	infection		Yes	KL53	0	53	KL53	High		1	1	23 / 23 (100%)	0	Yes
16703_5#58	INF125	ERR1008684	Novel	K. pneumoniae	Australia	Australia	2013	human	infection		Yes	KL24	0	101	KL24	High		1	0.9902	19 / 19 (100%)	0	Yes
16703_5#59	INF126	ERR1008685	Novel	K. pneumoniae	Australia	Australia	2013	human	infection		Yes	KL46	0	97	KL46	High		1	1	20 / 20 (100%)	0	Yes
16703_5#6	INF073	ERR1008632	Novel	K. pneumoniae	Australia	Australia	2013	human	infection		Yes	KL21	0	262	KL21	Good	?	1	0.999	19 / 19 (100%)	0	Yes
16703_5#61	INF128	ERR1008687	Novel	K. pneumoniae	Australia	Australia	2013	human	infection		Yes	unknown	unknown	386	KL107	None	?-+*	0.7767	0.7616	9 / 16 (56.2%)	1	Yes
16703_5#62	INF129	ERR1008688	Novel	K. pneumoniae	Australia	Australia	2013	human	infection		Yes	KL22/KL37	0	22	KL22	High		1	1	18 / 18 (100%)	0	Yes
16703_5#63	INF130	ERR1008689	Novel	K. pneumoniae	Australia	Australia	2013	human	infection		Yes	KL10	1	100	KL10	High		1	0.9675	20 / 20 (100%)	0	Yes
16703_5#64	INF131	ERR1008690	Novel	K. pneumoniae	Australia	Australia	2013	human	infection		Yes	KL13	0	112	KL13	Good	?	1	0.9877	19 / 19 (100%)	0	Yes
16703_5#65	INF132	ERR1008691	Novel	K. pneumoniae	Australia	Australia	2013	human	infection		Yes	KL133	0	366	KL133	High		1	1	19 / 19 (100%)	0	Yes
16703_5#66	INF133	ERR1008692	Novel	K. pneumoniae	Australia	Australia	2013	human	infection		Yes	KL21	0	262	KL21	High		1	1	19 / 19 (100%)	0	Yes
16703_5#67	INF134	ERR1008693	Novel	K. pneumoniae	Australia	Australia	2013	human	infection		Yes	KL28	1	84	KL28	Good	?-	1	0.9917	18 / 19 (94.7%)	0	Yes
16703_5#68	INF135	ERR1008694	Novel	K. pneumoniae	Australia	Australia	2013	human	infection		Yes	KL24	0	101	KL24	High		1	0.9902	19 / 19 (100%)	0	Yes
16703_5#69	INF136	ERR1008695	Novel	K. variicola	Australia	Australia	2013	human	infection		Yes	KL54	1	304	KL54	Good	?-+*	1	0.9444	18 / 20 (90%)	1	Yes
16703_5#7	INF074	ERR1008633	Novel	K. pneumoniae	Australia	Australia	2013	human	infection		Yes	KL63	0	63	KL63	High		1	0.9934	20 / 20 (100%)	0	Yes
16703_5#71	INF138	ERR1008696	Novel	K. pneumoniae	Australia	Australia	2013	human	infection		Yes	KL142	0	377	KL142	High		1	0.9997	21 / 21 (100%)	0	Yes
16703_5#72	INF139	ERR1008697	Novel	K. pneumoniae	Australia	Australia	2013	human	infection		Yes	KL54	0	117	KL54	High		1	0.9949	20 / 20 (100%)	0	Yes
16703_5#74	INF141	ERR1008699	Novel	K. pneumoniae	Australia	Australia	2013	human	infection		Yes	KL20	0	95	KL20	High		1	0.9994	18 / 18 (100%)	0	Yes
16703_5#75	INF142	ERR1008700	Novel	K. pneumoniae	Australia	Australia	2013	human	infection	Yes	Yes	KL15	1	50	KL15	High		1	1	16 / 16 (100%)	0	Yes
16703_5#76	INF144	ERR1008701	Novel	K. pneumoniae	Australia	Australia	2013	human	infection		Yes	KL63	0	63	KL63	High		1	0.9937	20 / 20 (100%)	0	Yes
16703_5#77	INF145	ERR1008702	Novel	K. pneumoniae	Australia	Australia	2013	human	infection		Yes	KL28	0	84	KL28	High		1	0.9944	19 / 19 (100%)	0	Yes
16703_5#78	INF146	ERR1008703	Novel	K. pneumoniae	Australia	Australia	2013	human	infection		Yes	KL63	0	63	KL63	High		1	0.9937	20 / 20 (100%)	0	Yes
16703_5#79	INF147	ERR1008704	Novel	K. pneumoniae	Australia	Australia	2013	human	infection		Yes	KL57	0	206	KL57	High		1	1	18 / 18 (100%)	0	Yes
16703_5#80	INF148	ERR1008705	Novel	K. pneumoniae	Australia	Australia	2013	human	infection		Yes	KL21	0	262	KL21	High		1	1	19 / 19 (100%)	0	Yes
16703_5#81	INF149	ERR1008706	Novel	K. pneumoniae	Australia	Australia	2013	human	infection		Yes	KL134	1	368	KL134	High		1	1	16 / 16 (100%)	0	Yes
16703_5#82	INF150	ERR1008707	Novel	K. pneumoniae	Australia	Australia	2013	human	infection		Yes	KL13	0	112	KL13	High		1	0.988	19 / 19 (100%)	0	Yes
16703_5#83	INF151	ERR1008708	Novel	K. pneumoniae	Australia	Australia	2013	human	infection		Yes	KL4	1	127	KL4	Good	?-+	0.9567	0.99	21 / 24 (87.5%)	1	Yes
16703_5#84	INF152	ERR1008709	Novel	K. variicola	Australia	Australia	2013	human	infection		Yes	KL103	1	210	KL103	High		1	0.9965	21 / 21 (100%)	0	Yes
16703_5#85	INF153	ERR1008710	Novel	K. pneumoniae	Australia	Australia	2013	human	infection		Yes	KL22/KL37	3	264	KL22	Good	-+	1	0.9924	17 / 18 (94.4%)	1	Yes
16703_5#86	INF154	ERR1008711	Novel	K. variicola	Australia	Australia	2013	human	infection		Yes	KL9	0	335	KL9	High		1	0.9845	19 / 19 (100%)	0	Yes
16703_7#1	INF247	ERR1008712	Novel	K. pneumoniae	Australia	Australia	2013	human	infection		Yes	KL124	1	387	KL124	Good	?-	1	1	21 / 22 (95.5%)	0	Yes
16703_7#10	INF257	ERR1008720	Novel	K. pneumoniae	Australia	Australia	2013	human	infection		Yes	KL30	0	unknown	KL30	High	-	1	0.9916	19 / 20 (95%)	0	Yes
16703_7#11	INF258	ERR1008721	Novel	K. pneumoniae	Australia	Australia	2013	human	infection		Yes	KL13	1	112	KL13	Good	?-+	1	0.9877	18 / 19 (94.7%)	1	Yes
16703_7#12	INF259	ERR1008722	Novel	K. variicola	Australia	Australia	2013	human	infection		Yes	KL53	0	53	KL53	High		1	0.9975	23 / 23 (100%)	0	Yes
16703_7#13	INF260	ERR1008723	Novel	K. pneumoniae	Australia	Australia	2013	human	infection		Yes	KL21	0	262	KL21	High		1	1	19 / 19 (100%)	0	Yes
16703_7#14	INF261	ERR1008724	Novel	K. pneumoniae	Australia	Australia	2013	human	infection		Yes	KL30	0	85	KL30	Good	?-+*	1	0.9654	19 / 20 (95%)	1	Yes
16703_7#15	INF262	ERR1008725	Novel	K. pneumoniae	Australia	Australia	2013	human	infection		Yes	KL39	0	39	KL39	High		1	0.9998	20 / 20 (100%)	0	Yes
16703_7#16	INF264	ERR1008726	Novel	K. pneumoniae	Australia	Australia	2013	human	infection		Yes	KL58	1	130	KL58	Good	?-+	1	0.9981	20 / 22 (90.9%)	1	Yes
16703_7#17	INF265	ERR1008727	Novel	K. pneumoniae	Australia	Australia	2013	human	infection		Yes	KL114	0	354	KL114	High		1	0.9918	19 / 19 (100%)	0	Yes
16703_7#18	INF266	ERR1008728	Novel	K. pneumoniae	Australia	Australia	2013	human	infection		Yes	KL28	0	84	KL28	High		1	0.9918	19 / 19 (100%)	0	Yes
16703_7#19	INF268	ERR1008729	Novel	K. pneumoniae	Australia	Australia	2013	human	infection		Yes	KL24	0	101	KL24	High		1	0.9902	19 / 19 (100%)	0	Yes
16703_7#2	INF248	ERR1008713	Novel	K. pneumoniae	Australia	Australia	2013	human	infection		Yes	KL20	0	95	KL20	High		1	0.9974	18 / 18 (100%)	0	Yes
16703_7#20	INF269	ERR1008730	Novel	K. pneumoniae	Australia	Australia	2013	human	infection		Yes	KL3	0	40	KL3	High		1	1	19 / 19 (100%)	0	Yes
16703_7#22	INF271	ERR1008732	Novel	K. pneumoniae	Australia	Australia	2013	human	infection		Yes	KL15	1	50	KL15	High		0.9972	0.9979	16 / 16 (100%)	0	Yes
16703_7#24	INF273	ERR1008734	Novel	K. pneumoniae	Australia	Australia	2013	human	infection		Yes	KL34	0	34	KL34	High		1	1	19 / 19 (100%)	0	Yes
16703_7#25	INF274	ERR1008735	Novel	K. pneumoniae	Australia	Australia	2014	human	infection	Yes	Yes	KL15	1	50	KL15	High		1	0.999	16 / 16 (100%)	0	Yes
16703_7#27	INF278	ERR1008737	Novel	K. pneumoniae	Australia	Australia	2014	human	infection	Yes	Yes	KL15	1	50	KL15	High		1	0.999	16 / 16 (100%)	0	Yes
16703_7#28	INF279	ERR1008738	Novel	K. pneumoniae	Australia	Australia	2014	human	infection		Yes	KL30	0	85	KL30	Good	-+*	1	0.9655	19 / 20 (95%)	1	Yes
16703_7#3	INF249	ERR1008714	Novel	K. pneumoniae	Australia	Australia	2013	human	infection		Yes	KL30	0	85	KL30	Good	-+*	1	0.9655	19 / 20 (95%)	1	Yes
16703_7#30	INF281	ERR1008739	Novel	K. pneumoniae	Australia	Australia	2014	human	infection		Yes	KL64	0	64	KL64	High		1	1	24 / 24 (100%)	0	Yes
16703_7#31	INF282	ERR1008740	Novel	K. pneumoniae	Australia	Australia	2014	human	infection		Yes	KL30	0	85	KL30	Good	-+*	1	0.9655	19 / 20 (95%)	1	Yes
16703_7#32	INF283	ERR1008741	Novel	K. pneumoniae	Australia	Australia	2013	human	infection		Yes	KL63	0	63	KL63	High		1	0.9936	20 / 20 (100%)	0	Yes
16703_7#33	INF284	ERR1008742	Novel	K. pneumoniae	Australia	Australia	2014	human	infection		Yes	KL39	0	160	KL39	High		1	0.9926	20 / 20 (100%)	0	Yes
16703_7#35	INF286	ERR1008744	Novel	K. pneumoniae	Australia	Australia	2014	human	infection		Yes	KL58	0	130	KL58	Good	?-	1	0.9997	21 / 22 (95.5%)	0	Yes
16703_7#36	INF287	ERR1008745	Novel	K. variicola	Australia	Australia	2014	human	infection		Yes	KL57	0	310	KL57	High	*	1	0.9702	18 / 18 (100%)	0	Yes
16703_7#37	INF288	ERR1008746	Novel	K. variicola	Australia	Australia	2014	human	infection		Yes	KL125	0	188	KL125	High		1	1	18 / 18 (100%)	0	Yes
16703_7#38	INF289	ERR1008747	Novel	K. pneumoniae	Australia	Australia	2014	human	infection		Yes	KL30	0	85	KL30	Good	-+*	1	0.9655	19 / 20 (95%)	1	Yes
16703_7#39	INF290	ERR1008748	Novel	K. variicola	Australia	Australia	2014	human	infection		Yes	KL102	0	173	KL102	Good	?	1	0.9871	17 / 17 (100%)	0	No
16703_7#4	INF250	ERR1008715	Novel	K. pneumoniae	Australia	Australia	2013	human	infection		Yes	KL30	0	85	KL30	Good	-+*	1	0.9655	19 / 20 (95%)	1	Yes
16703_7#40	INF291	ERR1008749	Novel	K. quasipneumoniae	Australia	Australia	2014	human	infection		Yes	KL7	0	331	KL7	High		1	1	20 / 20 (100%)	0	Yes
16703_7#41	INF292	ERR1008750	Novel	K. pneumoniae	Australia	Australia	2014	human	infection		Yes	KL28	0	84	KL28	High		1	0.9946	19 / 19 (100%)	0	Yes
16703_7#42	INF294	ERR1008751	Novel	K. pneumoniae	Australia	Australia	2014	human	infection		Yes	KL15	1	50	KL15	High		0.9962	0.9977	16 / 16 (100%)	0	Yes
16703_7#43	INF295	ERR1008752	Novel	K. pneumoniae	Australia	Australia	2014	human	infection		Yes	KL21	0	262	KL21	High		1	1	19 / 19 (100%)	0	Yes
16703_7#45	INF297	ERR1008754	Novel	K. pneumoniae	Australia	Australia	2014	human	infection		Yes	KL62	0	149	KL62	Good	?-	0.9998	0.9931	18 / 19 (94.7%)	0	Yes
16703_7#46	INF299	ERR1008755	Novel	K. pneumoniae	Australia	Australia	2014	human	infection		Yes	KL64	0	64	KL64	High		1	1	24 / 24 (100%)	0	Yes
16703_7#47	INF300	ERR1008756	Novel	K. pneumoniae	Australia	Australia	2014	human	infection		Yes	KL25	0	141	KL25	High	-	1	0.9916	13 / 14 (92.9%)	0	Yes
16703_7#48	INF301	ERR1008757	Novel	K. pneumoniae	Australia	Australia	2014	human	infection		Yes	KL61	1	321	KL61	Good	?-	1	0.9656	18 / 19 (94.7%)	0	Yes
16703_7#49	INF302	ERR1008758	Novel	K. pneumoniae	Australia	Australia	2014	human	unknown		Yes	KL21	0	unknown	KL21	High		1	1	19 / 19 (100%)	0	No
16703_7#5	INF251	ERR1008716	Novel	K. pneumoniae	Australia	Australia	2013	human	infection		Yes	KL28	0	84	KL28	High		1	0.9937	19 / 19 (100%)	0	Yes
16703_7#50	INF303	ERR1008759	Novel	K. pneumoniae	Australia	Australia	2014	human	infection		Yes	KL46	1	441	KL46	Good	?-*	1	0.9875	19 / 20 (95%)	0	Yes
16703_7#51	INF305	ERR1008760	Novel	K. pneumoniae	Australia	Australia	2014	human	infection		Yes	KL64	0	64	KL64	High		1	1	24 / 24 (100%)	0	Yes
16703_7#52	INF306	ERR1008761	Novel	K. pneumoniae	Australia	Australia	2014	human	infection		Yes	KL47	1	209	KL47	Good	?-	1	0.9939	18 / 19 (94.7%)	0	Yes
16703_7#53	INF307	ERR1008762	Novel	K. variicola	Australia	Australia	2014	human	infection		Yes	KL60	0	319	KL60	High		1	0.9943	20 / 20 (100%)	0	Yes
16703_7#54	INF308	ERR1008763	Novel	K. pneumoniae	Australia	Australia	2014	human	infection		Yes	KL28	0	84	KL28	High		1	0.9938	19 / 19 (100%)	0	Yes
16703_7#55	INF309	ERR1008764	Novel	K. quasipneumoniae	Australia	Australia	2014	human	infection		Yes	KL101	3	231	KL101	Low	?-	0.9041	0.9563	18 / 21 (85.7%)	0	Yes
16703_7#56	INF310	ERR1008765	Novel	K. pneumoniae	Australia	Australia	2014	human	infection		Yes	KL64	0	64	KL64	High		1	1	24 / 24 (100%)	0	Yes
16703_7#57	INF313	ERR1008766	Novel	K. pneumoniae	Australia	Australia	2014	human	infection		Yes	KL30	0	85	KL30	Low	?-+*	1	0.9655	18 / 20 (90%)	2	Yes
16703_7#58	INF314	ERR1008767	Novel	K. pneumoniae	Australia	Australia	2014	human	infection		Yes	KL30	1	85	KL30	Good	?-+*	1	0.9654	18 / 20 (90%)	1	Yes
16703_7#59	INF315	ERR1008768	Novel	K. pneumoniae	Australia	Australia	2014	human	infection		Yes	KL30	0	22	KL30	High	*	1	0.9647	20 / 20 (100%)	0	Yes
16703_7#6	INF252	ERR1008717	Novel	K. pneumoniae	Australia	Australia	2013	human	infection		Yes	KL28	0	84	KL28	High		1	0.9937	19 / 19 (100%)	0	Yes
16703_7#60	INF316	ERR1008769	Novel	K. pneumoniae	Australia	Australia	2014	human	infection		Yes	KL28	0	84	KL28	High		1	0.9938	19 / 19 (100%)	0	Yes
16703_7#61	INF317	ERR1008770	Novel	K. pneumoniae	Australia	Australia	2014	human	infection		Yes	KL25	0	25	KL25	High		1	1	14 / 14 (100%)	0	Yes
16703_7#62	INF318	ERR1008771	Novel	K. quasipneumoniae	Australia	Australia	2014	human	infection		Yes	KL101	3	231	KL101	None	-+	0.9041	0.9563	18 / 21 (85.7%)	3	Yes
16703_7#63	INF319	ERR1008772	Novel	K. pneumoniae	Australia	Australia	2014	human	infection		Yes	KL25	0	133	KL25	High	-	1	0.9853	13 / 14 (92.9%)	0	Yes
16703_7#64	INF320	ERR1008773	Novel	K. variicola	Australia	Australia	2014	human	infection		Yes	KL105	0	339	KL105	High	*	1	0.9668	22 / 22 (100%)	0	Yes
16703_7#65	INF321	ERR1008774	Novel	K. pneumoniae	Australia	Australia	2014	human	infection		Yes	KL153	0	394	KL153	Good	?	1	0.9991	20 / 20 (100%)	0	Yes
16703_7#66	INF322	ERR1008775	Novel	K. pneumoniae	Australia	Australia	2014	human	infection		Yes	KL30	0	85	KL30	Good	-+*	1	0.9655	19 / 20 (95%)	1	Yes
16703_7#68	INF324	ERR1008777	Novel	K. pneumoniae	Australia	Australia	2014	human	infection		Yes	KL51	0	104	KL51	High		1	0.9933	16 / 16 (100%)	0	Yes
16703_7#69	INF325	ERR1008778	Novel	K. pneumoniae	Australia	Australia	2014	human	infection		Yes	KL30	0	2	KL30	High		1	0.9917	20 / 20 (100%)	0	Yes
16703_7#7	INF253	ERR1008718	Novel	K. pneumoniae	Australia	Australia	2013	human	infection		Yes	KL17	0	137	KL17	High		1	1	20 / 20 (100%)	0	Yes
16703_7#70	INF327	ERR1008779	Novel	K. pneumoniae	Australia	Australia	2014	human	infection		Yes	KL21	0	262	KL21	High		1	1	19 / 19 (100%)	0	Yes
16703_7#71	INF328	ERR1008780	Novel	K. pneumoniae	Australia	Australia	2014	human	infection		Yes	KL14	1	14	KL14	Good	?-+	1	0.9986	24 / 25 (96%)	1	Yes
16703_7#72	INF329	ERR1008781	Novel	K. pneumoniae	Australia	Australia	2014	human	infection		Yes	KL21	0	262	KL21	High		1	0.9999	19 / 19 (100%)	0	Yes
16703_7#73	INF330	ERR1008782	Novel	K. variicola	Australia	Australia	2014	human	infection		Yes	KL142	0	376	KL142	High	*	1	0.9454	21 / 21 (100%)	0	Yes
16703_7#74	INF331	ERR1008783	Novel	K. pneumoniae	Australia	Australia	2014	human	infection		Yes	KL2	0	2	KL2	High		1	0.9993	18 / 18 (100%)	0	Yes
16703_7#75	INF334	ERR1008784	Novel	K. pneumoniae	Australia	Australia	2014	human	infection		Yes	KL102	0	383	KL102	High		1	0.9925	17 / 17 (100%)	0	No
16703_7#77	INF336	ERR1008786	Novel	K. variicola	Australia	Australia	2014	human	infection		Yes	KL55	1	306	KL55	Good	?-*	1	0.9569	19 / 20 (95%)	0	Yes
16703_7#78	INF337	ERR1008787	Novel	K. pneumoniae	Australia	Australia	2014	human	infection		Yes	KL109	0	342	KL109	Good	?-	1	0.9912	21 / 22 (95.5%)	0	Yes
16703_7#79	INF338	ERR1008788	Novel	K. pneumoniae	Australia	Australia	2014	human	infection		Yes	KL38	0	96	KL38	High		1	1	17 / 17 (100%)	0	Yes
16703_7#81	INF341	ERR1008790	Novel	K. pneumoniae	Australia	Australia	2014	human	infection		Yes	KL25	0	25	KL25	High		1	1	14 / 14 (100%)	0	Yes
16703_7#83	INF344	ERR1008791	Novel	K. pneumoniae	Australia	Australia	2014	human	infection		Yes	KL118	0	108	KL118	Good	?-	1	0.9808	18 / 21 (85.7%)	0	Yes
16703_7#84	INF345	ERR1008792	Novel	K. variicola	Australia	Australia	2014	human	infection		Yes	KL14	0	244	KL14	High	-*	1	0.908	24 / 25 (96%)	0	Yes
16703_7#85	INF346	ERR1008793	Novel	K. pneumoniae	Australia	Australia	2014	human	infection		Yes	KL12	0	12	KL12	High		1	0.9998	23 / 23 (100%)	0	Yes
16703_7#86	INF347	ERR1008794	Novel	K. pneumoniae	Australia	Australia	2014	human	infection		Yes	KL63	0	63	KL63	High		1	0.9935	20 / 20 (100%)	0	Yes
16703_7#9	INF256	ERR1008719	Novel	K. pneumoniae	Australia	Australia	2013	human	infection		Yes	KL10	2	236	KL10	Good	?-	1	0.9999	19 / 20 (95%)	0	Yes
16780_6#1	INF348	ERR1015281	Novel	K. pneumoniae	Australia	Australia	2014	human	infection		Yes	KL22/KL37	3	37	KL22	High		1	0.9946	18 / 18 (100%)	0	Yes
16780_6#10	INF358	ERR1015290	Novel	K. pneumoniae	Australia	Australia	2014	human	infection		Yes	KL62	0	94	KL62	High		1	0.9994	19 / 19 (100%)	0	Yes
16780_6#11	INF359	ERR1015291	Novel	K. pneumoniae	Australia	Australia	2014	human	infection		Yes	KL25	0	141	KL25	High	-	1	0.9916	13 / 14 (92.9%)	0	Yes
16780_6#12	INF360	ERR1015292	Novel	K. pneumoniae	Australia	Australia	2014	human	infection		Yes	KL21	0	262	KL21	High	-	1	0.9999	18 / 19 (94.7%)	0	Yes
16780_6#13	INF361	ERR1015293	Novel	K. pneumoniae	Australia	Australia	2014	human	infection		Yes	KL118	0	108	KL118	High		1	1	21 / 21 (100%)	0	Yes
16780_6#15	KSB1_1A	ERR1015295	Novel	K. pneumoniae	Australia	Australia	2013	human	carriage		Yes	KL22/KL37	0	37	KL22	High		1	0.9949	18 / 18 (100%)	0	Yes
16780_6#16	KSB1_2A	ERR1015296	Novel	K. variicola	Australia	Australia	2013	human	carriage		Yes	KL35	3	35	KL35	Good	?-+*	1	0.9574	19 / 20 (95%)	1	Yes
16780_6#17	KSB1_4A	ERR1015297	Novel	K. pneumoniae	Australia	Australia	2013	human	carriage		Yes	KL27	0	27	KL27	High		1	0.9999	18 / 18 (100%)	0	Yes
16780_6#18	KSB1_5A	ERR1015298	Novel	K. pneumoniae	Australia	Australia	2013	human	carriage		Yes	KL8	0	8	KL8	High		1	0.9985	18 / 18 (100%)	0	Yes
16780_6#2	INF349	ERR1015282	Novel	K. variicola	Australia	Australia	2014	human	infection		Yes	KL55	0	61	KL55	High		1	1	20 / 20 (100%)	0	Yes
16780_6#21	KSB1_8A	ERR1015300	Novel	K. pneumoniae	Australia	Australia	2013	human	carriage		Yes	KL119	0	216	KL119	High		1	0.9998	19 / 19 (100%)	0	No
16780_6#22	KSB1_10A	ERR1015301	Novel	K. pneumoniae	Australia	Australia	2013	human	carriage		Yes	KL1	0	1	KL1	High		1	0.9998	20 / 20 (100%)	0	Yes
16780_6#23	KSB1_2B	ERR1015302	Novel	K. pneumoniae	Australia	Australia	2013	human	carriage		Yes	KL28	0	84	KL28	Good	?	1	0.992	19 / 19 (100%)	0	Yes
16780_6#24	KSB1_3B	ERR1015303	Novel	K. variicola	Australia	Australia	2013	human	carriage		Yes	KL53	0	53	KL53	High		1	1	23 / 23 (100%)	0	Yes
16780_6#25	KSB1_4B	ERR1015304	Novel	K. pneumoniae	Australia	Australia	2013	human	carriage		Yes	KL28	0	84	KL28	Good	?	1	0.992	19 / 19 (100%)	0	Yes
16780_6#26	KSB1_8B	ERR1015305	Novel	K. variicola	Australia	Australia	2013	human	carriage		Yes	KL135	0	369	KL135	High		1	1	22 / 22 (100%)	0	Yes
16780_6#27	KSB1_10B	ERR1015306	Novel	K. variicola	Australia	Australia	2013	human	carriage		Yes	KL60	0	201	KL60	High		1	0.9905	20 / 20 (100%)	0	Yes
16780_6#28	KSB1_1C	ERR1015307	Novel	K. pneumoniae	Australia	Australia	2013	human	carriage		Yes	KL136	0	123	KL136	High		1	1	19 / 19 (100%)	0	Yes
16780_6#3	INF350	ERR1015283	Novel	K. pneumoniae	Australia	Australia	2014	human	infection		Yes	KL52	0	50	KL52	High		1	0.9992	22 / 22 (100%)	0	Yes
16780_6#31	KSB1_4C	ERR1015308	Novel	K. pneumoniae	Australia	Australia	2013	human	carriage		Yes	KL139	0	372	KL139	High		1	1	19 / 19 (100%)	0	Yes
16780_6#32	KSB1_5C	ERR1015309	Novel	K. pneumoniae	Australia	Australia	2013	human	carriage		Yes	KL31	2	31	KL31	Good	?-	1	0.995	18 / 20 (90%)	0	Yes
16780_6#33	KSB1_6C	ERR1015310	Novel	K. pneumoniae	Australia	Australia	2013	human	carriage		Yes	KL28	0	84	KL28	High		1	0.9917	19 / 19 (100%)	0	Yes
16780_6#34	KSB1_7C	ERR1015311	Novel	K. pneumoniae	Australia	Australia	2013	human	carriage		Yes	KL24	0	24	KL24	High		1	0.9999	19 / 19 (100%)	0	Yes
16780_6#35	KSB1_8C	ERR1015312	Novel	K. pneumoniae	Australia	Australia	2013	human	carriage		Yes	KL24	0	24	KL24	High		1	0.9999	19 / 19 (100%)	0	Yes
16780_6#37	KSB1_10C	ERR1015314	Novel	K. pneumoniae	Australia	Australia	2013	human	carriage		Yes	KL58	0	130	KL58	High		1	1	22 / 22 (100%)	0	Yes
16780_6#38	KSB1_1D	ERR1015315	Novel	K. pneumoniae	Australia	Australia	2013	human	carriage		Yes	KL43	0	121	KL43	High	-	1	0.9941	18 / 19 (94.7%)	0	Yes
16780_6#39	KSB1_2D	ERR1015316	Novel	K. pneumoniae	Australia	Australia	2013	human	carriage		Yes	KL6	0	315	KL6	High		1	1	22 / 22 (100%)	0	Yes
16780_6#4	INF351	ERR1015284	Novel	K. pneumoniae	Australia	Australia	2014	human	infection		Yes	KL20	0	95	KL20	High		1	0.9999	18 / 18 (100%)	0	Yes
16780_6#40	KSB1_3D	ERR1015317	Novel	K. pneumoniae	Australia	Australia	2013	human	carriage		Yes	KL102	0	173	KL102	High		1	0.9928	17 / 17 (100%)	0	No
16780_6#41	KSB1_4D	ERR1015318	Novel	K. pneumoniae	Australia	Australia	2013	human	carriage		Yes	KL46	1	97	KL46	Good	?-+*	1	0.9964	18 / 20 (90%)	1	Yes
16780_6#42	KSB1_6D	ERR1015319	Novel	K. quasipneumoniae	Australia	Australia	2013	human	carriage		Yes	KL123	0	44	KL123	High		1	0.9997	16 / 16 (100%)	0	Yes
16780_6#43	KSB1_7D	ERR1015320	Novel	K. pneumoniae	Australia	Australia	2013	human	carriage		Yes	KL117	0	356	KL117	High		1	0.9957	20 / 20 (100%)	0	Yes
16780_6#44	KSB1_8D	ERR1015321	Novel	K. variicola	Australia	Australia	2013	human	carriage		Yes	KL10	1	236	KL10	High		1	1	20 / 20 (100%)	0	Yes
16780_6#47	KSB1_2E	ERR1015322	Novel	K. pneumoniae	Australia	Australia	2013	human	carriage		Yes	KL56	0	325	KL56	High		1	1	21 / 21 (100%)	0	Yes
16780_6#48	KSB1_3E	ERR1015323	Novel	K. pneumoniae	Australia	Australia	2013	human	carriage		Yes	KL22/KL37	3	90	KL37	Good	-+	1	0.9996	17 / 18 (94.4%)	1	Yes
16780_6#5	INF352	ERR1015285	Novel	K. variicola	Australia	Australia	2014	human	infection		Yes	KL14	0	244	KL14	High	-*	1	0.908	24 / 25 (96%)	0	Yes
16780_6#6	INF353	ERR1015286	Novel	K. pneumoniae	Australia	Australia	2014	human	infection		Yes	KL54	0	115	KL54	High		1	0.9995	20 / 20 (100%)	0	Yes
16780_6#68	MSB1_5D 14021410	ERR1015341	Novel	K. pneumoniae	Australia	Australia	unknown	human	unknown		Yes	KL1	0	1	KL1	High		1	0.9998	20 / 20 (100%)	0	Yes
16780_6#7	INF354	ERR1015287	Novel	K. pneumoniae	Australia	Australia	2014	human	infection		Yes	KL30	0	85	KL30	Low	?-+*	1	0.9655	18 / 20 (90%)	2	Yes
16780_6#8	INF355	ERR1015288	Novel	K. pneumoniae	Australia	Australia	2014	human	unknown		Yes	KL118	0	108	KL118	High		1	0.9999	21 / 21 (100%)	0	No
16780_6#9	INF356	ERR1015289	Novel	K. pneumoniae	Australia	Australia	2014	human	infection		Yes	KL28	0	84	KL28	High		1	0.9946	19 / 19 (100%)	0	Yes
16780_7#51	MINF_6B	ERR1015406	Novel	K. pneumoniae	Australia	Australia	2014	human	unknown		Yes	KL64	0	64	KL64	High		1	1	24 / 24 (100%)	0	No
16780_7#73	MINF_7E	ERR1015427	Novel	K. pneumoniae	Australia	Australia	2014	human	infection		Yes	KL118	1	108	KL118	Good	?-	1	0.9806	18 / 21 (85.7%)	0	Yes
16852_1#1	KSB1_4E	ERR1023628	Novel	K. pneumoniae	Australia	Australia	2013	human	carriage		Yes	KL21	0	262	KL21	High		1	1	19 / 19 (100%)	0	Yes
16852_1#10	KSB1_3F	ERR1023637	Novel	K. variicola	Australia	Australia	2013	human	carriage		Yes	KL19	0	66	KL19	High		1	1	20 / 20 (100%)	0	Yes
16852_1#11	KSB1_4F	ERR1023638	Novel	K. variicola	Australia	Australia	2013	human	carriage		Yes	KL10	1	236	KL10	High		1	1	20 / 20 (100%)	0	Yes
16852_1#12	KSB1_5F	ERR1023639	Novel	K. pneumoniae	Australia	Australia	2013	human	carriage		Yes	KL36	0	109	KL36	High		1	0.9999	21 / 21 (100%)	0	Yes
16852_1#13	KSB1_7F	ERR1023640	Novel	K. pneumoniae	Australia	Australia	2013	human	carriage		Yes	KL127	0	202	KL127	High		1	0.9995	19 / 19 (100%)	0	Yes
16852_1#14	KSB1_8F	ERR1023641	Novel	K. variicola	Australia	Australia	2013	human	carriage		Yes	KL101	0	69	KL101	High		1	1	21 / 21 (100%)	0	Yes
16852_1#15	KSB1_9F	ERR1023642	Novel	K. variicola	Australia	Australia	2013	human	carriage		Yes	KL28	0	84	KL28	Good	?	1	0.9831	19 / 19 (100%)	0	Yes
16852_1#16	KSB1_10F	ERR1023643	Novel	K. variicola	Australia	Australia	2013	human	carriage		Yes	KL137	0	370	KL137	High		1	1	24 / 24 (100%)	0	Yes
16852_1#17	KSB1_1G	ERR1023644	Novel	K. pneumoniae	Australia	Australia	2013	human	carriage		Yes	KL15	1	50	KL15	High		0.9962	0.9978	16 / 16 (100%)	0	Yes
16852_1#18	KSB1_2G	ERR1023645	Novel	K. variicola	Australia	Australia	2013	human	carriage		Yes	KL55	0	61	KL55	High		1	0.9993	20 / 20 (100%)	0	Yes
16852_1#19	KSB1_3G	ERR1023646	Novel	K. pneumoniae	Australia	Australia	2013	human	carriage		Yes	KL62	0	62	KL62	High	-	1	0.9971	18 / 19 (94.7%)	0	Yes
16852_1#2	KSB1_5E	ERR1023629	Novel	K. pneumoniae	Australia	Australia	2013	human	carriage		Yes	KL51	1	300	KL51	Good	?-	1	0.975	15 / 16 (93.8%)	0	Yes
16852_1#20	KSB1_4G	ERR1023647	Novel	K. quasipneumoniae	Australia	Australia	2013	human	carriage		Yes	KL6	0	312	KL6	High	*	1	0.9522	22 / 22 (100%)	0	Yes
16852_1#21	KSB1_6G	ERR1023648	Novel	K. pneumoniae	Australia	Australia	2013	human	carriage		Yes	KL153	0	394	KL153	Good	?	1	0.9991	20 / 20 (100%)	0	Yes
16852_1#22	KSB1_7G	ERR1023649	Novel	K. pneumoniae	Australia	Australia	2013	human	carriage		Yes	KL15	1	50	KL15	High		0.9972	0.9979	16 / 16 (100%)	0	Yes
16852_1#23	KSB1_8G	ERR1023650	Novel	K. pneumoniae	Australia	Australia	2013	human	carriage		Yes	KL22/KL37	0	37	KL22	High		1	0.9948	18 / 18 (100%)	0	Yes
16852_1#25	KSB1_10G	ERR1023652	Novel	K. pneumoniae	Australia	Australia	2014	human	carriage		Yes	KL30	0	85	KL30	Good	?-*	1	0.9654	19 / 20 (95%)	0	Yes
16852_1#26	KSB1_2H	ERR1023653	Novel	K. pneumoniae	Australia	Australia	2014	human	carriage		Yes	KL22/KL37	0	37	KL22	High		1	0.9948	18 / 18 (100%)	0	Yes
16852_1#27	KSB1_4H	ERR1023654	Novel	K. variicola	Australia	Australia	2014	human	carriage		Yes	KL6	0	313	KL6	High	*	1	0.9612	22 / 22 (100%)	0	Yes
16852_1#3	KSB1_6E	ERR1023630	Novel	K. pneumoniae	Australia	Australia	2013	human	carriage		Yes	KL14	0	23	KL14	High		1	0.9973	25 / 25 (100%)	0	Yes
16852_1#30	KSB1_7H	ERR1023656	Novel	K. pneumoniae	Australia	Australia	2014	human	carriage		Yes	KL63	0	63	KL63	High		1	0.9936	20 / 20 (100%)	0	Yes
16852_1#33	KSB1_10H	ERR1023659	Novel	K. pneumoniae	Australia	Australia	2014	human	carriage		Yes	KL15	1	245	KL15	High		0.9991	0.9946	16 / 16 (100%)	0	Yes
16852_1#34	KSB1_1I	ERR1023660	Novel	K. pneumoniae	Australia	Australia	2014	human	carriage		Yes	KL24	0	101	KL24	High		1	0.9889	19 / 19 (100%)	0	Yes
16852_1#36	KSB1_3I	ERR1023662	Novel	K. quasipneumoniae	Australia	Australia	2014	human	carriage		Yes	KL101	3	231	KL101	None	-+	0.9041	0.9563	18 / 21 (85.7%)	3	Yes
16852_1#38	KSB1_6I	ERR1023664	Novel	K. pneumoniae	Australia	Australia	2014	human	carriage		Yes	KL81	0	81	KL81	High		1	1	21 / 21 (100%)	0	Yes
16852_1#39	KSB1_8I	ERR1023665	Novel	K. pneumoniae	Australia	Australia	2014	human	carriage		Yes	KL30	0	134	KL30	High	*	1	0.9645	20 / 20 (100%)	0	Yes
16852_1#4	KSB1_7E	ERR1023631	Novel	K. pneumoniae	Australia	Australia	2013	human	carriage		Yes	KL21	0	262	KL21	High		1	1	19 / 19 (100%)	0	Yes
16852_1#40	KSB1_9I	ERR1023666	Novel	K. pneumoniae	Australia	Australia	2014	human	carriage		Yes	KL111	0	114	KL111	High		1	0.9984	17 / 17 (100%)	0	No
16852_1#42	KSB1_2J	ERR1023668	Novel	K. variicola	Australia	Australia	2014	human	carriage		Yes	KL63	0	388	KL63	High		1	0.9597	20 / 20 (100%)	0	Yes
16852_1#43	KSB1_3J	ERR1023669	Novel	K. pneumoniae	Australia	Australia	2014	human	carriage		Yes	KL149	0	110	KL149	High		1	0.9999	20 / 20 (100%)	0	Yes
16852_1#45	KSB1_7J	ERR1023671	Novel	K. pneumoniae	Australia	Australia	2014	human	carriage		Yes	KL14	0	14	KL14	High		1	0.9995	25 / 25 (100%)	0	Yes
16852_1#46	KSB1_8J	ERR1023672	Novel	K. variicola	Australia	Australia	2014	human	carriage		Yes	KL47	0	289	KL47	High		1	0.9574	19 / 19 (100%)	0	Yes
16852_1#47	KSB1_9J	ERR1023673	Novel	K. pneumoniae	Australia	Australia	2014	human	carriage		Yes	KL25	0	141	KL25	High	-	1	0.9917	13 / 14 (92.9%)	0	Yes
16852_1#48	KSB1_10J	ERR1023674	Novel	K. pneumoniae	Australia	Australia	2014	human	carriage		Yes	KL21	0	262	KL21	High		1	1	19 / 19 (100%)	0	Yes
16852_1#51	KSB2_3A	ERR1023677	Novel	K. variicola	Australia	Australia	2014	human	carriage		Yes	KL138	0	371	KL138	High		1	1	24 / 24 (100%)	0	Yes
16852_1#52	KSB2_4A	ERR1023678	Novel	K. quasipneumoniae	Australia	Australia	2014	human	carriage		Yes	KL13	2	242	KL13	Low	?-+	1	0.9836	17 / 19 (89.5%)	2	Yes
16852_1#53	KSB2_5A	ERR1023679	Novel	K. pneumoniae	Australia	Australia	2014	human	unknown		Yes	KL21	0	unknown	KL21	High		1	1	19 / 19 (100%)	0	No
16852_1#54	KSB2_6A	ERR1023680	Novel	K. variicola	Australia	Australia	2014	human	carriage		Yes	KL60	0	318	KL60	High		1	0.9905	20 / 20 (100%)	0	Yes
16852_1#55	KSB2_7A	ERR1023681	Novel	K. pneumoniae	Australia	Australia	2014	human	carriage		Yes	KL8	0	90	KL8	High		1	0.99	18 / 18 (100%)	0	Yes
16852_1#56	KSB2_8A	ERR1023682	Novel	K. pneumoniae	Australia	Australia	2014	human	carriage		Yes	KL117	0	356	KL117	High		1	1	20 / 20 (100%)	0	Yes
16852_1#59	KSB2_1B	ERR1023685	Novel	K. pneumoniae	Australia	Australia	2014	human	carriage		Yes	KL21	0	262	KL21	High		1	1	19 / 19 (100%)	0	Yes
16852_1#6	KSB1_9E	ERR1023633	Novel	K. pneumoniae	Australia	Australia	2013	human	carriage		Yes	KL10	1	236	KL10	High		1	0.9956	20 / 20 (100%)	0	Yes
16852_1#60	KSB2_2B	ERR1023686	Novel	K. pneumoniae	Australia	Australia	2014	human	unknown		Yes	KL21	0	unknown	KL21	High		1	1	19 / 19 (100%)	0	No
16852_1#61	KSB2_3B	ERR1023687	Novel	K. pneumoniae	Australia	Australia	2014	human	carriage		Yes	KL16	0	247	KL16	High		1	1	22 / 22 (100%)	0	Yes
16852_1#62	KSB2_4B	ERR1023688	Novel	K. pneumoniae	Australia	Australia	2014	human	carriage		Yes	KL43	0	43	KL43	High		1	1	19 / 19 (100%)	0	Yes
16852_1#63	KSB2_6B	ERR1023689	Novel	K. pneumoniae	Australia	Australia	2014	human	carriage		Yes	KL16	0	247	KL16	High		1	1	22 / 22 (100%)	0	Yes
16852_1#64	KSB2_7B	ERR1023690	Novel	K. pneumoniae	Australia	Australia	2014	human	carriage		Yes	KL16	0	247	KL16	High		1	1	22 / 22 (100%)	0	Yes
16852_1#65	KSB2_8B	ERR1023691	Novel	K. pneumoniae	Australia	Australia	2014	human	unknown		Yes	KL21	0	unknown	KL21	High		1	1	19 / 19 (100%)	0	No
16852_1#66	KSB2_10B	ERR1023692	Novel	K. pneumoniae	Australia	Australia	2014	human	carriage		Yes	KL21	0	262	KL21	High		1	1	19 / 19 (100%)	0	Yes
16852_1#67	KSB2_1C	ERR1023693	Novel	K. pneumoniae	Australia	Australia	2014	human	carriage		Yes	KL28	0	84	KL28	High		1	0.9918	19 / 19 (100%)	0	Yes
16852_1#69	KSB2_3C	ERR1023694	Novel	K. pneumoniae	Australia	Australia	2014	human	carriage		Yes	KL1	0	128	KL1	High		1	0.9972	20 / 20 (100%)	0	Yes
16852_1#7	KSB1_10E	ERR1023634	Novel	K. variicola	Australia	Australia	2013	human	carriage		Yes	KL10	1	236	KL10	High		1	1	20 / 20 (100%)	0	Yes
16852_1#70	KSB2_6C	ERR1023695	Novel	K. pneumoniae	Australia	Australia	2014	human	carriage		Yes	KL12	0	12	KL12	High		1	0.9998	23 / 23 (100%)	0	Yes
16852_1#71	KSB2_7C	ERR1023696	Novel	K. variicola	Australia	Australia	2014	human	carriage		Yes	KL121	0	359	KL121	Good	?	1	0.9934	24 / 24 (100%)	0	Yes
16852_1#72	KSB2_8C	ERR1023697	Novel	K. pneumoniae	Australia	Australia	2014	human	carriage		Yes	KL127	0	202	KL127	Good	?	1	0.9986	19 / 19 (100%)	0	Yes
16852_1#73	KSB2_9C	ERR1023698	Novel	K. pneumoniae	Australia	Australia	2014	human	carriage		Yes	KL8	0	8	KL8	High		1	0.9945	18 / 18 (100%)	0	Yes
16852_1#74	KSB2_10C	ERR1023699	Novel	K. pneumoniae	Australia	Australia	2014	human	carriage		Yes	KL24	0	101	KL24	High	-	1	0.9888	18 / 19 (94.7%)	0	Yes
16852_1#75	KSB2_1D	ERR1023700	Novel	K. variicola	Australia	Australia	2014	human	carriage		Yes	KL134	1	170	KL134	High	*	1	0.9794	16 / 16 (100%)	0	Yes
16852_1#78	KSB2_4D	ERR1023703	Novel	K. pneumoniae	Australia	Australia	2014	human	carriage		Yes	KL22/KL37	0	37	KL22	High		1	0.9948	18 / 18 (100%)	0	Yes
16852_1#8	KSB1_1F	ERR1023635	Novel	K. pneumoniae	Australia	Australia	2013	human	carriage		Yes	KL13	0	241	KL13	High		1	0.9878	19 / 19 (100%)	0	Yes
16852_1#80	KSB2_6D	ERR1023704	Novel	K. pneumoniae	Australia	Australia	2014	human	carriage		Yes	KL63	0	63	KL63	High		1	0.9936	20 / 20 (100%)	0	Yes
16852_1#81	KSB2_7D	ERR1023705	Novel	K. pneumoniae	Australia	Australia	2014	human	carriage		Yes	KL22/KL37	0	37	KL22	High		1	0.9948	18 / 18 (100%)	0	Yes
16852_1#89	MSB1_8A	ERR1023711	Novel	K. pneumoniae	Australia	Australia	2014	human	carriage		Yes	KL64	0	64	KL64	High		1	1	24 / 24 (100%)	0	Yes
16852_1#9	KSB1_2F	ERR1023636	Novel	K. variicola	Australia	Australia	2013	human	carriage		Yes	KL134	1	170	KL134	High	*	1	0.9798	16 / 16 (100%)	0	Yes
16870_7#10	KSB1_9B	ERR1023724	Novel	K. variicola	Australia	Australia	2013	human	carriage		Yes	KL20	0	259	KL20	High	-*	1	0.9483	17 / 18 (94.4%)	0	Yes
16870_7#2	INF169	ERR1023716	Novel	K. variicola	Australia	Australia	2013	human	infection		Yes	KL57	1	57	KL57	Good	?-+*	1	0.9712	17 / 18 (94.4%)	1	Yes
16870_7#23	INF001	ERR1023737	Novel	K. variicola	Australia	Australia	2013	human	infection		Yes	KL3	0	271	KL3	High	*	1	0.9716	19 / 19 (100%)	0	Yes
16870_7#24	INF002	ERR1023738	Novel	K. pneumoniae	Australia	Australia	2013	human	infection		Yes	KL116	0	180	KL116	High	-	1	0.9997	20 / 21 (95.2%)	0	Yes
16870_7#25	INF003	ERR1023739	Novel	K. pneumoniae	Australia	Australia	2013	human	infection		Yes	KL21	1	262	KL21	Good	?-+	1	0.9994	18 / 19 (94.7%)	1	Yes
16870_7#26	INF004	ERR1023740	Novel	K. pneumoniae	Australia	Australia	2013	human	infection		Yes	KL15	1	245	KL15	High		0.9991	0.9946	16 / 16 (100%)	0	Yes
16870_7#27	INF005	ERR1023741	Novel	K. variicola	Australia	Australia	2013	human	infection		Yes	KL60	0	318	KL60	High		1	0.9905	20 / 20 (100%)	0	Yes
16870_7#28	INF006	ERR1023742	Novel	K. pneumoniae	Australia	Australia	2013	human	infection		Yes	KL22/KL37	0	37	KL22	High		1	0.9948	18 / 18 (100%)	0	Yes
16870_7#29	INF007	ERR1023743	Novel	K. pneumoniae	Australia	Australia	2013	human	infection		Yes	KL107	0	154	KL107	High		0.9999	0.9997	16 / 16 (100%)	0	Yes
16870_7#3	INF196	ERR1023717	Novel	K. pneumoniae	Australia	Australia	2013	human	infection		Yes	KL2	0	257	KL2	High		1	0.9834	18 / 18 (100%)	0	Yes
16870_7#30	INF008	ERR1023744	Novel	K. pneumoniae	Australia	Australia	2013	human	infection		Yes	KL39	0	39	KL39	High		1	1	20 / 20 (100%)	0	Yes
16870_7#32	INF011	ERR1023746	Novel	K. pneumoniae	Australia	Australia	2013	human	infection		Yes	KL8	0	8	KL8	High		1	0.9984	18 / 18 (100%)	0	Yes
16870_7#33	INF012	ERR1023747	Novel	K. pneumoniae	Australia	Australia	2013	human	infection		Yes	KL30	0	275	KL30	High	*	1	0.964	20 / 20 (100%)	0	Yes
16870_7#34	INF013	ERR1023748	Novel	K. pneumoniae	Australia	Australia	2013	human	infection		Yes	KL102	0	384	KL102	High		0.9901	0.9944	17 / 17 (100%)	0	No
16870_7#35	INF014	ERR1023749	Novel	K. pneumoniae	Australia	Australia	2013	human	infection		Yes	KL2	0	72	KL2	High		1	0.9841	18 / 18 (100%)	0	Yes
16870_7#38	INF017	ERR1023750	Novel	K. pneumoniae	Australia	Australia	2013	human	infection		Yes	KL22/KL37	0	37	KL22	High		1	0.9949	18 / 18 (100%)	0	Yes
16870_7#39	INF018	ERR1023751	Novel	K. pneumoniae	Australia	Australia	2013	human	infection		Yes	KL21	0	262	KL21	Good	?	1	0.9999	19 / 19 (100%)	0	Yes
16870_7#4	INF229	ERR1023718	Novel	K. pneumoniae	Australia	Australia	2013	human	infection		Yes	unknown	unknown	39	KL39	None	?-	0.845	0.9978	10 / 20 (50%)	0	No
16870_7#40	INF019	ERR1023752	Novel	K. pneumoniae	Australia	Australia	2013	human	infection		Yes	KL28	0	84	KL28	High		1	0.9917	19 / 19 (100%)	0	Yes
16870_7#41	INF020	ERR1023753	Novel	K. pneumoniae	Australia	Australia	2013	human	infection		Yes	KL28	0	84	KL28	High		1	0.9915	19 / 19 (100%)	0	Yes
16870_7#43	INF022	ERR1023755	Novel	K. variicola	Australia	Australia	2013	human	infection		Yes	KL38	1	38	KL38	None	?-	0.8758	0.9798	16 / 17 (94.1%)	0	Yes
16870_7#44	INF023	ERR1023756	Novel	K. pneumoniae	Australia	Australia	2013	human	infection		Yes	KL158	2	380	KL158	Good	?-	1	0.9811	20 / 22 (90.9%)	0	Yes
16870_7#45	INF024	ERR1023757	Novel	K. pneumoniae	Australia	Australia	2013	human	infection		Yes	KL71	3	71	KL71	Good	?-	1	0.9997	19 / 21 (90.5%)	0	Yes
16870_7#46	INF025	ERR1023758	Novel	K. pneumoniae	Australia	Australia	2013	human	infection		Yes	KL118	0	108	KL118	Good	?-	1	0.9806	20 / 21 (95.2%)	0	Yes
16870_7#48	INF027	ERR1023760	Novel	K. pneumoniae	Australia	Australia	2013	human	infection		Yes	KL16	0	247	KL16	High		1	0.9998	22 / 22 (100%)	0	Yes
16870_7#49	INF028	ERR1023761	Novel	K. pneumoniae	Australia	Australia	2013	human	infection		Yes	KL24	0	101	KL24	High		1	0.9902	19 / 19 (100%)	0	Yes
16870_7#5	INF263	ERR1023719	Novel	K. pneumoniae	Australia	Australia	2013	human	infection		Yes	KL39	2	39	KL39	Good	?-	0.9963	0.9999	18 / 20 (90%)	0	Yes
16870_7#51	INF030	ERR1023763	Novel	K. pneumoniae	Australia	Australia	2013	human	infection		Yes	KL24	0	267	KL24	High	-	1	0.9967	18 / 19 (94.7%)	0	Yes
16870_7#53	INF032	ERR1023765	Novel	K. pneumoniae	Australia	Australia	2013	human	infection		Yes	KL122	0	360	KL122	High		1	1	19 / 19 (100%)	0	Yes
16870_7#54	INF033	ERR1023766	Novel	K. pneumoniae	Australia	Australia	2013	human	infection		Yes	KL22/KL37	3	90	KL37	Good	-+	1	0.9995	17 / 18 (94.4%)	1	Yes
16870_7#55	INF034	ERR1023767	Novel	K. quasipneumoniae	Australia	Australia	2013	human	infection		Yes	KL7	0	331	KL7	High		1	0.9956	20 / 20 (100%)	0	Yes
16870_7#56	INF035	ERR1023768	Novel	K. quasipneumoniae	Australia	Australia	2013	human	infection		Yes	KL7	0	331	KL7	High		1	0.9956	20 / 20 (100%)	0	Yes
16870_7#57	INF036	ERR1023769	Novel	K. variicola	Australia	Australia	2013	human	infection		Yes	KL53	0	53	KL53	High		1	0.9998	23 / 23 (100%)	0	Yes
16870_7#59	INF038	ERR1023771	Novel	K. pneumoniae	Australia	Australia	2013	human	infection		Yes	KL5	0	5	KL5	High		1	0.9999	19 / 19 (100%)	0	Yes
16870_7#6	INF267	ERR1023720	Novel	K. variicola	Australia	Australia	2013	human	infection		Yes	unknown	unknown	389	KL64	Low	?-*	0.9809	0.933	19 / 24 (79.2%)	0	No
16870_7#60	INF039	ERR1023772	Novel	K. pneumoniae	Australia	Australia	2013	human	infection		Yes	KL22/KL37	3	385	KL22	High		1	0.9926	18 / 18 (100%)	0	Yes
16870_7#61	INF040	ERR1023773	Novel	K. pneumoniae	Australia	Australia	2013	human	infection		Yes	KL28	0	84	KL28	High		1	0.9916	19 / 19 (100%)	0	Yes
16870_7#62	INF041	ERR1023774	Novel	K. pneumoniae	Australia	Australia	2013	human	infection		Yes	KL10	1	100	KL10	Good	?	1	0.9676	20 / 20 (100%)	0	Yes
16870_7#63	INF042	ERR1023775	Novel	K. pneumoniae	Australia	Australia	2013	human	infection		Yes	KL14	1	14	KL14	Good	?-	1	0.9993	24 / 25 (96%)	0	Yes
16870_7#65	INF044	ERR1023777	Novel	K. pneumoniae	Australia	Australia	2013	human	infection	Yes	Yes	KL36	0	109	KL36	Good	?	1	0.999	21 / 21 (100%)	0	Yes
16870_7#66	INF045	ERR1023778	Novel	K. pneumoniae	Australia	Australia	2013	human	infection		Yes	KL2	0	186	KL2	High		1	0.9872	18 / 18 (100%)	0	Yes
16870_7#67	INF046	ERR1023779	Novel	K. pneumoniae	Australia	Australia	2013	human	infection		Yes	KL47	2	209	KL47	Good	?-	1	0.9931	17 / 19 (89.5%)	0	Yes
16870_7#68	INF047	ERR1023780	Novel	K. variicola	Australia	Australia	2013	human	infection		Yes	KL120	0	357	KL120	High		1	1	20 / 20 (100%)	0	Yes
16870_7#69	INF048	ERR1023781	Novel	K. variicola	Australia	Australia	2013	human	infection		Yes	KL54	1	304	KL54	Good	?-+*	1	0.9439	18 / 20 (90%)	1	Yes
16870_7#7	INF342	ERR1023721	Novel	K. pneumoniae	Australia	Australia	2014	human	infection		Yes	KL155	0	173	KL155	Good	?	0.9953	0.9794	22 / 22 (100%)	0	Yes
16870_7#70	INF049	ERR1023782	Novel	K. pneumoniae	Australia	Australia	2013	human	infection		Yes	KL64	0	33	KL64	High		1	0.9985	24 / 24 (100%)	0	Yes
16870_7#71	INF050	ERR1023783	Novel	K. pneumoniae	Australia	Australia	2013	human	infection		Yes	KL21	0	262	KL21	High		1	1	19 / 19 (100%)	0	Yes
16870_7#72	INF051	ERR1023784	Novel	K. pneumoniae	Australia	Australia	2013	human	infection		Yes	KL16	0	248	KL16	High		1	0.9936	22 / 22 (100%)	0	Yes
16870_7#73	INF052	ERR1023785	Novel	K. pneumoniae	Australia	Australia	2013	human	infection		Yes	KL35	2	278	KL35	Good	?-	1	0.9882	19 / 20 (95%)	0	Yes
16870_7#74	INF053	ERR1023786	Novel	K. pneumoniae	Australia	Australia	2013	human	infection		Yes	KL114	1	355	KL114	Good	?-	1	0.9917	18 / 19 (94.7%)	0	Yes
16870_7#75	INF054	ERR1023787	Novel	K. pneumoniae	Australia	Australia	2013	human	infection		Yes	KL139	0	372	KL139	High		1	1	19 / 19 (100%)	0	Yes
16870_7#76	INF055	ERR1023788	Novel	K. pneumoniae	Australia	Australia	2013	human	infection		Yes	KL20	0	95	KL20	High		1	0.9994	18 / 18 (100%)	0	Yes
16870_7#77	INF056	ERR1023789	Novel	K. pneumoniae	Australia	Australia	2013	human	infection		Yes	KL18	0	18	KL18	High		1	1	21 / 21 (100%)	0	Yes
16870_7#78	INF057	ERR1023790	Novel	K. pneumoniae	Australia	Australia	2013	human	infection		Yes	KL142	1	267	KL142	Good	?-	1	0.9981	20 / 21 (95.2%)	0	Yes
16870_7#79	INF058	ERR1023791	Novel	K. variicola	Australia	Australia	2013	human	infection		Yes	KL101	0	382	KL101	High		1	0.9922	21 / 21 (100%)	0	Yes
16870_7#8	INF357	ERR1023722	Novel	K. pneumoniae	Australia	Australia	2014	human	infection		Yes	KL64	0	64	KL64	Good	?-	0.9928	0.9989	23 / 24 (95.8%)	0	Yes
16870_7#80	INF059	ERR1023792	Novel	K. pneumoniae	Australia	Australia	2013	human	infection		Yes	KL14	1	14	KL14	Good	?-	1	0.9992	24 / 25 (96%)	0	Yes
16870_7#81	INF060	ERR1023793	Novel	K. pneumoniae	Australia	Australia	2013	human	infection		Yes	KL22/KL37	0	385	KL22	High		1	0.9927	18 / 18 (100%)	0	Yes
16870_7#82	INF062	ERR1023794	Novel	K. pneumoniae	Australia	Australia	2013	human	infection		Yes	unknown	unknown	442	KL107	None	?-+*	0.7284	0.8186	9 / 16 (56.2%)	1	Yes
16870_7#83	INF063	ERR1023795	Novel	K. pneumoniae	Australia	Australia	2013	human	infection		Yes	KL108	0	194	KL108	High	*	1	0.975	23 / 23 (100%)	0	Yes
16870_7#84	INF065	ERR1023796	Novel	K. pneumoniae	Australia	Australia	2013	human	infection		Yes	KL125	0	193	KL125	High	*	1	0.9028	18 / 18 (100%)	0	Yes
16870_7#86	INF067	ERR1023797	Novel	K. pneumoniae	Australia	Australia	2013	human	infection		Yes	KL24	0	101	KL24	High	-	1	0.9901	18 / 19 (94.7%)	0	Yes
16870_8#1	INF155	ERR1023798	Novel	K. pneumoniae	Australia	Australia	2013	human	infection		Yes	KL16	0	249	KL16	High		1	0.9937	22 / 22 (100%)	0	Yes
16870_8#10	INF166	ERR1023805	Novel	K. pneumoniae	Australia	Australia	2013	human	infection		Yes	KL15	1	50	KL15	High		0.9972	0.9979	16 / 16 (100%)	0	Yes
16870_8#11	INF167	ERR1023806	Novel	K. pneumoniae	Australia	Australia	2013	human	infection		Yes	KL15	1	50	KL15	High		0.9972	0.9979	16 / 16 (100%)	0	Yes
16870_8#12	INF168	ERR1023807	Novel	K. pneumoniae	Australia	Australia	2013	human	infection		Yes	KL16	0	16	KL16	High		1	0.9942	22 / 22 (100%)	0	Yes
16870_8#13	INF170	ERR1023808	Novel	K. pneumoniae	Australia	Australia	2013	human	infection		Yes	KL28	0	84	KL28	High		1	0.9919	19 / 19 (100%)	0	Yes
16870_8#14	INF171	ERR1023809	Novel	K. pneumoniae	Australia	Australia	2013	human	infection		Yes	KL54	0	303	KL54	High		1	0.9993	20 / 20 (100%)	0	Yes
16870_8#15	INF172	ERR1023810	Novel	K. pneumoniae	Australia	Australia	2013	human	infection		Yes	KL9	0	336	KL9	High		1	0.9828	19 / 19 (100%)	0	Yes
16870_8#16	INF173	ERR1023811	Novel	K. pneumoniae	Australia	Australia	2013	human	infection		Yes	KL47	2	209	KL47	Good	?-	1	0.9937	17 / 19 (89.5%)	0	Yes
16870_8#17	INF174	ERR1023812	Novel	K. pneumoniae	Australia	Australia	2013	human	infection		Yes	KL24	0	101	KL24	High		1	0.9902	19 / 19 (100%)	0	Yes
16870_8#18	INF175	ERR1023813	Novel	K. pneumoniae	Australia	Australia	2013	human	infection		Yes	KL45	0	286	KL45	High		1	1	19 / 19 (100%)	0	Yes
16870_8#19	INF176	ERR1023814	Novel	K. pneumoniae	Australia	Australia	2013	human	infection		Yes	KL14	2	14	KL14	Good	?-	1	0.999	23 / 25 (92%)	0	Yes
16870_8#2	INF156	ERR1023799	Novel	K. pneumoniae	Australia	Australia	2013	human	infection		Yes	KL140	0	373	KL140	High		1	1	19 / 19 (100%)	0	Yes
16870_8#20	INF177	ERR1023815	Novel	K. pneumoniae	Australia	Australia	2013	human	infection		Yes	KL8	0	8	KL8	High		1	0.9975	18 / 18 (100%)	0	Yes
16870_8#21	INF178	ERR1023816	Novel	K. pneumoniae	Australia	Australia	2013	human	infection		Yes	KL63	0	63	KL63	High		1	0.9937	20 / 20 (100%)	0	Yes
16870_8#22	INF179	ERR1023817	Novel	K. pneumoniae	Australia	Australia	2013	human	infection		Yes	KL63	0	63	KL63	High		1	0.9937	20 / 20 (100%)	0	Yes
16870_8#23	INF180	ERR1023818	Novel	K. pneumoniae	Australia	Australia	2013	human	infection		Yes	KL28	0	84	KL28	High		1	0.9946	19 / 19 (100%)	0	Yes
16870_8#24	INF181	ERR1023819	Novel	K. variicola	Australia	Australia	2013	human	infection		Yes	KL14	0	244	KL14	Good	?-*	1	0.9088	24 / 25 (96%)	0	Yes
16870_8#25	INF182	ERR1023820	Novel	K. pneumoniae	Australia	Australia	2013	human	infection		Yes	KL57	0	206	KL57	High		1	0.9999	18 / 18 (100%)	0	Yes
16870_8#26	INF183	ERR1023821	Novel	K. pneumoniae	Australia	Australia	2013	human	infection		Yes	KL51	0	299	KL51	High		1	0.9913	16 / 16 (100%)	0	Yes
16870_8#27	INF184	ERR1023822	Novel	K. pneumoniae	Australia	Australia	2013	human	infection		Yes	KL124	0	387	KL124	High		1	1	22 / 22 (100%)	0	Yes
16870_8#29	INF187	ERR1023824	Novel	K. quasipneumoniae	Australia	Australia	2013	human	infection		Yes	KL52	0	301	KL52	High	*	1	0.962	22 / 22 (100%)	0	Yes
16870_8#3	INF157	ERR1023800	Novel	K. pneumoniae	Australia	Australia	2013	human	infection		Yes	KL15	1	50	KL15	High		1	0.9991	16 / 16 (100%)	0	Yes
16870_8#30	INF188	ERR1023825	Novel	K. pneumoniae	Australia	Australia	2013	human	infection		Yes	KL141	0	197	KL141	High		1	1	22 / 22 (100%)	0	Yes
16870_8#31	INF189	ERR1023826	Novel	K. variicola	Australia	Australia	2013	human	infection		Yes	KL53	1	53	KL53	Low	?-+	1	0.9973	21 / 23 (91.3%)	2	Yes
16870_8#33	INF191	ERR1023828	Novel	K. pneumoniae	Australia	Australia	2013	human	infection		Yes	KL2	0	unknown	KL2	Good	-+	1	0.9974	17 / 18 (94.4%)	1	Yes
16870_8#34	INF192	ERR1023829	Novel	K. pneumoniae	Australia	Australia	2013	human	infection		Yes	KL63	0	324	KL63	High		1	0.9603	20 / 20 (100%)	0	Yes
16870_8#35	INF193	ERR1023830	Novel	K. variicola	Australia	Australia	2013	human	infection		Yes	KL10	1	236	KL10	High		1	1	20 / 20 (100%)	0	Yes
16870_8#36	INF194	ERR1023831	Novel	K. pneumoniae	Australia	Australia	2013	human	infection		Yes	KL130	0	362	KL130	High		1	1	23 / 23 (100%)	0	Yes
16870_8#37	INF195	ERR1023832	Novel	K. quasipneumoniae	Australia	Australia	2013	human	infection		Yes	KL123	0	44	KL123	High		1	1	16 / 16 (100%)	0	Yes
16870_8#38	INF186	ERR1023833	Novel	K. quasipneumoniae	Australia	Australia	2013	human	infection		Yes	KL52	0	301	KL52	High	*	1	0.9619	22 / 22 (100%)	0	Yes
16870_8#39	INF197	ERR1023834	Novel	K. pneumoniae	Australia	Australia	2013	human	infection		Yes	KL38	1	38	KL38	Low	?-	0.9191	0.965	16 / 17 (94.1%)	0	Yes
16870_8#4	INF158	ERR1023801	Novel	K. pneumoniae	Australia	Australia	2013	human	unknown	Yes	Yes	KL15	1	50	KL15	High		1	0.9991	16 / 16 (100%)	0	No
16870_8#40	INF198	ERR1023835	Novel	K. pneumoniae	Australia	Australia	2013	human	infection		Yes	KL142	0	377	KL142	High		1	1	21 / 21 (100%)	0	Yes
16870_8#41	INF199	ERR1023836	Novel	K. pneumoniae	Australia	Australia	2013	human	infection		Yes	KL10	1	100	KL10	High		1	0.9676	20 / 20 (100%)	0	Yes
16870_8#42	INF200	ERR1023837	Novel	K. pneumoniae	Australia	Australia	2013	human	infection		Yes	KL143	0	16	KL143	High		1	1	21 / 21 (100%)	0	No
16870_8#43	INF201	ERR1023838	Novel	K. pneumoniae	Australia	Australia	2013	human	infection		Yes	KL24	0	101	KL24	High		1	0.9901	19 / 19 (100%)	0	Yes
16870_8#44	INF202	ERR1023839	Novel	K. pneumoniae	Australia	Australia	2013	human	infection		Yes	KL112	0	349	KL112	High		1	1	18 / 18 (100%)	0	Yes
16870_8#45	INF203	ERR1023840	Novel	K. variicola	Australia	Australia	2013	human	infection		Yes	KL16	0	251	KL16	High	*	1	0.9727	22 / 22 (100%)	0	Yes
16870_8#46	INF204	ERR1023841	Novel	K. pneumoniae	Australia	Australia	2013	human	infection		Yes	KL15	1	50	KL15	High		0.9953	0.9983	16 / 16 (100%)	0	Yes
16870_8#47	INF205	ERR1023842	Novel	K. pneumoniae	Australia	Australia	2013	human	infection		Yes	KL55	0	56	KL55	High	*	1	0.9624	20 / 20 (100%)	0	Yes
16870_8#48	INF206	ERR1023843	Novel	K. pneumoniae	Australia	Australia	2013	human	infection		Yes	KL63	0	327	KL63	High		1	0.9892	20 / 20 (100%)	0	Yes
16870_8#49	INF207	ERR1023844	Novel	K. quasipneumoniae	Australia	Australia	2013	human	infection		Yes	KL144	0	438	KL144	High		1	1	25 / 25 (100%)	0	Yes
16870_8#5	INF159	ERR1023802	Novel	K. pneumoniae	Australia	Australia	2013	human	infection		Yes	KL122	0	162	KL122	High		1	0.9995	19 / 19 (100%)	0	Yes
16870_8#50	INF208	ERR1023845	Novel	K. variicola	Australia	Australia	2013	human	infection		Yes	unknown	unknown	386	KL107	None	?-+*	0.7744	0.7616	9 / 16 (56.2%)	1	Yes
16870_8#51	INF209	ERR1023846	Novel	K. variicola	Australia	Australia	2013	human	infection		Yes	KL10	0	236	KL10	High		1	1	20 / 20 (100%)	0	Yes
16870_8#53	INF211	ERR1023848	Novel	K. pneumoniae	Australia	Australia	2013	human	infection		Yes	KL64	0	329	KL64	High		1	0.9989	24 / 24 (100%)	0	Yes
16870_8#54	INF212	ERR1023849	Novel	K. variicola	Australia	Australia	2013	human	infection		Yes	KL10	1	236	KL10	High		1	1	20 / 20 (100%)	0	Yes
16870_8#55	INF213	ERR1023850	Novel	K. pneumoniae	Australia	Australia	2013	human	infection		Yes	KL21	0	262	KL21	High		1	1	19 / 19 (100%)	0	Yes
16870_8#56	INF214	ERR1023851	Novel	K. pneumoniae	Australia	Australia	2013	human	infection		Yes	KL63	0	63	KL63	High		1	0.9937	20 / 20 (100%)	0	Yes
16870_8#57	INF215	ERR1023852	Novel	K. pneumoniae	Australia	Australia	2013	human	infection		Yes	KL111	0	113	KL111	High		1	1	17 / 17 (100%)	0	No
16870_8#58	INF216	ERR1023853	Novel	K. variicola	Australia	Australia	2013	human	infection		Yes	KL53	0	53	KL53	High		1	0.9954	23 / 23 (100%)	0	Yes
16870_8#59	INF217	ERR1023854	Novel	K. variicola	Australia	Australia	2013	human	infection		Yes	KL67	1	198	KL67	Good	?-*	1	0.9764	23 / 24 (95.8%)	0	Yes
16870_8#6	INF160	ERR1023803	Novel	Klebsiella sp.	Australia	Australia	2013	human	infection		Yes	KL30	0	274	KL30	High		1	0.9916	20 / 20 (100%)	0	Yes
16870_8#60	INF218	ERR1023855	Novel	K. variicola	Australia	Australia	2013	human	infection		Yes	KL15	1	246	KL15	High		0.9972	0.9979	16 / 16 (100%)	0	Yes
16870_8#61	INF219	ERR1023856	Novel	K. variicola	Australia	Australia	2013	human	infection		Yes	KL19	0	116	KL19	High		1	0.9872	20 / 20 (100%)	0	Yes
16870_8#62	INF220	ERR1023857	Novel	K. pneumoniae	Australia	Australia	2013	human	infection		Yes	KL14	1	23	KL14	Good	?-	1	0.9972	24 / 25 (96%)	0	Yes
16870_8#63	INF221	ERR1023858	Novel	K. quasipneumoniae	Australia	Australia	2013	human	infection		Yes	KL48	0	291	KL48	High	*	1	0.9344	21 / 21 (100%)	0	Yes
16870_8#64	INF222	ERR1023859	Novel	K. quasipneumoniae	Australia	Australia	2013	human	infection		Yes	KL123	0	44	KL123	High		1	1	16 / 16 (100%)	0	Yes
16870_8#65	INF223	ERR1023860	Novel	K. pneumoniae	Australia	Australia	2013	human	infection		Yes	KL39	0	160	KL39	High		1	0.9925	20 / 20 (100%)	0	Yes
16870_8#66	INF224	ERR1023861	Novel	K. pneumoniae	Australia	Australia	2013	human	infection		Yes	KL25	0	141	KL25	High	-	1	0.9917	13 / 14 (92.9%)	0	Yes
16870_8#67	INF225	ERR1023862	Novel	K. pneumoniae	Australia	Australia	2013	human	infection		Yes	KL2	0	2	KL2	High		1	0.9994	18 / 18 (100%)	0	Yes
16870_8#68	INF226	ERR1023863	Novel	K. pneumoniae	Australia	Australia	2013	human	infection		Yes	KL119	0	216	KL119	High		1	0.9998	19 / 19 (100%)	0	No
16870_8#69	INF227	ERR1023864	Novel	K. pneumoniae	Australia	Australia	2013	human	infection		Yes	KL25	0	25	KL25	High		1	1	14 / 14 (100%)	0	Yes
16870_8#7	INF161	ERR1023804	Novel	K. pneumoniae	Australia	Australia	2013	human	infection		Yes	KL28	0	84	KL28	High		1	0.9946	19 / 19 (100%)	0	Yes
16870_8#71	INF230	ERR1023865	Novel	K. quasipneumoniae	Australia	Australia	2013	human	infection		Yes	KL47	0	290	KL47	High	*	1	0.9535	19 / 19 (100%)	0	Yes
16870_8#72	INF231	ERR1023866	Novel	K. pneumoniae	Australia	Australia	2013	human	infection		Yes	KL22/KL37	0	37	KL22	High		1	0.9949	18 / 18 (100%)	0	Yes
16870_8#73	INF232	ERR1023867	Novel	K. variicola	Australia	Australia	2013	human	infection		Yes	KL143	1	69	KL143	Good	?-*	0.9996	0.952	19 / 21 (90.5%)	0	No
16870_8#74	INF233	ERR1023868	Novel	K. pneumoniae	Australia	Australia	2013	human	infection		Yes	KL55	0	24	KL55	High	*	1	0.9616	20 / 20 (100%)	0	Yes
16870_8#75	INF234	ERR1023869	Novel	K. pneumoniae	Australia	Australia	2013	human	infection		Yes	KL25	0	168	KL25	High	-	0.9999	0.9826	13 / 14 (92.9%)	0	Yes
16870_8#76	INF235	ERR1035981	Novel	K. pneumoniae	Australia	Australia	2013	human	infection		Yes	KL15	1	50	KL15	High		0.9953	0.9983	16 / 16 (100%)	0	Yes
16870_8#78	INF237	ERR1035983	Novel	K. pneumoniae	Australia	Australia	2013	human	infection		Yes	KL4	1	127	KL4	Good	?-+	0.974	0.9911	21 / 24 (87.5%)	1	Yes
16870_8#79	INF238	ERR1035984	Novel	K. variicola	Australia	Australia	2013	human	infection		Yes	KL103	1	210	KL103	High		1	0.9996	21 / 21 (100%)	0	Yes
16870_8#8	INF162	ERR1035979	Novel	K. pneumoniae	Australia	Australia	2013	human	infection		Yes	KL28	0	84	KL28	High		1	0.9917	19 / 19 (100%)	0	Yes
16870_8#80	INF239	ERR1035985	Novel	K. pneumoniae	Australia	Australia	2013	human	infection		Yes	KL28	0	28	KL28	High		1	1	19 / 19 (100%)	0	Yes
16870_8#82	INF241	ERR1035987	Novel	K. pneumoniae	Australia	Australia	2013	human	infection		Yes	KL39	0	160	KL39	High		1	0.9925	20 / 20 (100%)	0	Yes
16870_8#83	INF242	ERR1035988	Novel	K. pneumoniae	Australia	Australia	2013	human	infection		Yes	KL39	0	160	KL39	High	-	1	0.9925	19 / 20 (95%)	0	Yes
16870_8#84	INF243	ERR1035989	Novel	K. pneumoniae	Australia	Australia	2013	human	infection		Yes	KL39	0	160	KL39	High		1	0.9926	20 / 20 (100%)	0	Yes
16870_8#85	INF245	ERR1035990	Novel	K. variicola	Australia	Australia	2013	human	infection		Yes	KL10	1	236	KL10	High		1	1	20 / 20 (100%)	0	Yes
16870_8#86	INF246	ERR1035991	Novel	K. pneumoniae	Australia	Australia	2013	human	infection		Yes	KL30	0	85	KL30	Good	-+*	1	0.9655	19 / 20 (95%)	1	Yes
16870_8#9	INF165	ERR1035980	Novel	K. pneumoniae	Australia	Australia	2013	human	infection		Yes	KL14	1	14	KL14	Good	?-+	1	0.9987	24 / 25 (96%)	1	Yes
AH0027_C4PNMANXX_CGTACTAG-AAGGAGTA_L006	KSB1_5B	SRR5082451	Novel	K. pneumoniae	Australia	Australia	2013	human	carriage		Yes	KL24	0	24	KL24	High		1	0.9999	19 / 19 (100%)	0	Yes
AH0034R_C4PNMANXX_TCCTGAGC-AAGGAGTA_L006	KSB1_7B	SRR5082468	Novel	K. pneumoniae	Australia	Australia	2013	human	carriage		Yes	KL21	0	261	KL21	Good	?*	1	0.9901	19 / 19 (100%)	0	Yes
AH0034T_C4PNMANXX_AGGCAGAA-AAGGAGTA_L006	KSB1_6B	SRR5082490	Novel	K. variicola	Australia	Australia	2013	human	carriage		Yes	KL60	0	201	KL60	Good	?	1	0.9899	20 / 20 (100%)	0	Yes
AH0095_C4PNMANXX_GGACTCCT-AAGGAGTA_L006	KSB1_5D	SRR5082456	Novel	K. pneumoniae	Australia	Australia	2013	human	carriage	Yes	Yes	KL15	1	50	KL15	High		1	0.9991	16 / 16 (100%)	0	Yes
AH0148_C4PNMANXX_TAGGCATG-AAGGAGTA_L006	KSB1_6F	SRR5082475	Novel	K. pneumoniae	Australia	Australia	2013	human	carriage		Yes	KL6	0	316	KL6	High		1	0.9963	22 / 22 (100%)	0	Yes
AH0225_C4PNMANXX_CTCTCTAC-AAGGAGTA_L006	KSB1_5G	SRR5082489	Novel	K. pneumoniae	Australia	Australia	2013	human	carriage		Yes	KL109	0	211	KL109	Good	?-	1	0.996	21 / 22 (95.5%)	0	Yes
AH0255_C4PNMANXX_CAGAGAGG-AAGGAGTA_L006	KSB1_1H	SRR5082487	Novel	K. pneumoniae	Australia	Australia	2014	human	carriage		Yes	KL21	0	262	KL21	High		1	1	19 / 19 (100%)	0	Yes
AH0269_C4PNMANXX_GCTACGCT-AAGGAGTA_L006	MSB1_8A	SRR5082443	Novel	K. pneumoniae	Australia	Australia	2014	human	unknown		Yes	KL64	0	64	KL64	High		1	1	24 / 24 (100%)	0	No
AH0297_C4PNMANXX_CGAGGCTG-AAGGAGTA_L006	KSB1_4I	SRR5082481	Novel	K. pneumoniae	Australia	Australia	2014	human	carriage		Yes	KL38	0	281	KL38	High		1	0.9968	17 / 17 (100%)	0	Yes
AH0352_C4PNMANXX_AAGAGGCA-AAGGAGTA_L006	KSB1_5J	SRR5082477	Novel	K. pneumoniae	Australia	Australia	2014	human	carriage		Yes	KL144	2	439	KL144	High	*	1	0.9642	25 / 25 (100%)	0	Yes
AH0360_C4PNMANXX_GTAGAGGA-AAGGAGTA_L006	KSB1_7I	SRR5082460	Novel	K. pneumoniae	Australia	Australia	2014	human	carriage		Yes	KL111	0	114	KL111	High		1	0.9984	17 / 17 (100%)	0	No
AH0424_C4PNMANXX_CGTACTAG-CTAAGCCT_L006	KSB1_6J	SRR5082446	Novel	K. pneumoniae	Australia	Australia	2014	human	carriage		Yes	KL21	0	262	KL21	High		1	1	19 / 19 (100%)	0	Yes
AH0549_C4PNMANXX_AGGCAGAA-CTAAGCCT_L006	KSB2_5B	SRR5082476	Novel	K. pneumoniae	Australia	Australia	2014	human	carriage		Yes	KL57	0	206	KL57	High		1	0.9999	18 / 18 (100%)	0	Yes
AH0586_C4PNMANXX_TCCTGAGC-CTAAGCCT_L006	KSB2_9B	SRR5082486	Novel	K. pneumoniae	Australia	Australia	2014	human	carriage		Yes	KL2	0	72	KL2	High		1	0.984	18 / 18 (100%)	0	Yes
AH0620_C4PNMANXX_GGACTCCT-CTAAGCCT_L006	KSB2_4C	SRR5082452	Novel	K. pneumoniae	Australia	Australia	2014	human	carriage		Yes	KL5	0	296	KL5	High	*	1	0.9946	19 / 19 (100%)	0	Yes
AS1_C4PNMANXX_AAGAGGCA-TATCCTCT_L006	A0112442	SRR5082344	Novel	K. pneumoniae	Australia	Australia	2009	human	infection		Yes	KL62	0	149	KL62	Good	?-	1	0.9932	18 / 19 (94.7%)	0	Yes
AS10_C4PNMANXX_CAGAGAGG-AGAGTAGA_L006	A0126884	SRR5082334	Novel	K. pneumoniae	Australia	Australia	2008	human	infection		Yes	KL2	0	2	KL2	High		1	0.9994	18 / 18 (100%)	0	Yes
AS11_C4PNMANXX_GCTACGCT-AGAGTAGA_L006	A0312385	SRR5082342	Novel	K. pneumoniae	Australia	Australia	unknown	human	infection		Yes	KL17	0	50	KL17	High		1	0.9853	20 / 20 (100%)	0	Yes
AS12_C4PNMANXX_CGAGGCTG-AGAGTAGA_L006	A0060996	SRR5082345	Novel	K. pneumoniae	Australia	Australia	2008	human	infection		Yes	KL15	1	50	KL15	High		0.9962	0.9979	16 / 16 (100%)	0	Yes
AS13_C4PNMANXX_AAGAGGCA-AGAGTAGA_L006	A0073104	SRR5082339	Novel	K. pneumoniae	Australia	Australia	unknown	human	infection		Yes	KL1	0	1	KL1	High		1	0.9998	20 / 20 (100%)	0	Yes
AS14_C4PNMANXX_GTAGAGGA-AGAGTAGA_L006	A0075906	SRR5082337	Novel	K. pneumoniae	Australia	Australia	2008	human	infection		Yes	KL2	0	256	KL2	High		1	0.9848	18 / 18 (100%)	0	Yes
AS15_C4PNMANXX_TAAGGCGA-GTAAGGAG_L006	A0419199	SRR5082332	Novel	K. pneumoniae	Australia	Australia	2013	human	infection		Yes	KL2	0	2	KL2	High	-	1	0.9994	17 / 18 (94.4%)	0	Yes
AS16_C4PNMANXX_CGTACTAG-GTAAGGAG_L006	A0428759	SRR5082338	Novel	K. pneumoniae	Australia	Australia	2013	human	infection		Yes	KL1	0	1	KL1	High		1	0.9998	20 / 20 (100%)	0	Yes
AS17_C4PNMANXX_AGGCAGAA-GTAAGGAG_L006	A0340876	SRR5082331	Novel	K. pneumoniae	Australia	Australia	2012	human	infection		Yes	KL23	0	83	KL23	Good	?-	1	0.9991	18 / 19 (94.7%)	0	Yes
AS18_C4PNMANXX_TCCTGAGC-GTAAGGAG_L006	A0336002	SRR5082335	Novel	K. pneumoniae	Australia	Australia	unknown	human	infection		Yes	KL60	1	95	KL60	Good	?-*	0.9975	0.9705	19 / 20 (95%)	0	Yes
AS2_C4PNMANXX_GTAGAGGA-TATCCTCT_L006	A0195637	SRR5082341	Novel	K. pneumoniae	Australia	Australia	2010	human	infection		Yes	KL140	0	373	KL140	High		1	0.9995	19 / 19 (100%)	0	Yes
AS3_C4PNMANXX_TAAGGCGA-AGAGTAGA_L006	A0048067	SRR5082336	Novel	K. pneumoniae	Australia	Australia	2008	human	infection		Yes	KL2	0	258	KL2	High		1	0.9854	18 / 18 (100%)	0	Yes
AS4_C4PNMANXX_CGTACTAG-AGAGTAGA_L006	A0067181	SRR5082343	Novel	K. pneumoniae	Australia	Australia	2008	human	infection		Yes	KL2	0	2	KL2	High		1	0.9995	18 / 18 (100%)	0	Yes
AS5_C4PNMANXX_AGGCAGAA-AGAGTAGA_L006	A0108640	SRR5082333	Novel	K. pneumoniae	Australia	Australia	2009	human	infection		Yes	KL2	0	2	KL2	High		1	0.9995	18 / 18 (100%)	0	Yes
AS6_C4PNMANXX_TCCTGAGC-AGAGTAGA_L006	A0124098	SRR5082340	Novel	K. pneumoniae	Australia	Australia	2009	human	infection		Yes	KL35	2	280	KL35	High		1	0.9922	20 / 20 (100%)	0	Yes
AS7_C4PNMANXX_GGACTCCT-AGAGTAGA_L006	A0171016	SRR5082328	Novel	K. pneumoniae	Australia	Australia	2010	human	infection		Yes	KL1	0	1	KL1	High		1	0.9998	20 / 20 (100%)	0	Yes
AS8_C4PNMANXX_TAGGCATG-AGAGTAGA_L006	A0052072	SRR5082330	Novel	K. pneumoniae	Australia	Australia	2008	human	infection		Yes	KL61	0	46	KL61	High		1	0.965	19 / 19 (100%)	0	Yes
AS9_C4PNMANXX_CTCTCTAC-AGAGTAGA_L006	A0111628	SRR5082329	Novel	K. pneumoniae	Australia	Australia	2009	human	infection		Yes	KL105	3	124	KL105	Good	?-	0.9938	0.9906	18 / 22 (81.8%)	0	Yes
AUSMDU00003469_S1_L001	KSB1_10E	SRR5082478	Novel	K. variicola	Australia	Australia	2013	human	unknown		Yes	KL10	1	unknown	KL10	Good	?	1	1	20 / 20 (100%)	0	No
AUSMDU00003470_S2_L001	KSB1_4F	SRR5082484	Novel	K. variicola	Australia	Australia	2013	human	unknown		Yes	KL10	3	unknown	KL10	Good	?-	0.9845	1	18 / 20 (90%)	0	No
AUSMDU00003471_S3_L001	KSB1_5H	SRR5082462	Novel	K. pneumoniae	Australia	Australia	2014	human	carriage		Yes	unknown	unknown	64	KL64	Low	?-	0.9722	0.9999	20 / 24 (83.3%)	0	Yes
AUSMDU00003473_S5_L001	KSB1_9I	SRR5082457	Novel	K. pneumoniae	Australia	Australia	2014	human	carriage		Yes	KL141	0	445	KL141	High		1	0.9942	22 / 22 (100%)	0	Yes
AUSMDU00003475_S7_L001	KSB2_8B	SRR5082466	Novel	K. pneumoniae	Australia	Australia	2014	human	carriage		Yes	KL21	1	262	KL21	Good	?-	0.9974	1	18 / 19 (94.7%)	0	Yes
AUSMDU00003477_S9_L001	KSB2_2B	SRR5082467	Novel	K. pneumoniae	Australia	Australia	2014	human	carriage		Yes	KL21	0	262	KL21	Good	?-	0.9914	1	17 / 19 (89.5%)	0	Yes
AUSMDU00003478_S10_L001	KSB2_5A	SRR5082474	Novel	K. pneumoniae	Australia	Australia	2014	human	carriage		Yes	KL21	0	262	KL21	Good	?-	0.994	1	18 / 19 (94.7%)	0	Yes
AUSMDU00003479_S11_L001	KSB2_9A	SRR5082480	Novel	K. pneumoniae	Australia	Australia	2014	human	carriage		Yes	KL21	0	262	KL21	Good	?	1	0.9999	19 / 19 (100%)	0	Yes
AUSMDU00003480_S12_L001	KSB2_5C	SRR5082471	Novel	K. pneumoniae	Australia	Australia	2014	human	carriage		Yes	KL25	3	25	KL25	Low	?-	0.9527	1	10 / 14 (71.4%)	0	Yes
AUSMDU00003481_S13_L001	KSB2_6C	SRR5082479	Novel	K. pneumoniae	Australia	Australia	2014	human	unknown		Yes	unknown	unknown	12	KL12	Low	?-	0.9615	0.9997	18 / 23 (78.3%)	0	No
AUSMDU00003482_S14_L001	INF157	SRR5082482	Novel	K. pneumoniae	Australia	Australia	2013	human	unknown		Yes	unknown	unknown	50	KL15	None	?-	0.8579	0.9999	10 / 16 (62.5%)	0	No
AUSMDU00003483_S15_L001	INF158	SRR5082491	Novel	K. pneumoniae	Australia	Australia	2013	human	infection		Yes	unknown	unknown	50	KL15	Low	?-	0.9078	0.9988	12 / 16 (75%)	0	Yes
AUSMDU00003484_S16_L001	INF209	SRR5082470	Novel	K. variicola	Australia	Australia	2013	human	unknown		Yes	KL10	1	unknown	KL10	Good	?	0.9991	1	20 / 20 (100%)	0	No
AUSMDU00003485_S9_L001	INF302	SRR5082444	Novel	K. pneumoniae	Australia	Australia	2014	human	infection		Yes	KL21	0	262	KL21	High		1	0.9999	19 / 19 (100%)	0	Yes
AUSMDU00003486_S10_L001	INF346	SRR5082488	Novel	K. pneumoniae	Australia	Australia	2014	human	unknown		Yes	unknown	unknown	12	KL12	Low	?-	0.9897	0.9997	18 / 23 (78.3%)	0	No
AUSMDU00003488_S1_L001	KSB1_10I	SRR5082450	Novel	K. pneumoniae	Australia	Australia	2014	human	carriage		Yes	KL13	2	39	KL13	Good	?-	1	0.9882	16 / 19 (84.2%)	0	Yes
AUSMDU00003493_S11_L001	INF061	SRR5082459	Novel	K. pneumoniae	Australia	Australia	2013	human	infection		Yes	KL24	3	24	KL24	Good	?-	0.9787	0.9998	16 / 19 (84.2%)	0	Yes
AUSMDU00003494_S13_L001	INF143	SRR5082458	Novel	K. pneumoniae	Australia	Australia	2013	human	infection		Yes	KL23	0	82	KL23	High		1	1	19 / 19 (100%)	0	Yes
AUSMDU00003497_S4_L001	INF244	SRR5082455	Novel	K. variicola	Australia	Australia	2013	human	infection		Yes	KL10	2	236	KL10	Good	?-	1	1	19 / 20 (95%)	0	Yes
AUSMDU00003500_S10_L001	INF275	SRR5082447	Novel	K. pneumoniae	Australia	Australia	2014	human	infection		Yes	unknown	unknown	211	KL109	Low	?-	0.973	0.9789	15 / 22 (68.2%)	0	Yes
AUSMDU00003501_S12_L001	INF277	SRR5082454	Novel	K. pneumoniae	Australia	Australia	2014	human	infection		Yes	KL21	1	262	KL21	Good	?-	0.9811	0.9991	16 / 19 (84.2%)	0	Yes
AUSMDU00003502_S14_L001	INF293	SRR5082445	Novel	K. pneumoniae	Australia	Australia	2014	human	infection		Yes	KL38	0	281	KL38	Good	?	0.9973	0.9967	17 / 17 (100%)	0	Yes
AUSMDU00003503_S16_L001	INF298	SRR5082469	Novel	K. pneumoniae	Australia	Australia	2014	human	infection		Yes	KL64	3	64	KL64	Good	?-	0.981	0.9999	21 / 24 (87.5%)	0	Yes
AUSMDU00003505_S35_L999	INF311	SRR5082461	Novel	K. pneumoniae	Australia	Australia	2014	human	infection		Yes	unknown	unknown	439	KL144	Low	?-*	0.933	0.9618	15 / 25 (60%)	0	Yes
AUSMDU00003506_S45_L999	INF312	SRR5082449	Novel	K. variicola	Australia	Australia	2014	human	infection		Yes	KL55	0	61	KL55	Good	?-	0.987	0.9974	19 / 20 (95%)	0	Yes
AUSMDU00003507_S55_L999	INF326	SRR5082453	Novel	K. pneumoniae	Australia	Australia	2014	human	infection		Yes	KL57	2	206	KL57	Good	?-	0.9966	0.9999	16 / 18 (88.9%)	0	Yes
AUSMDU00003508_S65_L999	INF333	SRR5082463	Novel	K. pneumoniae	Australia	Australia	2014	human	infection		Yes	KL21	2	262	KL21	Good	?-	0.9683	0.9991	17 / 19 (89.5%)	0	No
AUSMDU00003509_S75_L999	INF339	SRR5082465	Novel	K. pneumoniae	Australia	Australia	2014	human	infection		Yes	unknown	unknown	25	KL25	Low	?-	0.9241	0.9997	9 / 14 (64.3%)	0	Yes
KC0205_C4PNMANXX_GTAGAGGA-GTAAGGAG_L006	INF255	SRR5082485	Novel	K. variicola	Australia	Australia	2013	human	infection		Yes	KL10	1	236	KL10	High		1	1	20 / 20 (100%)	0	Yes
KC0278_C4PNMANXX_GTAGAGGA-ACTGCATA_L006	INF332	SRR5082464	Novel	K. pneumoniae	Australia	Australia	2014	human	infection		Yes	KL30	0	85	KL30	Good	-+*	1	0.9654	19 / 20 (95%)	1	Yes
KP13_C4PNMANXX_TAAGGCGA-TAGATCGC_L006	unknown	SRR5082393	Novel	K. pneumoniae	unknown	Australia	unknown	NA	NA		Yes	KL16	1	16	KL16	Good	?-	0.9998	0.9942	21 / 22 (95.5%)	0	No
KP14_C4PNMANXX_CGTACTAG-TAGATCGC_L006	unknown	SRR5082390	Novel	K. pneumoniae	unknown	Australia	unknown	NA	NA		Yes	KL16	2	16	KL16	Good	?-	0.9938	0.9942	20 / 22 (90.9%)	0	No
KP15_C4PNMANXX_AGGCAGAA-TAGATCGC_L006	unknown	SRR5082400	Novel	K. pneumoniae	unknown	Australia	unknown	NA	NA		Yes	KL124	0	167	KL124	High		1	0.9962	22 / 22 (100%)	0	No
KP16_C4PNMANXX_TCCTGAGC-TAGATCGC_L006	unknown	SRR5082383	Novel	K. pneumoniae	unknown	Australia	unknown	NA	NA		Yes	KL124	0	167	KL124	High		1	0.9961	22 / 22 (100%)	0	No
KP17_C4PNMANXX_GGACTCCT-TAGATCGC_L006	unknown	SRR5082395	Novel	K. pneumoniae	unknown	Australia	unknown	NA	NA	Yes	Yes	KL62	0	323	KL62	High		1	0.9993	19 / 19 (100%)	0	No
KP18_C4PNMANXX_TAGGCATG-TAGATCGC_L006	unknown	SRR5082396	Novel	K. pneumoniae	unknown	Australia	unknown	NA	NA		Yes	KL15	2	50	KL15	Good	?-	0.9936	0.9978	15 / 16 (93.8%)	0	No
KP19_C4PNMANXX_CTCTCTAC-TAGATCGC_L006	unknown	SRR5082391	Novel	K. pneumoniae	unknown	Australia	unknown	NA	NA		Yes	KL124	0	167	KL124	Good	?	0.9948	0.9962	22 / 22 (100%)	0	No
KP21_C4PNMANXX_GCTACGCT-TAGATCGC_L006	unknown	SRR5082382	Novel	K. pneumoniae	unknown	Australia	unknown	NA	NA		Yes	KL124	0	167	KL124	High		1	0.9962	22 / 22 (100%)	0	No
KP22_C4PNMANXX_CGAGGCTG-TAGATCGC_L006	unknown	SRR5082403	Novel	K. pneumoniae	unknown	Australia	unknown	NA	NA		Yes	KL124	0	167	KL124	High		1	0.9962	22 / 22 (100%)	0	No
KP23_C4PNMANXX_AAGAGGCA-TAGATCGC_L006	unknown	SRR5082401	Novel	K. pneumoniae	unknown	Australia	unknown	NA	NA		Yes	KL124	0	167	KL124	High		1	0.9962	22 / 22 (100%)	0	No
KP24_C4PNMANXX_GTAGAGGA-TAGATCGC_L006	unknown	SRR5082386	Novel	K. pneumoniae	unknown	Australia	unknown	NA	NA		Yes	KL124	0	167	KL124	High		1	0.9962	22 / 22 (100%)	0	No
KP25_C4PNMANXX_TAAGGCGA-CTCTCTAT_L006	unknown	SRR5082384	Novel	K. pneumoniae	unknown	Australia	unknown	human	unknown		Yes	KL15	1	50	KL15	High		0.9981	0.9979	16 / 16 (100%)	0	No
KP26_C4PNMANXX_CGTACTAG-CTCTCTAT_L006	unknown	SRR5082389	Novel	K. pneumoniae	unknown	Australia	unknown	NA	NA		Yes	KL124	0	167	KL124	Good	?	0.9839	0.9961	22 / 22 (100%)	0	No
KP27_C4PNMANXX_AGGCAGAA-CTCTCTAT_L006	unknown	SRR5082392	Novel	K. pneumoniae	unknown	Australia	unknown	NA	NA		Yes	KL124	0	167	KL124	Good	?	0.994	0.9962	22 / 22 (100%)	0	No
KP28_C4PNMANXX_TCCTGAGC-CTCTCTAT_L006	unknown	SRR5082394	Novel	K. pneumoniae	unknown	Australia	unknown	NA	NA		Yes	KL124	0	167	KL124	Good	?	1	0.9962	22 / 22 (100%)	0	No
KP29_C4PNMANXX_GGACTCCT-CTCTCTAT_L006	unknown	SRR5082397	Novel	K. pneumoniae	unknown	Australia	unknown	NA	NA		Yes	KL124	0	167	KL124	Good	?	1	0.9962	22 / 22 (100%)	0	No
KP30_C4PNMANXX_TAGGCATG-CTCTCTAT_L006	unknown	SRR5082398	Novel	K. pneumoniae	unknown	Australia	unknown	NA	NA		Yes	KL25	0	270	KL25	High	-	1	0.9853	13 / 14 (92.9%)	0	No
KP31_C4PNMANXX_CTCTCTAC-CTCTCTAT_L006	unknown	SRR5082399	Novel	K. pneumoniae	unknown	Australia	unknown	NA	NA		Yes	KL124	0	167	KL124	High		1	0.9962	22 / 22 (100%)	0	No
KP32_C4PNMANXX_CAGAGAGG-CTCTCTAT_L006	unknown	SRR5082385	Novel	K. pneumoniae	unknown	Australia	unknown	NA	NA		Yes	KL124	0	167	KL124	Good	?	1	0.9962	22 / 22 (100%)	0	No
KP33_C4PNMANXX_GCTACGCT-CTCTCTAT_L006	unknown	SRR5082387	Novel	K. pneumoniae	unknown	Australia	unknown	NA	NA		Yes	KL124	0	167	KL124	Good	?	0.9992	0.9962	22 / 22 (100%)	0	No
KP34_C4PNMANXX_CGAGGCTG-CTCTCTAT_L006	unknown	SRR5082402	Novel	K. pneumoniae	unknown	Australia	unknown	NA	NA		Yes	KL124	0	167	KL124	Good	?	1	0.9962	22 / 22 (100%)	0	No
573.134	unknown	CCBO010000000	PATRIC	K. pneumoniae	unknown	unknown	unknown	unknown	unknown		No	KL2	0	2	KL2	High		1	0.9974	18 / 18 (100%)	0	No
573.135	5422	JGYH01000000	PATRIC	K. pneumoniae	China	Asia	2012	human	unknown		No	KL15	2	50	KL15	Good	?-	0.9953	0.9979	15 / 16 (93.8%)	0	No
573.135	Top52 #1721	JNFE01000000	PATRIC	K. pneumoniae	USA	Namerica	unknown	unknown	infection		No	KL46	0	150	KL46	Good	?	1	0.9906	20 / 20 (100%)	0	No
573.135	KP_ST11_OXA48	JNHB01000000	PATRIC	K. pneumoniae	Spain	Europe	2012	human	infection	Yes	No	unknown	unknown	24	KL24	None	?-	0.6445	0.9999	8 / 19 (42.1%)	0	No
573.135	IA565	JPIQ01000000	PATRIC	K. pneumoniae	USA	Namerica	1981	human	infection		No	KL102	0	383	KL102	High		1	0.9926	17 / 17 (100%)	0	No
573.135	MRSN8157	JPGT01000000	PATRIC	K. pneumoniae	USA	Namerica	2012	human	unknown		No	KL106	0	29	KL106	Good	?	0.9911	0.9982	18 / 18 (100%)	0	No
573.135	MRSN6920	JPGS01000000	PATRIC	K. pneumoniae	USA	Namerica	2012	human	infection	Yes	No	KL106	0	29	KL106	Good	?	0.991	0.9988	18 / 18 (100%)	0	No
573.135	carbapenem-resistant blaNDM-1	CP009114,CP009116,CP009115	PATRIC	K. pneumoniae	USA	Namerica	unknown	human	infection		No	KL108	0	105	KL108	High		1	1	23 / 23 (100%)	0	No
573.135	ATCC 13883	JOOW01000000	PATRIC	K. pneumoniae	unknown	unknown	unknown	unknown	unknown		No	KL3	0	3	KL3	High		1	0.996	19 / 19 (100%)	0	No
573.135	325	JQGN01000000	PATRIC	K. pneumoniae	Malaysia	Asia	2013	human	unknown		No	KL2	1	257	KL2	Good	?-+	0.9953	0.9856	17 / 18 (94.4%)	1	No
573.135	KPPR1	JNFR01000000	PATRIC	K. pneumoniae	unknown	unknown	unknown	human	unknown		No	KL2	1	2	KL2	None	?-+	1	0.9973	17 / 18 (94.4%)	4	No
573.136	CDPH5262	JQDY01000000	PATRIC	K. pneumoniae	USA	Namerica	2014	human	infection		No	KL64	0	64	KL64	High		1	1	24 / 24 (100%)	0	No
573.136	CDPH3823	JQDX01000000	PATRIC	K. pneumoniae	USA	Namerica	2014	human	infection		No	KL64	0	64	KL64	High		1	1	24 / 24 (100%)	0	No
573.136	BAMC 07-18	JRQE01000000	PATRIC	K. pneumoniae	USA	Namerica	2012	human	infection		No	KL24	0	24	KL24	High		1	1	19 / 19 (100%)	0	No
573.136	349	JQSE01000000	PATRIC	K. pneumoniae	Malaysia	Asia	2013	unknown	infection		No	KL20	0	95	KL20	High		1	0.9995	18 / 18 (100%)	0	No
573.136	XH209	CP009461	PATRIC	K. pneumoniae	China	Asia	2013	human	infection		No	KL38	0	82	KL38	High		1	0.99	17 / 17 (100%)	0	No
573.136	FDAARGOS_84	JTAX01000000	PATRIC	K. pneumoniae	USA	Namerica	2013	human	infection		No	KL10	1	100	KL10	High		1	0.9676	20 / 20 (100%)	0	No
573.136	XDR	JRGE01000000	PATRIC	K. pneumoniae	China	Asia	2013	human	infection		No	KL30	0	85	KL30	High	*	1	0.9656	20 / 20 (100%)	0	No
573.136	101488	JSZK01000000	PATRIC	K. pneumoniae	USA	Namerica	2006	human	infection		No	KL108	0	105	KL108	High		1	0.9999	23 / 23 (100%)	0	No
573.137	101712	JSZJ01000000	PATRIC	K. pneumoniae	USA	Namerica	2007	human	infection		No	KL112	0	93	KL112	High		1	0.9865	18 / 18 (100%)	0	No
573.137	4640	JSZL01000000	PATRIC	K. pneumoniae	USA	Namerica	unknown	human	infection		No	KL3	0	3	KL3	Good	?	1	0.9953	19 / 19 (100%)	0	No
573.137	CCBH13327	JSER01000000	PATRIC	K. pneumoniae	Brazil	Samerica	2013	unknown	unknown		No	KL21	0	262	KL21	High		1	0.9999	19 / 19 (100%)	0	No
573.137	32192	CP010361,JWRN01000000	PATRIC	K. pneumoniae	USA	Namerica	unknown	human	infection	Yes	No	KL106	0	29	KL106	Good	?	0.9911	0.9998	18 / 18 (100%)	0	No
573.137	38544	CP010362,JWRM01000000	PATRIC	K. pneumoniae	USA	Namerica	unknown	human	infection		No	unknown	unknown	150	KL63	None	?-	0.5446	0.9778	9 / 20 (45%)	0	No
573.137	38547	CP010388,CP010389,JWRL01000000	PATRIC	K. pneumoniae	USA	Namerica	unknown	human	infection	Yes	No	KL23	0	83	KL23	High		1	0.9988	19 / 19 (100%)	0	No
573.137	6234	CP010391,CP010390,JWRK01000000	PATRIC	K. pneumoniae	Colombia	Samerica	unknown	human	unknown		No	unknown	unknown	187	KL107	None	?-+	0.6374	0.8603	5 / 16 (31.2%)	2	No
573.137	GN8	JWPY01000000	PATRIC	K. pneumoniae	Malaysia	Asia	2014	environment	NA		No	KL3	0	59	KL3	High		1	0.9959	19 / 19 (100%)	0	No
573.137	34618	CP010392,CP010394,CP010393,CP010395,CP010396	PATRIC	K. pneumoniae	USA	Namerica	unknown	human	infection	Yes	No	KL63	0	150	KL63	High		1	0.9881	20 / 20 (100%)	0	No
573.138	ST147	JXBF01000000	PATRIC	K. pneumoniae	Australia	Australia	2012	human	infection		No	KL64	2	64	KL64	Good	?-	0.9635	1	21 / 24 (87.5%)	0	No
573.138	ST485	JXCH01000000	PATRIC	K. pneumoniae	Australia	Australia	2014	human	infection		No	KL28	2	84	KL28	Good	?-	0.9949	0.9904	17 / 19 (89.5%)	0	No
573.138	unknown	CCVM01000000	PATRIC	K. pneumoniae	unknown	unknown	unknown	unknown	unknown		No	KL122	0	162	KL122	High		1	0.9995	19 / 19 (100%)	0	No
573.138	unknown	CCEX01000000	PATRIC	K. pneumoniae	unknown	unknown	unknown	unknown	unknown		No	KL51	0	50	KL51	High		1	0.9989	16 / 16 (100%)	0	No
573.138	unknown	CCFM01000000	PATRIC	K. pneumoniae	unknown	unknown	unknown	unknown	unknown	Yes	No	KL107	0	154	KL107	High		0.9999	0.9999	16 / 16 (100%)	0	No
573.138	unknown	CCEY01000000	PATRIC	K. pneumoniae	unknown	unknown	unknown	unknown	unknown		No	KL107	0	154	KL107	High		0.9999	0.9999	16 / 16 (100%)	0	No
573.138	unknown	CCFN01000000	PATRIC	K. pneumoniae	unknown	unknown	unknown	unknown	unknown	Yes	No	KL107	1	154	KL107	Good	?-	0.9981	0.9999	15 / 16 (93.8%)	0	No
573.138	unknown	CCFO01000000	PATRIC	K. pneumoniae	unknown	unknown	unknown	unknown	unknown	Yes	No	KL107	0	154	KL107	High		0.9999	0.9999	16 / 16 (100%)	0	No
573.138	unknown	CCFP01000000	PATRIC	K. pneumoniae	unknown	unknown	unknown	unknown	unknown		No	KL102	0	173	KL102	High		1	0.9927	17 / 17 (100%)	0	No
573.138	unknown	CCFQ01000000	PATRIC	K. pneumoniae	unknown	unknown	unknown	unknown	unknown	Yes	No	KL106	0	29	KL106	Good	?-+	0.9777	0.9998	16 / 18 (88.9%)	1	No
573.139	unknown	CCFR01000000	PATRIC	K. pneumoniae	unknown	unknown	unknown	unknown	unknown	Yes	No	KL106	0	29	KL106	Low	?-+	0.9852	0.9998	15 / 18 (83.3%)	2	No
573.139	unknown	CCFT01000000	PATRIC	K. pneumoniae	unknown	unknown	unknown	unknown	unknown	Yes	No	KL106	0	29	KL106	Good	?-+	0.9827	0.9995	15 / 18 (83.3%)	1	No
573.139	unknown	CCFS01000000	PATRIC	K. pneumoniae	unknown	unknown	unknown	unknown	unknown		No	KL10	1	236	KL10	Good	?	0.9972	0.9957	20 / 20 (100%)	0	No
573.139	unknown	CCFV01000000	PATRIC	K. pneumoniae	unknown	unknown	unknown	unknown	unknown		No	KL54	0	415	KL54	High		1	0.9983	20 / 20 (100%)	0	No
573.139	unknown	CCFU01000000	PATRIC	K. pneumoniae	unknown	unknown	unknown	unknown	unknown		No	KL38	0	96	KL38	High		1	0.9969	17 / 17 (100%)	0	No
573.139	unknown	CCFW01000000	PATRIC	K. pneumoniae	unknown	unknown	unknown	unknown	unknown		No	KL102	1	173	KL102	Good	?-	0.9949	0.9926	16 / 17 (94.1%)	0	No
573.139	unknown	CCFX01000000	PATRIC	K. pneumoniae	unknown	unknown	unknown	unknown	unknown		No	KL112	0	93	KL112	Good	?	1	0.9865	18 / 18 (100%)	0	No
573.139	unknown	CCGA01000000	PATRIC	K. pneumoniae	unknown	unknown	unknown	unknown	unknown		No	unknown	unknown	24	KL24	None	?-	0.8078	0.9999	11 / 19 (57.9%)	0	No
573.139	unknown	CCFZ01000000	PATRIC	K. pneumoniae	unknown	unknown	unknown	unknown	unknown		No	KL142	1	416	KL142	Good	?-	0.978	0.998	19 / 21 (90.5%)	0	No
573.139	unknown	CCGB01000000	PATRIC	K. pneumoniae	unknown	unknown	unknown	unknown	unknown		No	KL61	2	321	KL61	Good	?-	0.9736	0.9659	16 / 19 (84.2%)	0	No
573.139	unknown	CCFY01000000	PATRIC	K. pneumoniae	unknown	unknown	unknown	unknown	unknown		No	KL108	2	105	KL108	Good	?-	0.9907	0.9999	20 / 23 (87.0%)	0	No
573.14	unknown	CCGC01000000	PATRIC	K. pneumoniae	unknown	unknown	unknown	unknown	unknown	Yes	No	KL106	1	29	KL106	Good	?-+	0.9788	0.9997	15 / 18 (83.3%)	1	No
573.14	unknown	CCGH01000000	PATRIC	K. pneumoniae	unknown	unknown	unknown	unknown	unknown	Yes	No	KL106	3	29	KL106	None	?-	0.7834	0.9997	12 / 18 (66.7%)	0	No
573.14	unknown	CCGD01000000	PATRIC	K. pneumoniae	unknown	unknown	unknown	unknown	unknown		No	KL22/KL37	0	37	KL22	Good	?	0.9994	0.9948	18 / 18 (100%)	0	No
573.14	unknown	CCGE01000000	PATRIC	K. pneumoniae	unknown	unknown	unknown	unknown	unknown		No	KL22/KL37	3	37	KL22	Low	?-+	0.9621	0.9948	14 / 18 (77.8%)	1	No
573.14	unknown	CCJA01000000	PATRIC	K. pneumoniae	unknown	unknown	unknown	unknown	unknown		No	KL24	2	101	KL24	Good	?-	1	0.9901	17 / 19 (89.5%)	0	No
573.14	unknown	CCGG01000000	PATRIC	K. pneumoniae	unknown	unknown	unknown	unknown	unknown		No	KL38	0	96	KL38	High		1	0.9969	17 / 17 (100%)	0	No
573.14	unknown	CCGF01000000	PATRIC	K. pneumoniae	unknown	unknown	unknown	unknown	unknown	Yes	No	KL107	0	154	KL107	High		0.9999	0.9999	16 / 16 (100%)	0	No
573.14	unknown	CCGK01000000	PATRIC	K. pneumoniae	unknown	unknown	unknown	unknown	unknown	Yes	No	KL107	1	154	KL107	Good	?-+	0.9999	0.9999	14 / 16 (87.5%)	1	No
573.14	unknown	CCGI01000000	PATRIC	K. pneumoniae	unknown	unknown	unknown	unknown	unknown	Yes	No	KL107	0	154	KL107	High		0.9999	0.9999	16 / 16 (100%)	0	No
573.14	unknown	CCGJ01000000	PATRIC	K. pneumoniae	unknown	unknown	unknown	unknown	unknown		No	KL22/KL37	0	37	KL22	High		1	0.9949	18 / 18 (100%)	0	No
573.141	unknown	CCGL01000000	PATRIC	K. pneumoniae	unknown	unknown	unknown	unknown	unknown		No	KL151	0	143	KL151	Good	?-	0.9975	0.9924	20 / 21 (95.2%)	0	No
573.141	unknown	CCGM01000000	PATRIC	K. pneumoniae	unknown	unknown	unknown	unknown	unknown		No	KL15	1	50	KL15	High		0.9962	0.9979	16 / 16 (100%)	0	No		1
573.141	unknown	CCGN01000000	PATRIC	K. pneumoniae	unknown	unknown	unknown	unknown	unknown		No	KL21	0	262	KL21	Good	?	1	0.9994	19 / 19 (100%)	0	No
573.141	unknown	CCGP01000000	PATRIC	K. pneumoniae	unknown	unknown	unknown	unknown	unknown		No	KL108	0	105	KL108	High		1	1	23 / 23 (100%)	0	No
573.141	unknown	CCGO01000000	PATRIC	K. pneumoniae	unknown	unknown	unknown	unknown	unknown		No	KL102	0	173	KL102	High		1	0.9926	17 / 17 (100%)	0	No
573.141	unknown	CCGQ01000000	PATRIC	K. pneumoniae	unknown	unknown	unknown	unknown	unknown		No	KL51	0	50	KL51	High		1	0.9989	16 / 16 (100%)	0	No
573.141	unknown	CCGR01000000	PATRIC	K. pneumoniae	unknown	unknown	unknown	unknown	unknown	Yes	No	KL107	0	154	KL107	High		0.9999	0.9999	16 / 16 (100%)	0	No
573.141	unknown	CCGS01000000	PATRIC	K. pneumoniae	unknown	unknown	unknown	unknown	unknown	Yes	No	KL107	0	154	KL107	High		0.9999	0.9999	16 / 16 (100%)	0	No
573.141	unknown	CCGY01000000	PATRIC	K. pneumoniae	unknown	unknown	unknown	unknown	unknown	Yes	No	KL107	0	154	KL107	High		0.9999	0.9999	16 / 16 (100%)	0	No
573.141	unknown	CCGT01000000	PATRIC	K. pneumoniae	unknown	unknown	unknown	unknown	unknown		No	KL62	0	149	KL62	High		1	0.9984	19 / 19 (100%)	0	No
573.142	unknown	CCGV01000000	PATRIC	K. pneumoniae	unknown	unknown	unknown	unknown	unknown		No	KL108	0	105	KL108	High		1	1	23 / 23 (100%)	0	No
573.142	unknown	CCGU01000000	PATRIC	K. pneumoniae	unknown	unknown	unknown	unknown	unknown		No	KL21	0	262	KL21	Good	?	1	0.9994	19 / 19 (100%)	0	No
573.142	unknown	CCGW01000000	PATRIC	K. pneumoniae	unknown	unknown	unknown	unknown	unknown	Yes	No	KL107	0	154	KL107	High		0.9999	0.9999	16 / 16 (100%)	0	No
573.142	unknown	CCGX01000000	PATRIC	K. pneumoniae	unknown	unknown	unknown	unknown	unknown		No	KL55	0	56	KL55	High	*	1	0.9627	20 / 20 (100%)	0	No
573.142	unknown	CCHA01000000	PATRIC	K. pneumoniae	unknown	unknown	unknown	unknown	unknown		No	KL106	1	29	KL106	Good	?-	0.9911	0.9999	17 / 18 (94.4%)	0	No
573.142	unknown	CCGZ01000000	PATRIC	K. pneumoniae	unknown	unknown	unknown	unknown	unknown		No	KL151	0	417	KL151	High		1	1	21 / 21 (100%)	0	No
573.142	unknown	CCHC01000000	PATRIC	K. pneumoniae	unknown	unknown	unknown	unknown	unknown		No	KL20	3	95	KL20	Good	?-	0.9554	0.9995	15 / 18 (83.3%)	0	No
573.142	unknown	CCHD01000000	PATRIC	K. pneumoniae	unknown	unknown	unknown	unknown	unknown	Yes	No	KL106	0	29	KL106	Good	?	0.9911	0.9999	18 / 18 (100%)	0	No
573.143	unknown	CCHG01000000	PATRIC	K. pneumoniae	unknown	unknown	unknown	unknown	unknown		No	unknown	unknown	37	KL22	None	?-+	0.6787	0.9932	6 / 18 (33.3%)	1	No
573.143	unknown	CCHE01000000	PATRIC	K. pneumoniae	unknown	unknown	unknown	unknown	unknown	Yes	No	KL106	1	29	KL106	Good	?-	0.9661	0.9999	15 / 18 (83.3%)	0	No
573.143	unknown	CCHF01000000	PATRIC	K. pneumoniae	unknown	unknown	unknown	unknown	unknown		No	KL106	1	29	KL106	Low	?-+	0.9788	0.9997	13 / 18 (72.2%)	1	No
573.143	unknown	CCHI01000000	PATRIC	K. pneumoniae	unknown	unknown	unknown	unknown	unknown	Yes	No	KL107	2	154	KL107	Low	?-	0.9122	0.9999	14 / 16 (87.5%)	0	No
573.143	unknown	CCHH01000000	PATRIC	K. pneumoniae	unknown	unknown	unknown	unknown	unknown		No	unknown	unknown	unknown	KL15	None	?-	0.6955	0.9986	10 / 16 (62.5%)	0	No
573.143	unknown	CCHJ01000000	PATRIC	K. pneumoniae	unknown	unknown	unknown	unknown	unknown		No	unknown	unknown	64	KL64	None	?-	0.8027	0.9999	16 / 24 (66.7%)	0	No
573.143	unknown	CCHK01000000	PATRIC	K. pneumoniae	unknown	unknown	unknown	unknown	unknown		No	KL48	0	418	KL48	High	*	1	0.9476	21 / 21 (100%)	0	No
573.143	unknown	CCHM01000000	PATRIC	K. pneumoniae	unknown	unknown	unknown	unknown	unknown		No	KL14	1	23	KL14	Good	?-	1	0.9973	24 / 25 (96%)	0	No
573.143	unknown	CCHL01000000	PATRIC	K. pneumoniae	unknown	unknown	unknown	unknown	unknown		No	unknown	unknown	273	KL30	None	?-+*	0.8522	0.9676	12 / 20 (60%)	1	No
573.143	unknown	CCHN01000000	PATRIC	K. pneumoniae	unknown	unknown	unknown	unknown	unknown		No	KL7	3	419	KL7	Good	?-	0.9746	0.9846	17 / 20 (85%)	0	No
573.144	unknown	CCHO01000000	PATRIC	K. pneumoniae	unknown	unknown	unknown	unknown	unknown		No	KL38	1	96	KL38	Good	?-	0.9892	0.9968	15 / 17 (88.2%)	0	No
573.144	unknown	CCHQ01000000	PATRIC	K. pneumoniae	unknown	unknown	unknown	unknown	unknown		No	unknown	unknown	97	KL46	None	?-*	0.8316	0.9956	11 / 20 (55%)	0	No
573.144	unknown	CCHP01000000	PATRIC	K. pneumoniae	unknown	unknown	unknown	unknown	unknown		No	KL38	0	96	KL38	High		1	0.9969	17 / 17 (100%)	0	No
573.144	unknown	CCHS01000000	PATRIC	K. pneumoniae	unknown	unknown	unknown	unknown	unknown	Yes	No	KL106	0	29	KL106	Good	?-	0.9911	0.9998	17 / 18 (94.4%)	0	No
573.144	unknown	CCHU01000000	PATRIC	K. pneumoniae	unknown	unknown	unknown	unknown	unknown	Yes	No	KL106	3	29	KL106	Low	?-	0.9097	0.9987	13 / 18 (72.2%)	0	No
573.144	unknown	CCHT01000000	PATRIC	K. pneumoniae	unknown	unknown	unknown	unknown	unknown		No	KL106	2	29	KL106	None	?-	0.8744	0.9995	13 / 18 (72.2%)	0	No
573.144	unknown	CCHR01000000	PATRIC	K. pneumoniae	unknown	unknown	unknown	unknown	unknown	Yes	No	KL107	2	154	KL107	Low	?-	0.9124	1	14 / 16 (87.5%)	0	No
573.144	unknown	CCHW01000000	PATRIC	K. pneumoniae	unknown	unknown	unknown	unknown	unknown	Yes	No	KL106	0	29	KL106	Good	?	0.9909	0.9998	18 / 18 (100%)	0	No
573.144	unknown	CCHX01000000	PATRIC	K. pneumoniae	unknown	unknown	unknown	unknown	unknown		No	KL14	0	23	KL14	Good	?-	0.9999	0.997	24 / 25 (96%)	0	No
573.144	unknown	CCHV01000000	PATRIC	K. pneumoniae	unknown	unknown	unknown	unknown	unknown		No	unknown	unknown	22	KL30	None	?-+*	0.8398	0.9706	12 / 20 (60%)	3	No
573.144	unknown	CCHY01000000	PATRIC	K. pneumoniae	unknown	unknown	unknown	unknown	unknown		No	KL62	1	94	KL62	Good	?-	0.9996	0.9994	17 / 19 (89.5%)	0	No
573.145	unknown	CCHZ01000000	PATRIC	K. pneumoniae	unknown	unknown	unknown	unknown	unknown		No	KL110	1	199	KL110	Good	?-	0.9964	0.9995	18 / 20 (90%)	0	No
573.145	unknown	CCIA01000000	PATRIC	K. pneumoniae	unknown	unknown	unknown	unknown	unknown		No	KL10	2	420	KL10	Good	?-+	1	0.9668	18 / 20 (90%)	1	No
573.145	unknown	CCIC01000000	PATRIC	K. pneumoniae	unknown	unknown	unknown	unknown	unknown		No	KL151	2	143	KL151	Low	?-	0.9313	0.9922	18 / 21 (85.7%)	0	No
573.145	unknown	CCID01000000	PATRIC	K. pneumoniae	unknown	unknown	unknown	unknown	unknown		No	KL10	2	420	KL10	Good	?-+	0.9945	0.9643	18 / 20 (90%)	1	No
573.145	unknown	CCIB01000000	PATRIC	K. pneumoniae	unknown	unknown	unknown	unknown	unknown		No	KL17	0	50	KL17	High		1	0.9853	20 / 20 (100%)	0	No
573.145	unknown	CCIE01000000	PATRIC	K. pneumoniae	unknown	unknown	unknown	unknown	unknown		No	KL38	0	96	KL38	Good	?	0.999	0.9969	17 / 17 (100%)	0	No
573.145	unknown	CCIF01000000	PATRIC	K. pneumoniae	unknown	unknown	unknown	unknown	unknown	Yes	No	KL107	0	154	KL107	High		0.9999	0.9999	16 / 16 (100%)	0	No
573.145	unknown	CCIH01000000	PATRIC	K. pneumoniae	unknown	unknown	unknown	unknown	unknown	Yes	No	KL107	0	154	KL107	Good	?-+	0.9999	0.9999	15 / 16 (93.8%)	1	No
573.145	unknown	CCIG01000000	PATRIC	K. pneumoniae	unknown	unknown	unknown	unknown	unknown	Yes	No	KL107	0	154	KL107	High		0.9999	0.9999	16 / 16 (100%)	0	No
573.145	unknown	CCII01000000	PATRIC	K. pneumoniae	unknown	unknown	unknown	unknown	unknown	Yes	No	KL107	0	154	KL107	Good	?	0.9977	0.9999	16 / 16 (100%)	0	No
573.146	unknown	CCIJ01000000	PATRIC	K. pneumoniae	unknown	unknown	unknown	unknown	unknown	Yes	No	KL107	0	154	KL107	High		0.9999	0.9999	16 / 16 (100%)	0	No
573.146	unknown	CCJB01000000	PATRIC	K. pneumoniae	unknown	unknown	unknown	unknown	unknown		No	KL114	0	354	KL114	High		1	0.9919	19 / 19 (100%)	0	No
573.146	unknown	CCIK01000000	PATRIC	K. pneumoniae	unknown	unknown	unknown	unknown	unknown		No	KL122	0	162	KL122	High		1	0.9995	19 / 19 (100%)	0	No
573.146	unknown	CCJC01000000	PATRIC	K. pneumoniae	unknown	unknown	unknown	unknown	unknown		No	KL22/KL37	0	37	KL22	High		1	0.9949	18 / 18 (100%)	0	No
573.146	unknown	CCIL01000000	PATRIC	K. pneumoniae	unknown	unknown	unknown	unknown	unknown		No	KL24	0	101	KL24	High	-	1	0.9901	18 / 19 (94.7%)	0	No
573.146	unknown	CCIM01000000	PATRIC	K. pneumoniae	unknown	unknown	unknown	unknown	unknown		No	KL127	0	202	KL127	None	?+	1	0.9972	19 / 19 (100%)	3	No
573.146	unknown	CCIN01000000	PATRIC	K. pneumoniae	unknown	unknown	unknown	unknown	unknown		No	KL21	0	262	KL21	Good	?	1	0.9995	19 / 19 (100%)	0	No
573.146	unknown	CCJD01000000	PATRIC	K. pneumoniae	unknown	unknown	unknown	unknown	unknown	Yes	No	KL107	1	154	KL107	Good	?-	0.9999	0.9999	15 / 16 (93.8%)	0	No
573.146	unknown	CCIO01000000	PATRIC	K. pneumoniae	unknown	unknown	unknown	unknown	unknown		No	KL22/KL37	1	421	KL22	Low	-	0.9381	0.9906	17 / 18 (94.4%)	0	No
573.146	unknown	CCIQ01000000	PATRIC	K. pneumoniae	unknown	unknown	unknown	unknown	unknown		No	KL112	0	93	KL112	High		1	0.9865	18 / 18 (100%)	0	No
573.147	unknown	CCIP01000000	PATRIC	K. pneumoniae	unknown	unknown	unknown	unknown	unknown		No	KL102	2	173	KL102	Good	?-	0.9952	0.9927	15 / 17 (88.2%)	0	No
573.147	unknown	CCIR01000000	PATRIC	K. pneumoniae	unknown	unknown	unknown	unknown	unknown	Yes	No	KL107	0	154	KL107	Good	?	0.9998	0.9999	16 / 16 (100%)	0	No
573.147	unknown	CCIS01000000	PATRIC	K. pneumoniae	unknown	unknown	unknown	unknown	unknown	Yes	No	KL107	0	154	KL107	Good	?	0.9975	0.9999	16 / 16 (100%)	0	No
573.147	unknown	CCIT01000000	PATRIC	K. pneumoniae	unknown	unknown	unknown	unknown	unknown	Yes	No	KL107	1	154	KL107	Good	?-	0.9972	0.9999	15 / 16 (93.8%)	0	No
573.147	unknown	CCIU01000000	PATRIC	K. pneumoniae	unknown	unknown	unknown	unknown	unknown		No	KL107	0	154	KL107	Good	?	0.9994	0.9999	16 / 16 (100%)	0	No
573.147	unknown	CCIV01000000	PATRIC	K. pneumoniae	unknown	unknown	unknown	unknown	unknown	Yes	No	KL107	2	154	KL107	Good	?-	0.9653	0.9999	14 / 16 (87.5%)	0	No
573.147	unknown	CCIW01000000	PATRIC	K. pneumoniae	unknown	unknown	unknown	unknown	unknown	Yes	No	KL107	0	154	KL107	High		0.9999	0.9999	16 / 16 (100%)	0	No
573.147	unknown	CCIX01000000	PATRIC	K. pneumoniae	unknown	unknown	unknown	unknown	unknown	Yes	No	KL107	1	154	KL107	Good	?-	0.9562	0.9999	14 / 16 (87.5%)	0	No
573.147	unknown	CCIY01000000	PATRIC	K. pneumoniae	unknown	unknown	unknown	unknown	unknown	Yes	No	KL107	0	154	KL107	Good	?	0.9999	0.9999	16 / 16 (100%)	0	No
573.148	KPM_nasey	CDNA01000000	PATRIC	K. pneumoniae	France	Europe	2010	free-living	NA	Yes	No	KL74	0	174	KL74	Good	?	1	0.9895	19 / 19 (100%)	0	No
573.148	UMNturkey9	JRRF01000000	PATRIC	K. pneumoniae	USA	Namerica	2012	unknown	NA		No	KL24	0	101	KL24	High		1	0.9902	19 / 19 (100%)	0	No
573.148	1kgm	JXBI01000000	PATRIC	K. quasipneumoniae	Malaysia	Asia	2012	environment	NA		No	KL56	1	225	KL56	Good	?-*	1	0.9686	20 / 21 (95.2%)	0	No
573.148	98	CDQG01000000	PATRIC	K. pneumoniae	Nepal	Asia	unknown	human	infection		No	KL112	0	93	KL112	High		1	0.9865	18 / 18 (100%)	0	No
573.148	442	CDPE01000000	PATRIC	K. pneumoniae	Nepal	Asia	unknown	human	infection		No	KL14	0	14	KL14	Good	?-	1	0.9988	24 / 25 (96%)	0	No
573.148	DSM 2026	JYBC01000000	PATRIC	K. pneumoniae	Germany	Europe	2014	unknown	unknown		No	KL2	0	72	KL2	High		1	0.984	18 / 18 (100%)	0	No
573.148	CDPH3707	JQCX01000000	PATRIC	K. pneumoniae	USA	Namerica	2014	human	infection		No	KL64	0	64	KL64	High		1	1	24 / 24 (100%)	0	No
573.148	CDPH3020	JQCW01000000	PATRIC	K. pneumoniae	USA	Namerica	2014	human	infection		No	KL64	0	64	KL64	High		1	1	24 / 24 (100%)	0	No
573.148	CDPH3823	LAFW01000000	PATRIC	K. pneumoniae	USA	Namerica	2014	human	infection		No	KL64	0	64	KL64	High		1	1	24 / 24 (100%)	0	No
573.149	CDPH3707	LAFX01000000	PATRIC	K. pneumoniae	USA	Namerica	2014	human	infection		No	KL64	0	64	KL64	High		1	1	24 / 24 (100%)	0	No
573.149	CDPH5262	LAFU01000000	PATRIC	K. pneumoniae	USA	Namerica	2014	human	infection		No	KL64	0	64	KL64	High		1	1	24 / 24 (100%)	0	No
573.149	CDPH3020	LAFV01000000	PATRIC	K. pneumoniae	USA	Namerica	2014	human	infection		No	KL64	0	64	KL64	High		1	1	24 / 24 (100%)	0	No
573.149	CIP 52.145	FO834906,FO834904,FO834905	PATRIC	K. pneumoniae	unknown	unknown	unknown	unknown	unknown		No	KL2	0	4	KL2	High	-	1	0.9832	17 / 18 (94.4%)	0	No
573.149	223/14	JRTV01000000	PATRIC	K. variicola	Malaysia	Asia	2014	human	infection		No	KL126	0	422	KL126	None	+*	0.9995	0.9529	15 / 15 (100%)	4	No
573.149	unknown	CCHB01000000	PATRIC	K. pneumoniae	unknown	unknown	unknown	unknown	unknown		No	KL3	0	131	KL3	Good	?-	1	0.9962	18 / 19 (94.7%)	0	No
573.149	ST-437	LART01000000	PATRIC	K. pneumoniae	USA	Namerica	2014	human	infection	Yes	No	KL52	1	50	KL52	Good	?-*	1	0.9808	20 / 22 (90.9%)	0	No
573.149	CICC10011	LBCM01000000	PATRIC	K. variicola	unknown	unknown	unknown	unknown	unknown		No	KL25	0	269	KL25	High	-*	1	0.9764	13 / 14 (92.9%)	0	No
573.149	yzusk-4	CP011421	PATRIC	K. pneumoniae	China	Asia	2007	Food	NA		No	unknown	unknown	95	KL107	None	?-+*	0.5332	0.823	4 / 16 (25%)	2	No
573.149	B1	JSWX01000000	PATRIC	K. variicola	Malaysia	Asia	unknown	unknown	unknown		No	KL56	1	423	KL56	Good	?-*	1	0.9518	20 / 21 (95.2%)	0	No
573.149	CH4	JSXA01000000	PATRIC	K. variicola	Malaysia	Asia	unknown	Food	NA		No	KL61	1	413	KL61	Good	?-	0.9936	0.9987	17 / 19 (89.5%)	0	No
573.15	CAV1596	CP011647,CP011643,CP011644,CP011645,CP011646	PATRIC	K. pneumoniae	USA	Namerica	2012	human	NA	Yes	No	KL107	0	154	KL107	High		0.9999	0.9998	16 / 16 (100%)	0	No
573.15	CAV1392	CP011578,CP011577,CP011576,CP011575	PATRIC	K. pneumoniae	USA	Namerica	2011	human	infection	Yes	No	KL125	0	177	KL125	High	*	1	0.9039	18 / 18 (100%)	0	No
573.15	CAV1344	CP011624,CP011623,CP011619,CP011620,CP011621,CP011622	PATRIC	K. pneumoniae	USA	Namerica	2010	human	infection		No	KL25	0	25	KL25	High	-	1	0.9985	13 / 14 (92.9%)	0	No
573.15	CHS81	LEUU01000000	PATRIC	K. pneumoniae	USA	Namerica	unknown	human	unknown	Yes	No	KL107	0	154	KL107	High		0.9999	0.9999	16 / 16 (100%)	0	No
573.15	CHS82	LEUV01000000	PATRIC	K. pneumoniae	USA	Namerica	unknown	human	unknown	Yes	No	KL107	0	154	KL107	High		0.9999	0.9998	16 / 16 (100%)	0	No
573.15	CHS83	LEUW01000000	PATRIC	K. pneumoniae	USA	Namerica	unknown	human	unknown	Yes	No	KL107	0	154	KL107	High		0.9999	0.9999	16 / 16 (100%)	0	No
573.15	CHS84	LEUX01000000	PATRIC	K. pneumoniae	USA	Namerica	unknown	human	unknown	Yes	No	KL107	0	154	KL107	High		0.9999	0.9999	16 / 16 (100%)	0	No
573.15	CHS85	LEUY01000000	PATRIC	K. pneumoniae	USA	Namerica	unknown	human	unknown	Yes	No	KL107	0	154	KL107	High		0.9999	0.9999	16 / 16 (100%)	0	No
573.151	CHS88	LEUZ01000000	PATRIC	K. pneumoniae	USA	Namerica	unknown	human	unknown	Yes	No	KL107	0	154	KL107	High		0.9999	0.9999	16 / 16 (100%)	0	No
573.151	CHS89	LEVA01000000	PATRIC	K. pneumoniae	USA	Namerica	unknown	human	unknown	Yes	No	KL107	0	154	KL107	High		0.9999	0.9999	16 / 16 (100%)	0	No
573.151	CHS90	LEVB01000000	PATRIC	K. pneumoniae	USA	Namerica	unknown	human	unknown	Yes	No	KL107	0	154	KL107	High		0.9999	0.9999	16 / 16 (100%)	0	No
573.151	CHS91	LEVC01000000	PATRIC	K. pneumoniae	USA	Namerica	unknown	human	unknown	Yes	No	KL107	0	154	KL107	High		0.9999	0.9999	16 / 16 (100%)	0	No
573.151	CHS92	LEVD01000000	PATRIC	K. pneumoniae	USA	Namerica	unknown	human	unknown		No	KL107	0	154	KL107	High		0.9999	0.9999	16 / 16 (100%)	0	No
573.151	CHS93	LEVE01000000	PATRIC	K. pneumoniae	USA	Namerica	unknown	human	unknown	Yes	No	KL125	0	177	KL125	High	*	1	0.9039	18 / 18 (100%)	0	No
573.151	CHS94	LEVF01000000	PATRIC	K. pneumoniae	USA	Namerica	unknown	human	unknown	Yes	No	KL107	0	154	KL107	High		0.9999	0.9999	16 / 16 (100%)	0	No
573.151	CHS95	LEVG01000000	PATRIC	K. pneumoniae	USA	Namerica	unknown	human	unknown	Yes	No	KL107	0	154	KL107	High		0.9999	0.9999	16 / 16 (100%)	0	No
573.151	CHS96	LEVH01000000	PATRIC	K. pneumoniae	USA	Namerica	unknown	human	unknown	Yes	No	KL107	0	154	KL107	High		0.9999	0.9999	16 / 16 (100%)	0	No
573.152	CHS97	LEVI01000000	PATRIC	K. pneumoniae	USA	Namerica	unknown	human	unknown	Yes	No	KL107	0	154	KL107	High		0.9999	0.9999	16 / 16 (100%)	0	No
573.152	CHS98	LEVJ01000000	PATRIC	K. pneumoniae	USA	Namerica	unknown	human	unknown	Yes	No	KL107	0	154	KL107	High		0.9999	0.9998	16 / 16 (100%)	0	No
573.152	CHS99	LEVK01000000	PATRIC	K. pneumoniae	USA	Namerica	unknown	human	unknown	Yes	No	KL107	0	154	KL107	High		0.9999	0.9999	16 / 16 (100%)	0	No
573.152	CHS100	LEVL01000000	PATRIC	K. pneumoniae	USA	Namerica	unknown	human	unknown	Yes	No	KL107	0	154	KL107	High		0.9999	0.9999	16 / 16 (100%)	0	No
573.152	CHS101	LEVM01000000	PATRIC	K. pneumoniae	USA	Namerica	unknown	human	unknown	Yes	No	KL107	0	154	KL107	High		0.9999	0.9999	16 / 16 (100%)	0	No
573.152	CHS102	LEVN01000000	PATRIC	K. pneumoniae	USA	Namerica	unknown	human	unknown		No	KL107	0	154	KL107	High		0.9999	0.9998	16 / 16 (100%)	0	No
573.152	CHS104	LEVO01000000	PATRIC	K. pneumoniae	USA	Namerica	unknown	human	unknown	Yes	No	KL107	0	154	KL107	High		0.9999	0.9998	16 / 16 (100%)	0	No
573.152	CHS105	LEVP01000000	PATRIC	K. pneumoniae	USA	Namerica	unknown	human	unknown	Yes	No	KL107	0	154	KL107	High		0.9999	0.9999	16 / 16 (100%)	0	No
573.152	CHS106	LEVQ01000000	PATRIC	K. pneumoniae	USA	Namerica	unknown	human	unknown	Yes	No	KL107	0	154	KL107	High		0.9999	0.9999	16 / 16 (100%)	0	No
573.152	CHS107	LEVR01000000	PATRIC	K. pneumoniae	USA	Namerica	unknown	human	unknown		No	KL62	0	149	KL62	High		1	0.9989	19 / 19 (100%)	0	No
573.153	CHS109	LEVS01000000	PATRIC	K. pneumoniae	USA	Namerica	unknown	human	unknown	Yes	No	KL107	0	154	KL107	High		0.9999	0.9999	16 / 16 (100%)	0	No
573.153	CHS110	LEVT01000000	PATRIC	K. pneumoniae	USA	Namerica	unknown	human	unknown	Yes	No	KL107	0	154	KL107	High		0.9999	0.9999	16 / 16 (100%)	0	No
573.153	CHS112	LEVV01000000	PATRIC	K. pneumoniae	USA	Namerica	unknown	human	unknown		No	KL146	0	118	KL146	High	*	1	0.9516	20 / 20 (100%)	0	No
573.153	CHS111	LEVU01000000	PATRIC	K. pneumoniae	USA	Namerica	unknown	human	unknown	Yes	No	KL107	0	154	KL107	High		0.9999	0.9999	16 / 16 (100%)	0	No
573.153	CHS113	LEVW01000000	PATRIC	K. pneumoniae	USA	Namerica	unknown	human	unknown	Yes	No	KL107	0	154	KL107	High		0.9999	0.9999	16 / 16 (100%)	0	No
573.153	CHS114	LEVX01000000	PATRIC	K. pneumoniae	USA	Namerica	unknown	human	unknown		No	KL107	0	154	KL107	High		0.9999	0.9998	16 / 16 (100%)	0	No
573.153	CHS115	LEVY01000000	PATRIC	K. pneumoniae	USA	Namerica	unknown	human	unknown	Yes	No	KL107	0	154	KL107	High		0.9999	0.9999	16 / 16 (100%)	0	No
573.153	CHS116	LEVZ01000000	PATRIC	K. pneumoniae	USA	Namerica	unknown	human	unknown	Yes	No	KL107	0	154	KL107	High		0.9999	0.9998	16 / 16 (100%)	0	No
573.153	CHS117	LEWA01000000	PATRIC	K. pneumoniae	USA	Namerica	unknown	human	unknown	Yes	No	KL107	0	154	KL107	High		0.9999	0.9999	16 / 16 (100%)	0	No
573.153	CHS118	LEWB01000000	PATRIC	K. pneumoniae	USA	Namerica	unknown	human	unknown	Yes	No	KL107	0	154	KL107	High		0.9999	0.9999	16 / 16 (100%)	0	No
573.154	CHS121	LEWC01000000	PATRIC	K. pneumoniae	USA	Namerica	unknown	human	unknown		No	KL151	0	424	KL151	High		1	0.9922	21 / 21 (100%)	0	No
573.154	CHS122	LEWD01000000	PATRIC	K. pneumoniae	USA	Namerica	unknown	human	unknown	Yes	No	KL107	0	154	KL107	High		0.9999	0.9999	16 / 16 (100%)	0	No
573.154	CHS123	LEWE01000000	PATRIC	K. pneumoniae	USA	Namerica	unknown	human	unknown	Yes	No	KL107	0	154	KL107	High		0.9999	0.9997	16 / 16 (100%)	0	No
573.154	CHS126	LEWG01000000	PATRIC	K. pneumoniae	USA	Namerica	unknown	human	unknown	Yes	No	KL107	0	154	KL107	High		0.9999	0.9999	16 / 16 (100%)	0	No
573.154	CHS125	LEWF01000000	PATRIC	K. pneumoniae	USA	Namerica	unknown	human	unknown	Yes	No	KL107	0	154	KL107	High		0.9999	0.9999	16 / 16 (100%)	0	No
573.154	CHS127	LEWH01000000	PATRIC	K. pneumoniae	USA	Namerica	unknown	human	unknown		No	KL107	0	154	KL107	High		0.9999	0.9999	16 / 16 (100%)	0	No
573.154	CHS128	LEWI01000000	PATRIC	K. pneumoniae	USA	Namerica	unknown	human	unknown	Yes	No	KL107	0	154	KL107	High		0.9999	0.9999	16 / 16 (100%)	0	No
573.154	CHS129	LEWJ01000000	PATRIC	K. pneumoniae	USA	Namerica	unknown	human	unknown	Yes	No	KL107	0	154	KL107	High		0.9999	0.9998	16 / 16 (100%)	0	No
573.154	CHS131	LEWK01000000	PATRIC	K. pneumoniae	USA	Namerica	unknown	human	unknown	Yes	No	KL107	0	154	KL107	High		0.9999	0.9999	16 / 16 (100%)	0	No
573.154	CHS132	LEWL01000000	PATRIC	K. pneumoniae	USA	Namerica	unknown	human	unknown	Yes	No	KL107	0	154	KL107	High		0.9999	0.9999	16 / 16 (100%)	0	No
573.154	CHS133	LEWM01000000	PATRIC	K. pneumoniae	USA	Namerica	unknown	human	unknown	Yes	No	KL107	0	154	KL107	High		0.9999	0.9998	16 / 16 (100%)	0	No
573.155	CHS134	LEWN01000000	PATRIC	K. pneumoniae	USA	Namerica	unknown	human	unknown	Yes	No	KL107	0	154	KL107	High		0.9999	0.9999	16 / 16 (100%)	0	No
573.155	CHS135	LEWO01000000	PATRIC	K. pneumoniae	USA	Namerica	unknown	human	unknown	Yes	No	KL107	0	154	KL107	High		0.9999	0.9998	16 / 16 (100%)	0	No
573.155	CHS137	LEWP01000000	PATRIC	K. pneumoniae	USA	Namerica	unknown	human	unknown	Yes	No	KL107	0	154	KL107	High		0.9999	0.9999	16 / 16 (100%)	0	No
573.155	CHS139	LEWR01000000	PATRIC	K. pneumoniae	USA	Namerica	unknown	human	unknown	Yes	No	KL107	0	154	KL107	High	-	0.9999	0.9994	15 / 16 (93.8%)	0	No
573.155	CHS138	LEWQ01000000	PATRIC	K. pneumoniae	USA	Namerica	unknown	human	unknown		No	KL107	0	154	KL107	High		0.9999	0.9999	16 / 16 (100%)	0	No
573.155	CHS140	LEWS01000000	PATRIC	K. pneumoniae	USA	Namerica	unknown	human	unknown		No	KL16	0	16	KL16	High		1	0.9941	22 / 22 (100%)	0	No
573.155	CHS141	LEWT01000000	PATRIC	K. pneumoniae	USA	Namerica	unknown	human	unknown	Yes	No	KL107	0	154	KL107	High		0.9999	0.9999	16 / 16 (100%)	0	No
573.155	CHS142	LEWU01000000	PATRIC	K. pneumoniae	USA	Namerica	unknown	human	unknown	Yes	No	KL107	0	154	KL107	High		0.9999	0.9998	16 / 16 (100%)	0	No
573.155	CHS144	LEWV01000000	PATRIC	K. pneumoniae	USA	Namerica	unknown	human	unknown	Yes	No	KL106	0	29	KL106	High		0.9911	0.998	18 / 18 (100%)	0	No
573.155	CHS145	LEWW01000000	PATRIC	K. pneumoniae	USA	Namerica	unknown	human	unknown		No	unknown	unknown	177	KL107	None	?-	0.6262	0.8661	6 / 16 (37.5%)	0	No
573.156	CHS146	LEWX01000000	PATRIC	K. pneumoniae	USA	Namerica	unknown	human	unknown		No	KL19	0	19	KL19	High	*	1	0.9491	20 / 20 (100%)	0	No
573.156	CHS147	LEWY01000000	PATRIC	K. pneumoniae	USA	Namerica	unknown	human	unknown	Yes	No	KL107	0	154	KL107	High		0.9999	0.9998	16 / 16 (100%)	0	No
573.156	CHS148	LEWZ01000000	PATRIC	K. pneumoniae	USA	Namerica	unknown	human	unknown	Yes	No	KL107	0	154	KL107	High		0.9999	0.9998	16 / 16 (100%)	0	No
573.156	CHS150	LEXB01000000	PATRIC	K. pneumoniae	USA	Namerica	unknown	human	unknown	Yes	No	KL107	0	154	KL107	High		0.9999	0.9999	16 / 16 (100%)	0	No
573.156	CHS149	LEXA01000000	PATRIC	K. pneumoniae	USA	Namerica	unknown	human	unknown		No	KL107	0	154	KL107	High		0.9999	0.9999	16 / 16 (100%)	0	No
573.156	CHS151	LEXC01000000	PATRIC	K. pneumoniae	USA	Namerica	unknown	human	unknown	Yes	No	KL106	0	29	KL106	Good	?	0.9911	1	18 / 18 (100%)	0	No
573.156	CHS152	LEXD01000000	PATRIC	K. pneumoniae	USA	Namerica	unknown	human	unknown	Yes	No	KL107	0	154	KL107	High		0.9999	0.9998	16 / 16 (100%)	0	No
573.156	CHS154	LEXE01000000	PATRIC	K. pneumoniae	USA	Namerica	unknown	human	unknown	Yes	No	KL107	0	154	KL107	High		0.9999	0.9998	16 / 16 (100%)	0	No
573.156	CHS156	LEXG01000000	PATRIC	K. pneumoniae	USA	Namerica	unknown	human	unknown	Yes	No	KL107	0	154	KL107	High		0.9999	0.9999	16 / 16 (100%)	0	No
573.157	CHS155	LEXF01000000	PATRIC	K. pneumoniae	USA	Namerica	unknown	human	unknown	Yes	No	KL107	0	154	KL107	High		0.9999	0.9999	16 / 16 (100%)	0	No
573.157	CHS157	LEXH01000000	PATRIC	K. pneumoniae	USA	Namerica	unknown	human	unknown	Yes	No	KL107	0	154	KL107	High		0.9999	0.9999	16 / 16 (100%)	0	No
573.157	CHS159	LEXJ01000000	PATRIC	K. pneumoniae	USA	Namerica	unknown	human	unknown		No	KL62	0	322	KL62	High		1	0.997	19 / 19 (100%)	0	No
573.157	CHS158	LEXI01000000	PATRIC	K. pneumoniae	USA	Namerica	unknown	human	unknown	Yes	No	KL107	0	154	KL107	High		0.9999	0.9999	16 / 16 (100%)	0	No
573.157	CHS160	LEXK01000000	PATRIC	K. pneumoniae	USA	Namerica	unknown	human	unknown	Yes	No	KL107	0	154	KL107	High		0.9999	0.9998	16 / 16 (100%)	0	No
573.157	CHS161	LEXL01000000	PATRIC	K. pneumoniae	USA	Namerica	unknown	human	unknown		No	KL19	0	19	KL19	High	*	1	0.9489	20 / 20 (100%)	0	No
573.157	CHS163	LEXN01000000	PATRIC	K. pneumoniae	USA	Namerica	unknown	human	unknown	Yes	No	KL107	0	154	KL107	High	-	0.9999	0.9994	15 / 16 (93.8%)	0	No
573.157	CHS162	LEXM01000000	PATRIC	K. pneumoniae	USA	Namerica	unknown	human	unknown		No	KL3	0	3	KL3	High		1	0.9968	19 / 19 (100%)	0	No
573.157	CHS164	LEXO01000000	PATRIC	K. pneumoniae	USA	Namerica	unknown	human	unknown	Yes	No	KL107	0	154	KL107	High		0.9999	0.9999	16 / 16 (100%)	0	No
573.157	CHS165	LEXP01000000	PATRIC	K. pneumoniae	USA	Namerica	unknown	human	unknown	Yes	No	KL107	0	154	KL107	High		0.9999	0.9998	16 / 16 (100%)	0	No
573.158	CHS166	LEXQ01000000	PATRIC	K. pneumoniae	USA	Namerica	unknown	human	unknown	Yes	No	KL107	0	154	KL107	High		0.9999	0.9999	16 / 16 (100%)	0	No
573.158	CHS167	LEXR01000000	PATRIC	K. pneumoniae	USA	Namerica	unknown	human	unknown	Yes	No	KL107	0	154	KL107	High		0.9999	0.9999	16 / 16 (100%)	0	No
573.158	CHS168	LEXS01000000	PATRIC	K. pneumoniae	USA	Namerica	unknown	human	unknown	Yes	No	KL107	0	154	KL107	High		0.9999	0.9999	16 / 16 (100%)	0	No
573.158	CHS169	LEXT01000000	PATRIC	K. pneumoniae	USA	Namerica	unknown	human	unknown	Yes	No	KL107	0	154	KL107	High		0.9999	0.9999	16 / 16 (100%)	0	No
573.158	CHS170	LEXU01000000	PATRIC	K. pneumoniae	USA	Namerica	unknown	human	unknown	Yes	No	KL107	0	154	KL107	High		0.9999	0.9998	16 / 16 (100%)	0	No
573.158	CHS172	LEXV01000000	PATRIC	K. pneumoniae	USA	Namerica	unknown	human	unknown		No	KL107	0	154	KL107	High		0.9999	0.9999	16 / 16 (100%)	0	No
573.158	CHS173	LEXW01000000	PATRIC	K. pneumoniae	USA	Namerica	unknown	human	unknown	Yes	No	KL107	0	154	KL107	High		0.9999	0.9999	16 / 16 (100%)	0	No
573.158	CHS174	LEXX01000000	PATRIC	K. pneumoniae	USA	Namerica	unknown	human	unknown		No	KL13	0	13	KL13	High		1	0.9997	19 / 19 (100%)	0	No
573.158	CHS176	LEXY01000000	PATRIC	K. pneumoniae	USA	Namerica	unknown	human	unknown	Yes	No	KL107	0	154	KL107	High		0.9999	0.9999	16 / 16 (100%)	0	No
573.158	CHS177	LEXZ01000000	PATRIC	K. pneumoniae	USA	Namerica	unknown	human	unknown	Yes	No	KL107	0	154	KL107	High		0.9999	0.9999	16 / 16 (100%)	0	No
573.159	CHS179	LEYA01000000	PATRIC	K. pneumoniae	USA	Namerica	unknown	human	unknown	Yes	No	KL107	0	154	KL107	High		0.9999	0.9999	16 / 16 (100%)	0	No
573.159	CHS181	LEYB01000000	PATRIC	K. pneumoniae	USA	Namerica	unknown	human	unknown	Yes	No	KL107	0	154	KL107	High		0.9999	0.9999	16 / 16 (100%)	0	No
573.159	CHS182	LEYC01000000	PATRIC	K. pneumoniae	USA	Namerica	unknown	human	unknown	Yes	No	KL107	0	154	KL107	High		0.9999	0.9999	16 / 16 (100%)	0	No
573.159	CHS183	LEYD01000000	PATRIC	K. pneumoniae	USA	Namerica	unknown	human	unknown	Yes	No	KL107	0	154	KL107	High		0.9999	0.9999	16 / 16 (100%)	0	No
573.159	CHS184	LEYE01000000	PATRIC	K. pneumoniae	USA	Namerica	unknown	human	unknown	Yes	No	KL107	0	154	KL107	High		0.9999	0.9999	16 / 16 (100%)	0	No
573.159	CHS185	LEYF01000000	PATRIC	K. pneumoniae	USA	Namerica	unknown	human	unknown		No	KL107	0	154	KL107	High		0.9999	0.9999	16 / 16 (100%)	0	No
573.159	CHS186	LEYG01000000	PATRIC	K. pneumoniae	USA	Namerica	unknown	human	unknown	Yes	No	KL107	0	154	KL107	High		0.9999	0.9999	16 / 16 (100%)	0	No
573.159	CHS189	LEYH01000000	PATRIC	K. pneumoniae	USA	Namerica	unknown	human	unknown	Yes	No	KL107	0	154	KL107	High		0.9999	0.9998	16 / 16 (100%)	0	No
573.159	CHS191	LEYI01000000	PATRIC	K. pneumoniae	USA	Namerica	unknown	human	unknown	Yes	No	KL107	0	154	KL107	High		0.9999	0.9999	16 / 16 (100%)	0	No
573.159	CHS192	LEYJ01000000	PATRIC	K. pneumoniae	USA	Namerica	unknown	human	unknown	Yes	No	KL107	0	154	KL107	High		0.9999	0.9999	16 / 16 (100%)	0	No
573.159	CHS194	LEYK01000000	PATRIC	K. pneumoniae	USA	Namerica	unknown	human	unknown	Yes	No	KL106	0	29	KL106	Good	?	0.9911	0.9999	18 / 18 (100%)	0	No
573.16	CHS195	LEYL01000000	PATRIC	K. pneumoniae	USA	Namerica	unknown	human	unknown	Yes	No	KL107	0	154	KL107	High		0.9999	0.9999	16 / 16 (100%)	0	No
573.16	CHS197	LEYM01000000	PATRIC	K. pneumoniae	USA	Namerica	unknown	human	unknown	Yes	No	KL107	0	154	KL107	High		0.9999	0.9999	16 / 16 (100%)	0	No
573.16	CHS200	LEYO01000000	PATRIC	K. pneumoniae	USA	Namerica	unknown	human	unknown	Yes	No	KL107	0	154	KL107	High		0.9999	0.9999	16 / 16 (100%)	0	No
573.16	CHS201	LEYP01000000	PATRIC	K. pneumoniae	USA	Namerica	unknown	human	unknown		No	KL8	0	114	KL8	High	-*	1	0.984	17 / 18 (94.4%)	0	No
573.16	CHS202	LEYQ01000000	PATRIC	K. pneumoniae	USA	Namerica	unknown	human	unknown		No	KL107	0	154	KL107	High		0.9999	0.9999	16 / 16 (100%)	0	No
573.16	CHS205	LEYR01000000	PATRIC	K. pneumoniae	USA	Namerica	unknown	human	unknown	Yes	No	KL107	0	154	KL107	High		0.9999	0.9998	16 / 16 (100%)	0	No
573.16	CHS206	LEYS01000000	PATRIC	K. pneumoniae	USA	Namerica	unknown	human	unknown		No	KL113	0	212	KL113	High		1	0.9998	20 / 20 (100%)	0	No
573.16	CHS207	LEYT01000000	PATRIC	K. pneumoniae	USA	Namerica	unknown	human	unknown	Yes	No	KL107	0	154	KL107	High		0.9999	0.9999	16 / 16 (100%)	0	No
573.16	CHS208	LEYU01000000	PATRIC	K. pneumoniae	USA	Namerica	unknown	human	unknown	Yes	No	KL125	0	177	KL125	High	*	1	0.9039	18 / 18 (100%)	0	No
573.16	CHS209	LEYV01000000	PATRIC	K. pneumoniae	USA	Namerica	unknown	human	unknown	Yes	No	KL107	0	154	KL107	High		0.9999	0.9999	16 / 16 (100%)	0	No
573.161	CHS210	LEYW01000000	PATRIC	K. pneumoniae	USA	Namerica	unknown	human	unknown	Yes	No	KL107	0	154	KL107	High		0.9999	0.9999	16 / 16 (100%)	0	No
573.161	CHS211	LEYX01000000	PATRIC	K. pneumoniae	USA	Namerica	unknown	human	unknown		No	KL125	0	177	KL125	High	*	1	0.9039	18 / 18 (100%)	0	No
573.161	CHS213	LEYY01000000	PATRIC	K. pneumoniae	USA	Namerica	unknown	human	unknown	Yes	No	KL107	0	154	KL107	High		0.9999	0.9999	16 / 16 (100%)	0	No
573.161	CHS214	LEYZ01000000	PATRIC	K. pneumoniae	USA	Namerica	unknown	human	unknown	Yes	No	KL107	0	154	KL107	High		0.9999	0.9999	16 / 16 (100%)	0	No
573.161	CHS215	LEZA01000000	PATRIC	K. pneumoniae	USA	Namerica	unknown	human	unknown		No	KL107	0	154	KL107	High		0.9999	0.9999	16 / 16 (100%)	0	No
573.161	CHS216	LEZB01000000	PATRIC	K. pneumoniae	USA	Namerica	unknown	human	unknown	Yes	No	KL107	0	154	KL107	High		0.9999	0.9999	16 / 16 (100%)	0	No
573.161	CHS217	LEZC01000000	PATRIC	K. pneumoniae	USA	Namerica	unknown	human	unknown	Yes	No	KL107	0	154	KL107	High		0.9999	0.9999	16 / 16 (100%)	0	No
573.161	CHS218	LEZD01000000	PATRIC	K. pneumoniae	USA	Namerica	unknown	human	unknown	Yes	No	KL107	0	154	KL107	High		0.9999	0.9999	16 / 16 (100%)	0	No
573.161	CHS219	LEZE01000000	PATRIC	K. pneumoniae	USA	Namerica	unknown	human	unknown	Yes	No	KL107	0	154	KL107	High		0.9999	0.9999	16 / 16 (100%)	0	No
573.162	CHS220	LEZF01000000	PATRIC	K. pneumoniae	USA	Namerica	unknown	human	unknown	Yes	No	KL107	0	154	KL107	High		0.9999	0.9999	16 / 16 (100%)	0	No
573.162	CHS221	LEZG01000000	PATRIC	K. pneumoniae	USA	Namerica	unknown	human	unknown	Yes	No	KL107	0	154	KL107	High		0.9999	0.9999	16 / 16 (100%)	0	No
573.162	CHS223	LEZH01000000	PATRIC	K. pneumoniae	USA	Namerica	unknown	human	unknown	Yes	No	KL107	0	154	KL107	High		0.9999	0.9999	16 / 16 (100%)	0	No
573.162	CHS224	LEZI01000000	PATRIC	K. pneumoniae	USA	Namerica	unknown	human	unknown	Yes	No	KL107	0	154	KL107	High		0.9999	0.9999	16 / 16 (100%)	0	No
573.162	CHS225	LEZJ01000000	PATRIC	K. pneumoniae	USA	Namerica	unknown	human	unknown	Yes	No	KL107	0	154	KL107	High		0.9999	0.9999	16 / 16 (100%)	0	No
573.162	CHS226	LEZK01000000	PATRIC	K. pneumoniae	USA	Namerica	unknown	human	unknown		No	KL107	0	154	KL107	High		0.9999	0.9999	16 / 16 (100%)	0	No
573.162	CHS228	LEZL01000000	PATRIC	K. pneumoniae	USA	Namerica	unknown	human	unknown	Yes	No	KL107	0	154	KL107	High		0.9999	0.9999	16 / 16 (100%)	0	No
573.162	CHS229	LEZM01000000	PATRIC	K. pneumoniae	USA	Namerica	unknown	human	unknown	Yes	No	KL125	0	177	KL125	High	*	1	0.9039	18 / 18 (100%)	0	No
573.162	CHS230	LEZN01000000	PATRIC	K. pneumoniae	USA	Namerica	unknown	human	unknown	Yes	No	KL107	0	154	KL107	High		0.9999	0.9999	16 / 16 (100%)	0	No
573.162	CHS231	LEZO01000000	PATRIC	K. pneumoniae	USA	Namerica	unknown	human	unknown	Yes	No	KL107	0	154	KL107	High		0.9999	0.9999	16 / 16 (100%)	0	No
573.163	CHS232	LEZP01000000	PATRIC	K. pneumoniae	USA	Namerica	unknown	human	unknown	Yes	No	KL107	0	154	KL107	High		0.9999	0.9999	16 / 16 (100%)	0	No
573.163	CHS234	LEZQ01000000	PATRIC	K. pneumoniae	USA	Namerica	unknown	human	unknown	Yes	No	KL107	0	154	KL107	High		0.9999	0.9999	16 / 16 (100%)	0	No
573.163	CHS235	LEZR01000000	PATRIC	K. pneumoniae	USA	Namerica	unknown	human	unknown	Yes	No	KL107	0	154	KL107	High		0.9999	0.9999	16 / 16 (100%)	0	No
573.163	CHS236	LEZS01000000	PATRIC	K. pneumoniae	USA	Namerica	unknown	human	unknown	Yes	No	KL107	0	154	KL107	High		0.9999	0.9999	16 / 16 (100%)	0	No
573.163	CHS237	LEZT01000000	PATRIC	K. pneumoniae	USA	Namerica	unknown	human	unknown	Yes	No	KL107	0	154	KL107	High		0.9999	0.9999	16 / 16 (100%)	0	No
573.163	BWH53	LEZU01000000	PATRIC	K. pneumoniae	USA	Namerica	unknown	human	unknown		No	KL107	0	154	KL107	High	-	0.9999	0.9998	15 / 16 (93.8%)	0	No
573.163	BWH58	LEZV01000000	PATRIC	K. pneumoniae	USA	Namerica	unknown	human	unknown		No	KL51	1	50	KL51	High	-	1	0.9993	14 / 16 (87.5%)	0	No
573.163	BWH62	LEZW01000000	PATRIC	K. pneumoniae	USA	Namerica	unknown	human	unknown		No	KL2	0	72	KL2	High		1	0.984	18 / 18 (100%)	0	No
573.163	MGH81	LEZX01000000	PATRIC	K. pneumoniae	unknown	unknown	unknown	human	unknown		No	KL24	0	24	KL24	Good	?	1	1	19 / 19 (100%)	0	No
573.163	MGH82	LEZY01000000	PATRIC	K. pneumoniae	unknown	unknown	unknown	human	unknown		No	KL12	0	12	KL12	High		1	0.9998	23 / 23 (100%)	0	No
573.163	MGH84	LEZZ01000000	PATRIC	K. pneumoniae	unknown	unknown	unknown	human	unknown		No	KL1	0	128	KL1	High		1	0.9972	20 / 20 (100%)	0	No
573.164	MGH89	LFAA01000000	PATRIC	K. pneumoniae	unknown	unknown	unknown	human	unknown		No	KL27	0	187	KL27	High		1	0.9927	18 / 18 (100%)	0	No
573.164	MGH90	LFAB01000000	PATRIC	K. pneumoniae	unknown	unknown	unknown	human	unknown		No	KL146	0	118	KL146	High	*	1	0.9516	20 / 20 (100%)	0	No
573.164	MGH91	LFAC01000000	PATRIC	K. pneumoniae	unknown	unknown	unknown	human	unknown	Yes	No	KL107	0	154	KL107	High		0.9999	0.9999	16 / 16 (100%)	0	No
573.164	MGH92	LFAD01000000	PATRIC	K. variicola	unknown	unknown	unknown	human	unknown		No	unknown	unknown	289	KL107	None	?-+*	0.6513	0.912	10 / 16 (62.5%)	1	No
573.164	MGH93	LFAE01000000	PATRIC	K. pneumoniae	unknown	unknown	unknown	human	unknown		No	unknown	unknown	64	KL64	None	?-	0.7462	0.9999	15 / 24 (62.5%)	0	No
573.164	MGH94	LFAF01000000	PATRIC	K. pneumoniae	unknown	unknown	unknown	human	unknown		No	KL1	0	1	KL1	High		1	0.9999	20 / 20 (100%)	0	No
573.164	MGH96	LFAH01000000	PATRIC	K. quasipneumoniae	unknown	unknown	unknown	human	unknown		No	KL127	0	425	KL127	High	*	1	0.9622	19 / 19 (100%)	0	No
573.164	MGH95	LFAG01000000	PATRIC	K. pneumoniae	unknown	unknown	unknown	human	unknown	Yes	No	KL106	0	29	KL106	Good	?	0.9911	0.9999	18 / 18 (100%)	0	No
573.164	MGH97	LFAI01000000	PATRIC	K. pneumoniae	unknown	unknown	unknown	human	unknown		No	KL136	0	123	KL136	High		1	0.99	19 / 19 (100%)	0	No
573.164	MGH98	LFAJ01000000	PATRIC	K. pneumoniae	unknown	unknown	unknown	human	unknown		No	unknown	unknown	unknown	KL107	None	?-*	0.4308	0.8846	3 / 16 (18.8%)	0	No
573.165	MGH101	LFAK01000000	PATRIC	K. pneumoniae	unknown	unknown	unknown	human	unknown		No	KL146	0	118	KL146	High	*	1	0.9516	20 / 20 (100%)	0	No
573.165	MGH102	LFAL01000000	PATRIC	K. pneumoniae	unknown	unknown	unknown	human	unknown		No	KL127	0	202	KL127	None	?+	1	0.9973	19 / 19 (100%)	3	No
573.165	MGH111	LFAM01000000	PATRIC	K. pneumoniae	unknown	unknown	unknown	human	unknown		No	KL24	0	24	KL24	High		1	0.9999	19 / 19 (100%)	0	No
573.165	MGH112	LFAN01000000	PATRIC	K. pneumoniae	unknown	unknown	unknown	human	unknown		No	KL116	0	180	KL116	High	-	1	0.9956	20 / 21 (95.2%)	0	No
573.165	MGH113	LFAO01000000	PATRIC	Klebsiella sp.	unknown	unknown	unknown	human	unknown		No	unknown	unknown	unknown	KL33	None	?-+*	0.5876	0.749	7 / 21 (33.3%)	4	No
573.165	MGH114	LFAP01000000	PATRIC	K. variicola	unknown	unknown	unknown	human	unknown		No	KL60	2	318	KL60	None	-	0.8508	0.9913	16 / 20 (80%)	0	No
573.165	MGH116	LFAR01000000	PATRIC	K. pneumoniae	unknown	unknown	unknown	human	unknown		No	KL63	0	63	KL63	High		1	0.9935	20 / 20 (100%)	0	No
573.165	MGH115	LFAQ01000000	PATRIC	K. pneumoniae	unknown	unknown	unknown	human	unknown		No	KL24	0	24	KL24	High		1	0.9999	19 / 19 (100%)	0	No
573.165	MGH117	LFAS01000000	PATRIC	K. pneumoniae	unknown	unknown	unknown	human	unknown		No	KL24	0	24	KL24	High		1	0.9999	19 / 19 (100%)	0	No
573.165	MGH118	LFAT01000000	PATRIC	K. pneumoniae	unknown	unknown	unknown	human	unknown		No	unknown	unknown	426	KL123	None	-	0.6781	0.9489	8 / 16 (50%)	0	No
573.166	MGH123	LFAU01000000	PATRIC	K. quasipneumoniae	unknown	unknown	unknown	human	unknown		No	KL125	0	193	KL125	High	*	1	0.9014	18 / 18 (100%)	0	No
573.166	MGH124	LFAV01000000	PATRIC	K. pneumoniae	unknown	unknown	unknown	human	unknown		No	KL2	0	2	KL2	High		1	0.9975	18 / 18 (100%)	0	No
573.166	MGH125	LFAW01000000	PATRIC	K. pneumoniae	unknown	unknown	unknown	human	unknown	Yes	No	KL107	0	154	KL107	High		0.9999	0.9998	16 / 16 (100%)	0	No
573.166	MGH126	LFAX01000000	PATRIC	K. pneumoniae	unknown	unknown	unknown	human	unknown		No	KL48	0	151	KL48	High	*	1	0.9477	21 / 21 (100%)	0	No
573.166	BIDMC85	LFAY01000000	PATRIC	K. pneumoniae	unknown	unknown	unknown	human	unknown		No	KL1	0	1	KL1	High		1	0.9999	20 / 20 (100%)	0	No
573.166	BIDMC86	LFAZ01000000	PATRIC	K. pneumoniae	unknown	unknown	unknown	human	unknown		No	KL1	0	1	KL1	High		1	1	20 / 20 (100%)	0	No
573.166	BIDMC88	LFBA01000000	PATRIC	K. variicola	unknown	unknown	unknown	human	unknown		No	KL155	0	202	KL155	High		1	1	22 / 22 (100%)	0	No
573.166	BIDMC89	LFBB01000000	PATRIC	K. pneumoniae	unknown	unknown	unknown	human	unknown		No	KL157	0	88	KL157	High		1	1	19 / 19 (100%)	0	No
573.166	BIDMC90	LFBC01000000	PATRIC	K. variicola	unknown	unknown	unknown	human	unknown		No	KL151	0	427	KL151	High	*	1	0.9319	21 / 21 (100%)	0	No
573.167	BIDMC91	LFBD01000000	PATRIC	K. pneumoniae	unknown	unknown	unknown	human	unknown		No	KL149	1	110	KL149	Good	-+	1	0.9996	19 / 20 (95%)	1	No
573.167	BIDMC95	LFBE01000000	PATRIC	K. quasipneumoniae	unknown	unknown	unknown	human	unknown		No	KL114	0	207	KL114	High		1	0.9847	19 / 19 (100%)	0	No
573.167	BIDMC96	LFBF01000000	PATRIC	K. pneumoniae	unknown	unknown	unknown	human	unknown		No	KL125	0	177	KL125	High	*	1	0.9034	18 / 18 (100%)	0	No
573.167	UCI70	LFBG01000000	PATRIC	K. pneumoniae	unknown	unknown	unknown	human	unknown		No	KL102	0	173	KL102	High		1	0.9929	17 / 17 (100%)	0	No
573.167	UCI75	LFBH01000000	PATRIC	K. pneumoniae	unknown	unknown	unknown	human	unknown	Yes	No	KL107	0	154	KL107	High		0.9999	0.9999	16 / 16 (100%)	0	No
573.167	UCI76	LFBI01000000	PATRIC	K. pneumoniae	unknown	unknown	unknown	human	unknown		No	KL17	0	unknown	KL17	High		1	0.9852	20 / 20 (100%)	0	No
573.167	UCI81	LFBJ01000000	PATRIC	K. pneumoniae	unknown	unknown	unknown	human	unknown	Yes	No	KL107	0	154	KL107	High		0.9999	0.9999	16 / 16 (100%)	0	No
573.167	UCI82	LFBK01000000	PATRIC	K. pneumoniae	unknown	unknown	unknown	human	unknown		No	KL24	0	101	KL24	High		1	0.9901	19 / 19 (100%)	0	No
573.167	UCI91	LFBL01000000	PATRIC	K. pneumoniae	unknown	unknown	unknown	human	unknown	Yes	No	KL107	0	154	KL107	High		0.9999	0.9999	16 / 16 (100%)	0	No
573.167	UCI92	LFBM01000000	PATRIC	K. pneumoniae	unknown	unknown	unknown	human	unknown		No	KL158	0	380	KL158	High		1	1	22 / 22 (100%)	0	No
573.168	UCI93	LFBN01000000	PATRIC	K. pneumoniae	unknown	unknown	unknown	human	unknown	Yes	No	KL107	0	154	KL107	High		0.9999	0.9999	16 / 16 (100%)	0	No
573.168	UCI94	LFBO01000000	PATRIC	K. pneumoniae	unknown	unknown	unknown	human	unknown		No	KL46	0	97	KL46	High	*	1	0.9965	20 / 20 (100%)	0	No
573.168	UCI95	LFBP01000000	PATRIC	K. pneumoniae	unknown	unknown	unknown	human	unknown	Yes	No	KL107	0	154	KL107	High		0.9999	0.9999	16 / 16 (100%)	0	No
573.168	UCI96	LFBQ01000000	PATRIC	K. pneumoniae	unknown	unknown	unknown	human	unknown		No	KL24	2	24	KL24	High	-	1	0.9998	17 / 19 (89.5%)	0	No
573.168	JS86C16	LDZO01000000	PATRIC	K. pneumoniae	USA	Namerica	2013	human	infection		No	KL38	1	38	KL38	Good	?-	1	0.9823	16 / 17 (94.1%)	0	No
573.168	1012_KPNE	JWGI01000000	PATRIC	K. pneumoniae	USA	Namerica	unknown	human	unknown		No	KL60	0	227	KL60	Good	?	1	0.9966	20 / 20 (100%)	0	No
573.168	1098_KPNE	JWDA01000000	PATRIC	K. pneumoniae	USA	Namerica	unknown	human	unknown		No	KL127	2	202	KL127	Good	?-	1	0.9791	17 / 19 (89.5%)	0	No
573.168	1183_KPNE	JVZX01000000	PATRIC	K. pneumoniae	USA	Namerica	unknown	human	unknown		No	KL39	0	39	KL39	High	*	1	0.9927	20 / 20 (100%)	0	No
573.168	1294_KPNE	JVVC01000000	PATRIC	K. quasipneumoniae	USA	Namerica	unknown	human	unknown		No	KL133	0	428	KL133	Good	?*	1	0.9362	19 / 19 (100%)	0	No
573.168	1041_KPNE	JWFB01000000	PATRIC	K. pneumoniae	USA	Namerica	unknown	human	unknown		No	KL60	1	201	KL60	Good	?-	1	0.9902	19 / 20 (95%)	0	No
573.168	1239_KPNE	JVXM01000000	PATRIC	K. pneumoniae	USA	Namerica	unknown	human	unknown		No	KL24	0	24	KL24	Good	?-	1	0.9997	18 / 19 (94.7%)	0	No
573.169	1331_KPNE	JVTI01000000	PATRIC	K. pneumoniae	USA	Namerica	unknown	human	unknown		No	KL136	1	123	KL136	Good	?-	0.9988	0.9965	17 / 19 (89.5%)	0	No
573.169	1010_KPNE	JWGK01000000	PATRIC	K. pneumoniae	USA	Namerica	unknown	human	unknown		No	KL60	1	227	KL60	Good	?-	1	0.9966	19 / 20 (95%)	0	No
573.169	1035_KPNE	JWFI01000000	PATRIC	K. pneumoniae	USA	Namerica	unknown	human	unknown		No	KL27	0	27	KL27	Good	?-	0.9988	0.9999	17 / 18 (94.4%)	0	No
573.169	1263_KPNE	JVWL01000000	PATRIC	K. pneumoniae	USA	Namerica	unknown	human	unknown		No	KL113	0	212	KL113	High		1	0.9998	20 / 20 (100%)	0	No
573.169	194_KPNE	JVQM01000000	PATRIC	K. pneumoniae	USA	Namerica	unknown	human	unknown		No	KL117	0	unknown	KL117	High		1	0.9979	20 / 20 (100%)	0	No
573.169	500_KPNE	JVER01000000	PATRIC	K. pneumoniae	USA	Namerica	unknown	human	unknown		No	KL18	0	18	KL18	High		1	0.9957	21 / 21 (100%)	0	No
573.169	570_KPNE	JVBQ01000000	PATRIC	K. pneumoniae	USA	Namerica	unknown	human	unknown		No	KL62	0	149	KL62	Good	?-	1	0.9932	16 / 19 (84.2%)	0	No
573.169	187_KPNE	JVQU01000000	PATRIC	K. pneumoniae	USA	Namerica	unknown	human	unknown		No	KL28	0	84	KL28	Good	?	1	0.992	19 / 19 (100%)	0	No
573.169	221_KPNE	JVPK01000000	PATRIC	K. pneumoniae	USA	Namerica	unknown	human	unknown		No	KL10	2	27	KL10	Low	?-+*	0.9314	0.9649	18 / 20 (90%)	2	No
573.169	436_KPNE	JVHD01000000	PATRIC	K. pneumoniae	USA	Namerica	unknown	human	unknown		No	KL21	1	262	KL21	Low	?-+	1	0.9994	18 / 19 (94.7%)	2	No
573.17	501_KPNE	JVEQ01000000	PATRIC	K. pneumoniae	USA	Namerica	unknown	human	unknown		No	KL18	0	18	KL18	High		1	0.9957	21 / 21 (100%)	0	No
573.17	648_KPNE	JUYR01000000	PATRIC	K. pneumoniae	USA	Namerica	unknown	human	unknown		No	KL62	1	149	KL62	Good	?-+	0.9845	0.9932	17 / 19 (89.5%)	1	No
573.17	731_KPNE	JUVI01000000	PATRIC	K. pneumoniae	USA	Namerica	unknown	human	unknown		No	KL151	0	22	KL151	High		1	0.99	21 / 21 (100%)	0	No
573.17	733_KPNE	JUVG01000000	PATRIC	K. pneumoniae	USA	Namerica	unknown	human	unknown	Yes	No	KL107	0	154	KL107	High		0.9999	0.9999	16 / 16 (100%)	0	No
573.17	741_KPNE	JUUX01000000	PATRIC	K. pneumoniae	USA	Namerica	unknown	human	unknown		No	KL30	0	114	KL30	High	*	1	0.9637	20 / 20 (100%)	0	No
573.17	743_KPNE	JUUV01000000	PATRIC	K. pneumoniae	USA	Namerica	unknown	human	unknown		No	KL30	2	114	KL30	Good	?-*	0.9971	0.9637	18 / 20 (90%)	0	No
573.17	780_KPNE	JUTF01000000	PATRIC	K. variicola	USA	Namerica	unknown	human	unknown		No	KL113	0	352	KL113	Good	?	1	0.9889	20 / 20 (100%)	0	No
573.17	813_KPNE	JURV01000000	PATRIC	K. pneumoniae	USA	Namerica	unknown	human	unknown		No	KL30	0	114	KL30	High	*	1	0.9637	20 / 20 (100%)	0	No
573.17	833_KPNE	JURI01000000	PATRIC	K. variicola	USA	Namerica	unknown	human	unknown		No	KL113	0	352	KL113	Good	?	1	0.9889	20 / 20 (100%)	0	No
573.17	835_KPNE	JURG01000000	PATRIC	K. variicola	USA	Namerica	unknown	human	unknown		No	KL113	0	352	KL113	Good	?	1	0.9891	20 / 20 (100%)	0	No
573.171	836_KPNE	JURF01000000	PATRIC	K. variicola	USA	Namerica	unknown	human	unknown		No	KL113	0	352	KL113	Good	?	1	0.9886	20 / 20 (100%)	0	No
573.171	845_KPNE	JUQV01000000	PATRIC	K. pneumoniae	USA	Namerica	unknown	human	unknown		No	KL105	0	429	KL105	High		1	0.9911	22 / 22 (100%)	0	No
573.171	887_KPNE	JUPH01000000	PATRIC	K. pneumoniae	USA	Namerica	unknown	human	unknown		No	unknown	unknown	18	KL18	Low	?-	0.9609	0.9955	16 / 21 (76.2%)	0	No
573.171	755.rep1_KPNE	JUUI01000000	PATRIC	K. pneumoniae	USA	Namerica	unknown	human	unknown		No	KL30	3	114	KL30	Low	?-*	0.9952	0.9638	16 / 20 (80%)	0	No
573.171	755.rep2_KPNE	JUUH01000000	PATRIC	K. pneumoniae	USA	Namerica	unknown	human	unknown		No	unknown	unknown	114	KL30	Low	?-+*	0.9645	0.964	13 / 20 (65%)	1	No
573.171	834_KPNE	JURH01000000	PATRIC	K. variicola	USA	Namerica	unknown	human	unknown		No	KL113	0	352	KL113	Good	?	1	0.9892	20 / 20 (100%)	0	No
573.171	837_KPNE	JURE01000000	PATRIC	K. variicola	USA	Namerica	unknown	human	unknown		No	KL113	0	352	KL113	Low	?+*	1	0.9889	20 / 20 (100%)	2	No
573.171	863_KPNE	JUQD01000000	PATRIC	K. pneumoniae	USA	Namerica	unknown	human	unknown		No	KL30	1	30	KL30	Good	?-	0.9975	0.9959	19 / 20 (95%)	0	No
573.171	865_KPNE	JUQB01000000	PATRIC	K. quasipneumoniae	USA	Namerica	unknown	human	unknown		No	KL101	1	430	KL101	Good	?-	0.9886	0.9588	20 / 21 (95.2%)	0	No
573.172	913_KPNE	JUOE01000000	PATRIC	K. pneumoniae	USA	Namerica	unknown	human	unknown		No	unknown	unknown	203	KL2	Low	?-	0.9965	0.997	12 / 18 (66.7%)	0	No
573.172	930_KPNE	JUND01000000	PATRIC	K. pneumoniae	USA	Namerica	unknown	human	unknown		No	KL2	0	203	KL2	High		1	0.9971	18 / 18 (100%)	0	No
573.172	98_KPNE	JULE01000000	PATRIC	K. pneumoniae	USA	Namerica	unknown	human	unknown		No	KL57	0	206	KL57	Good	?-	1	0.998	17 / 18 (94.4%)	0	No
573.172	unknown	CDFM01000000	PATRIC	K. pneumoniae	unknown	unknown	2012	unknown	unknown	Yes	No	KL107	0	154	KL107	Good	?	0.9988	0.9999	16 / 16 (100%)	0	No
573.172	unknown	CDFP01000000	PATRIC	K. pneumoniae	unknown	unknown	2013	unknown	unknown		No	KL106	0	29	KL106	Good	?	0.9911	0.9997	18 / 18 (100%)	0	No
573.172	unknown	CDFR01000000	PATRIC	K. pneumoniae	unknown	unknown	2013	unknown	unknown	Yes	No	KL106	0	29	KL106	Good	?-+	0.9911	0.9997	17 / 18 (94.4%)	1	No
573.172	unknown	CDFQ01000000	PATRIC	K. pneumoniae	unknown	unknown	2011	unknown	unknown	Yes	No	KL106	1	29	KL106	Good	?-	0.9811	0.9998	16 / 18 (88.9%)	0	No
573.172	unknown	CDFO01000000	PATRIC	K. pneumoniae	unknown	unknown	2011	unknown	unknown	Yes	No	KL107	1	154	KL107	Good	?-	0.9999	0.9999	15 / 16 (93.8%)	0	No
573.172	unknown	CDGA01000000	PATRIC	K. pneumoniae	unknown	unknown	2011	unknown	unknown	Yes	No	KL107	0	154	KL107	High		0.9999	0.9999	16 / 16 (100%)	0	No
573.173	unknown	CDGB01000000	PATRIC	K. pneumoniae	unknown	unknown	2011	unknown	unknown	Yes	No	KL107	0	154	KL107	High	-	0.9999	0.9999	15 / 16 (93.8%)	0	No
573.173	unknown	CDGC01000000	PATRIC	K. pneumoniae	unknown	unknown	2013	unknown	unknown	Yes	No	KL107	0	154	KL107	High		0.9999	0.9999	16 / 16 (100%)	0	No
573.173	unknown	CDGD01000000	PATRIC	K. pneumoniae	unknown	unknown	2013	unknown	unknown	Yes	No	KL107	0	154	KL107	High		0.9999	0.9999	16 / 16 (100%)	0	No
573.173	unknown	CDFT01000000	PATRIC	K. pneumoniae	unknown	unknown	2013	unknown	unknown	Yes	No	KL107	0	154	KL107	Good	?	0.9999	0.9999	16 / 16 (100%)	0	No
573.173	unknown	CDFU01000000	PATRIC	K. pneumoniae	unknown	unknown	2013	unknown	unknown	Yes	No	KL107	0	154	KL107	Good	?	0.9959	0.9999	16 / 16 (100%)	0	No
573.173	unknown	CDFV01000000	PATRIC	K. pneumoniae	unknown	unknown	2013	unknown	unknown		No	KL107	0	154	KL107	Good	?	0.9999	0.9999	16 / 16 (100%)	0	No
573.173	unknown	CDFY01000000	PATRIC	K. pneumoniae	unknown	unknown	2013	unknown	unknown	Yes	No	KL107	0	154	KL107	High		0.9999	0.9999	16 / 16 (100%)	0	No
573.173	unknown	CDFW01000000	PATRIC	K. pneumoniae	unknown	unknown	2013	unknown	unknown	Yes	No	KL107	0	154	KL107	Good	?	0.9999	0.9999	16 / 16 (100%)	0	No
573.173	unknown	CDFZ01000000	PATRIC	K. pneumoniae	unknown	unknown	2013	unknown	unknown	Yes	No	KL107	0	154	KL107	High		0.9999	0.9999	16 / 16 (100%)	0	No
573.173	unknown	CDFX01000000	PATRIC	K. pneumoniae	unknown	unknown	2013	unknown	unknown	Yes	No	KL107	0	154	KL107	High		0.9999	0.9999	16 / 16 (100%)	0	No
573.174	MGH83	LGJJ01000000	PATRIC	K. pneumoniae	unknown	unknown	unknown	human	unknown		No	KL42	0	42	KL42	High		1	0.9999	20 / 20 (100%)	0	No
573.174	CHS240	LGJK01000000	PATRIC	K. pneumoniae	USA	Namerica	unknown	human	unknown	Yes	No	KL107	0	154	KL107	High		0.9999	0.9999	16 / 16 (100%)	0	No
573.174	UCI69	LGJI01000000	PATRIC	K. pneumoniae	unknown	unknown	unknown	human	unknown	Yes	No	KL107	0	154	KL107	High		0.9999	0.9999	16 / 16 (100%)	0	No
573.174	CHS239	LGJL01000000	PATRIC	K. pneumoniae	USA	Namerica	unknown	human	unknown	Yes	No	KL107	0	154	KL107	High		0.9999	0.9999	16 / 16 (100%)	0	No
573.174	CHS238	LGJM01000000	PATRIC	K. pneumoniae	USA	Namerica	unknown	human	unknown		No	KL107	0	154	KL107	High		0.9999	0.9998	16 / 16 (100%)	0	No
573.174	CHS212	LGJN01000000	PATRIC	K. pneumoniae	USA	Namerica	unknown	human	unknown	Yes	No	KL107	0	154	KL107	High		0.9999	0.9999	16 / 16 (100%)	0	No
573.174	CHS198	LGJO01000000	PATRIC	K. pneumoniae	USA	Namerica	unknown	human	unknown	Yes	No	KL107	0	154	KL107	High		0.9999	0.9998	16 / 16 (100%)	0	No
573.174	CHS196	LGJP01000000	PATRIC	K. pneumoniae	USA	Namerica	unknown	human	unknown	Yes	No	KL107	0	154	KL107	High		0.9999	0.9999	16 / 16 (100%)	0	No
573.174	CHS178	LGJR01000000	PATRIC	K. pneumoniae	USA	Namerica	unknown	human	unknown	Yes	No	KL107	0	154	KL107	High		0.9999	0.9999	16 / 16 (100%)	0	No
573.174	CHS187	LGJQ01000000	PATRIC	K. pneumoniae	USA	Namerica	unknown	human	unknown	Yes	No	KL107	0	154	KL107	High		0.9999	0.9999	16 / 16 (100%)	0	No
573.175	CHS171	LGJT01000000	PATRIC	K. pneumoniae	USA	Namerica	unknown	human	unknown	Yes	No	KL107	0	154	KL107	High		0.9999	0.9999	16 / 16 (100%)	0	No
573.175	CHS175	LGJS01000000	PATRIC	K. pneumoniae	USA	Namerica	unknown	human	unknown		No	KL2	0	2	KL2	High	-	1	0.9973	17 / 18 (94.4%)	0	No
573.175	CHS130	LGJV01000000	PATRIC	K. pneumoniae	USA	Namerica	unknown	human	unknown	Yes	No	KL107	0	154	KL107	High		0.9999	0.9999	16 / 16 (100%)	0	No
573.175	CHS136	LGJU01000000	PATRIC	K. pneumoniae	USA	Namerica	unknown	human	unknown		No	KL15	1	50	KL15	High		0.9991	0.998	16 / 16 (100%)	0	No
573.175	CHS124	LGJW01000000	PATRIC	K. pneumoniae	USA	Namerica	unknown	human	unknown		No	KL107	0	154	KL107	High		0.9999	0.9998	16 / 16 (100%)	0	No
573.175	CHS120	LGJX01000000	PATRIC	K. pneumoniae	USA	Namerica	unknown	human	unknown	Yes	No	KL107	0	154	KL107	High		0.9999	0.9999	16 / 16 (100%)	0	No
573.175	CHS119	LGJY01000000	PATRIC	K. pneumoniae	USA	Namerica	unknown	human	unknown	Yes	No	KL107	0	154	KL107	High		0.9999	0.9999	16 / 16 (100%)	0	No
573.175	CHS108	LGJZ01000000	PATRIC	K. pneumoniae	USA	Namerica	unknown	human	unknown	Yes	No	KL107	0	154	KL107	High		0.9999	0.9999	16 / 16 (100%)	0	No
573.175	CHS103	LGKA01000000	PATRIC	K. pneumoniae	USA	Namerica	unknown	human	unknown	Yes	No	KL107	0	154	KL107	High		0.9999	0.9999	16 / 16 (100%)	0	No
573.176	CHS87	LGKB01000000	PATRIC	K. pneumoniae	USA	Namerica	unknown	human	unknown	Yes	No	KL107	0	154	KL107	High		0.9999	0.9999	16 / 16 (100%)	0	No
573.176	CHS86	LGKC01000000	PATRIC	K. pneumoniae	USA	Namerica	unknown	human	unknown	Yes	No	KL125	0	177	KL125	High	*	1	0.9039	18 / 18 (100%)	0	No
573.176	ST258	LGAB01000000	PATRIC	K. pneumoniae	Australia	Australia	2014	human	infection	Yes	No	KL106	2	29	KL106	Low	?-+	0.9563	0.9987	14 / 18 (77.8%)	1	No
573.176	SY-A	LIPM01000000	PATRIC	K. pneumoniae	USA	Namerica	2014	human	infection	Yes	No	KL107	0	154	KL107	Good	?	0.9999	0.9998	16 / 16 (100%)	0	No
573.176	SY-B	LIPL01000000	PATRIC	K. pneumoniae	USA	Namerica	2014	human	infection	Yes	No	KL107	0	154	KL107	Good	?	0.9999	0.9998	16 / 16 (100%)	0	No
573.176	SY-B2	LIPK01000000	PATRIC	K. pneumoniae	USA	Namerica	2014	human	infection		No	KL107	0	154	KL107	Good	?	0.9999	0.9998	16 / 16 (100%)	0	No
573.176	KP617	CP012753,CP012754,CP012755	PATRIC	K. pneumoniae	Korea	Asia	2013	human	infection		No	KL2	1	2	KL2	Good	-+	0.9999	0.9973	17 / 18 (94.4%)	1	No
573.176	unknown	CXPD01000000	PATRIC	K. pneumoniae	unknown	unknown	unknown	unknown	unknown		No	KL7	0	7	KL7	High		1	0.9854	20 / 20 (100%)	0	No
573.188	B86	LJCD01000000	PATRIC	K. pneumoniae	Israel	MiddleEast	unknown	human	infection	Yes	No	KL62	0	323	KL62	High		1	0.9992	19 / 19 (100%)	0	No
573.188	B199	LJCB01000000	PATRIC	K. pneumoniae	Israel	MiddleEast	unknown	human	infection		No	KL39	0	39	KL39	High	*	1	0.9927	20 / 20 (100%)	0	No
573.189	912_KPNE	JUOG01000000	PATRIC	K. pneumoniae	USA	Namerica	unknown	human	unknown		No	KL2	1	203	KL2	Good	?-	1	0.9971	17 / 18 (94.4%)	0	No
573.189	1335_KPNE	JVTE01000000	PATRIC	K. variicola	USA	Namerica	unknown	human	unknown		No	KL105	0	339	KL105	High	*	1	0.9669	22 / 22 (100%)	0	No
72407.1	ST101:U44822 (26/7/13)	LJEN01000000	PATRIC	K. pneumoniae	South Africa	Africa	unknown	human	unknown		No	KL17	3	137	KL17	Good	?-	0.9519	1	17 / 20 (85%)	0	No
72407.1	ST1478:939997103	LJEQ01000000	PATRIC	K. variicola	South Africa	Africa	unknown	human	unknown		No	KL14	3	431	KL14	Low	?-+*	0.9741	0.915	20 / 25 (80%)	1	No
72407.1	ST101:939996824	LJEU01000000	PATRIC	K. pneumoniae	South Africa	Africa	2013	human	infection		No	unknown	unknown	137	KL17	None	?-	0.8946	0.9999	12 / 20 (60%)	0	No
72407.1	ST101:951363981	LJFE01000000	PATRIC	K. pneumoniae	South Africa	Africa	2013	human	infection		No	KL17	1	137	KL17	Good	?-	0.9911	1	19 / 20 (95%)	0	No
72407.1	ST101:945154233	LJEM01000000	PATRIC	K. pneumoniae	South Africa	Africa	unknown	human	infection		No	unknown	unknown	137	KL17	None	?-	0.8932	1	13 / 20 (65%)	0	No
72407.1	KK207/1	LJOO01000000	PATRIC	K. pneumoniae	Italy	Europe	unknown	human	infection	Yes	No	KL106	0	29	KL106	Good	?	0.9911	0.9998	18 / 18 (100%)	0	No
72407.1	ST258_FL	LAKK01000000	PATRIC	K. pneumoniae	USA	Namerica	unknown	human	infection	Yes	No	KL107	1	154	KL107	High	-	0.9999	0.9998	15 / 16 (93.8%)	0	No
72407.4	VK055	CP009208.1	PATRIC	K. pneumoniae	USA	Namerica	unknown	unknown	unknown		No	KL2	0	2	KL2	High		1	0.9972	18 / 18 (100%)	0	No
72407.8	KPNIH33	CP009771,CP009772,CP009773,CP009774	PATRIC	K. pneumoniae	USA	Namerica	unknown	human	unknown	Yes	No	KL107	0	154	KL107	High		0.9999	0.9999	16 / 16 (100%)	0	No
72407.8	KPNIH32	CP009775,CP009776,CP009777,CP009778	PATRIC	K. pneumoniae	USA	Namerica	unknown	unknown	unknown	Yes	No	KL107	0	154	KL107	High		0.9999	0.9999	16 / 16 (100%)	0	No
72407.8	KPNIH29	CP009863,CP009864,CP009865	PATRIC	K. pneumoniae	USA	Namerica	unknown	human	unknown		No	KL64	0	432	KL64	High	*	1	0.9822	24 / 24 (100%)	0	No
72407.8	KPNIH30	CP009872,CP009873,CP009874,CP009875	PATRIC	K. pneumoniae	USA	Namerica	unknown	human	unknown	Yes	No	KL106	0	29	KL106	Good	?	0.9911	0.9999	18 / 18 (100%)	0	No
72407.8	KPNIH31	CP009876,CP009877,CP009878,CP009879	PATRIC	K. pneumoniae	USA	Namerica	unknown	human	infection		No	KL27	0	187	KL27	High		1	0.9927	18 / 18 (100%)	0	No
72407.8	ATCC 13883	JSZI01000000	PATRIC	K. pneumoniae	unknown	unknown	unknown	unknown	unknown		No	KL107	0	154	KL107	High		0.9999	0.9999	16 / 16 (100%)	0	No
72407.8	234-12	CP011313,CP011315,CP011314,CP011316	PATRIC	K. pneumoniae	Germany	Europe	unknown	human	infection		No	KL35	3	433	KL35	High	-	1	0.9931	19 / 20 (95%)	0	No
72407.8	HKUOPLC	CP012300	PATRIC	K. quasipneumoniae	China	Asia	unknown	unknown	carriage		No	KL8	0	434	KL8	High	*	1	0.9868	18 / 18 (100%)	0	No
72407.8	ST101:950171785	LJDK01000000	PATRIC	K. pneumoniae	South Africa	Africa	unknown	human	unknown		No	KL17	1	137	KL17	Good	?-	0.9938	0.9995	18 / 20 (90%)	0	No
72407.9	ST101:960186733	LJDT01000000	PATRIC	K. pneumoniae	South Africa	Africa	unknown	human	unknown		No	KL17	2	137	KL17	Good	?-	0.9611	0.9989	18 / 20 (90%)	0	No
72407.9	ST101:951373950	LJEA01000000	PATRIC	K. pneumoniae	South Africa	Africa	2013	human	infection		No	unknown	unknown	137	KL17	Low	?-	0.9008	1	13 / 20 (65%)	0	No
72407.9	ST101:945165838	LJEC01000000	PATRIC	K. pneumoniae	South Africa	Africa	2013	human	infection		No	unknown	unknown	137	KL17	None	?-	0.8326	1	12 / 20 (60%)	0	No
72407.9	ST2017:950118422	LJEH01000000	PATRIC	K. pneumoniae	South Africa	Africa	2012	human	infection		No	KL17	3	137	KL17	Low	?-	0.9569	1	15 / 20 (75%)	0	No
72407.9	ST101:945169659	LJEE01000000	PATRIC	K. pneumoniae	South Africa	Africa	2013	human	infection		No	KL17	3	137	KL17	Low	?-	0.9147	0.9997	15 / 20 (75%)	0	No
72407.9	ST101:950173000	LJDN01000000	PATRIC	K. pneumoniae	South Africa	Africa	unknown	human	unknown		No	KL17	0	137	KL17	Good	?-	0.9931	0.9999	18 / 20 (90%)	0	No
72407.9	ST323:941530379	LJDR01000000	PATRIC	K. pneumoniae	South Africa	Africa	unknown	human	unknown		No	KL21	2	262	KL21	Good	?-	0.9906	0.9979	17 / 19 (89.5%)	0	No
72407.9	ST14:944535499	LJDW01000000	PATRIC	K. pneumoniae	South Africa	Africa	unknown	human	unknown		No	unknown	unknown	2	KL2	None	?-	0.8094	0.9972	9 / 18 (50%)	0	No
72407.9	ST2016:951362657	LJDZ01000000	PATRIC	K. pneumoniae	South Africa	Africa	unknown	human	unknown		No	unknown	unknown	137	KL17	Low	?-	0.949	1	15 / 20 (75%)	0	No
72407.9	ST2017:950117510	LJEF01000000	PATRIC	K. pneumoniae	South Africa	Africa	2012	human	infection		No	unknown	unknown	137	KL17	None	?-	0.8674	1	12 / 20 (60%)	0	No
72407.9	ST2017:950142398	LJEG01000000	PATRIC	K. pneumoniae	South Africa	Africa	unknown	human	infection		No	unknown	unknown	137	KL17	None	?-	0.827	1	12 / 20 (60%)	0	No
72408	ST101:951384356	LJEJ01000000	PATRIC	K. pneumoniae	South Africa	Africa	2013	human	unknown		No	KL17	3	137	KL17	None	?-	0.8873	0.9998	13 / 20 (65%)	0	No
72408	ST101:957089165	LJEK01000000	PATRIC	K. pneumoniae	South Africa	Africa	unknown	human	infection		No	unknown	unknown	137	KL17	Low	?-	0.9145	0.9999	14 / 20 (70%)	0	No
72408	ST101:957083320	LJEL01000000	PATRIC	K. pneumoniae	South Africa	Africa	2013	human	infection		No	KL17	2	137	KL17	Low	?-	0.9374	0.9999	17 / 20 (85%)	0	No
272621	MGH 78578	CP000647,CP000649,CP000650,CP000651,CP000652,CP000648	PATRIC	K. pneumoniae	unknown	unknown	unknown	human	unknown		No	KL52	0	50	KL52	High		1	1	22 / 22 (100%)	0	No
484022	NTUH-K2044	AP006725,AP006726	PATRIC	K. pneumoniae	unknown	unknown	unknown	unknown	infection		No	KL1	0	1	KL1	High		1	1	20 / 20 (100%)	0	No
507523	342	CP000964,CP000966,CP000965	PATRIC	K. variicola	unknown	unknown	unknown	maize	NA		No	KL30	0	159	KL30	High	*	1	0.954	20 / 20 (100%)	0	No
667128	Urmite	CDNT01000000	PATRIC	K. pneumoniae	unknown	unknown	unknown	unknown	unknown		No	KL3	0	135	KL3	Good	?-	1	0.9948	18 / 19 (94.7%)	0	No
861365	SB3432	FO203501.1,FO203500.1	PATRIC	K. pneumoniae	unknown	unknown	unknown	unknown	unknown		No	KL3	0	132	KL3	High		1	0.9948	19 / 19 (100%)	0	No
1.03789e+06	JH1	AFQK00000000	PATRIC	K. pneumoniae	unknown	unknown	unknown	human	unknown		No	KL25	0	168	KL25	High	-	0.9999	0.9825	13 / 14 (92.9%)	0	No
1.03791e+06	1162281	AFQL00000000	PATRIC	K. pneumoniae	unknown	unknown	unknown	human	unknown		No	KL39	0	160	KL39	High		1	0.9914	20 / 20 (100%)	0	No
1.04957e+06	KCTC 2242	CP002910,CP002911	PATRIC	K. pneumoniae	unknown	unknown	unknown	unknown	unknown		No	KL2	0	72	KL2	High		1	0.984	18 / 18 (100%)	0	No
1.07449e+06	1191100241	AFXH00000000	PATRIC	K. pneumoniae	Netherlands	Europe	unknown	human	unknown		No	KL108	0	105	KL108	High	-	1	0.9995	22 / 23 (95.7%)	0	No
1.08744e+06	KPNIH1	AJZU00000000	PATRIC	K. pneumoniae	USA	Namerica	unknown	human	infection	Yes	No	KL107	1	154	KL107	Low	?-	0.9437	0.9999	15 / 16 (93.8%)	0	No
1.08744e+06	KPNIH2	AJZV00000000	PATRIC	K. pneumoniae	USA	Namerica	unknown	human	infection	Yes	No	KL107	1	154	KL107	Good	?-	0.9656	0.9999	15 / 16 (93.8%)	0	No
1.08744e+06	KPNIH4	AJZW00000000	PATRIC	K. pneumoniae	USA	Namerica	unknown	human	infection	Yes	No	KL107	2	154	KL107	Low	?-	0.9011	0.9999	14 / 16 (87.5%)	0	No
1.08744e+06	KPNIH5	AJZX00000000	PATRIC	K. pneumoniae	USA	Namerica	unknown	human	infection	Yes	No	KL107	1	154	KL107	Low	?-	0.9395	0.9999	15 / 16 (93.8%)	0	No
1.08745e+06	KPNIH6	AJZY00000000	PATRIC	K. pneumoniae	USA	Namerica	unknown	human	infection	Yes	No	KL107	2	154	KL107	Low	?-	0.907	0.9999	14 / 16 (87.5%)	0	No
1.09417e+06	KPNIH7	AJZZ00000000	PATRIC	K. pneumoniae	USA	Namerica	unknown	human	unknown	Yes	No	KL107	0	154	KL107	Good	?-	0.9599	0.9998	14 / 16 (87.5%)	0	No
1.09417e+06	KPNIH8	AKAA00000000	PATRIC	K. pneumoniae	USA	Namerica	unknown	human	unknown	Yes	No	KL107	3	154	KL107	None	?-	0.8774	0.9998	13 / 16 (81.2%)	0	No
1.09417e+06	KPNIH9	AKAB00000000	PATRIC	K. pneumoniae	USA	Namerica	unknown	human	unknown	Yes	No	KL107	0	154	KL107	Good	?-	0.9665	0.9999	15 / 16 (93.8%)	0	No
1.09417e+06	KPNIH10	AKAC00000000	PATRIC	K. pneumoniae	USA	Namerica	unknown	human	unknown	Yes	No	KL107	2	154	KL107	Low	?-	0.933	0.9995	13 / 16 (81.2%)	0	No
1.09417e+06	KPNIH11	AKAD00000000	PATRIC	K. pneumoniae	USA	Namerica	unknown	human	unknown	Yes	No	KL107	2	154	KL107	Good	?-	0.9625	0.9995	13 / 16 (81.2%)	0	No
1.12386e+06	Kp13	CP003999.1,CP003998.1,CP004000.1,CP003997.1,CP003994.1,CP003996.1,CP003995.1	PATRIC	K. pneumoniae	Brazil	Samerica	unknown	human	infection		No	KL107	0	154	KL107	High		0.9999	0.9998	16 / 16 (100%)	0	No
1.12563e+06	HS11286	CP003223,CP003200,CP003224,CP003225,CP003226,CP003227,CP003228	PATRIC	K. pneumoniae	unknown	unknown	unknown	unknown	unknown	Yes	No	KL103-1	1	74	KL103	High	*	1	0.9669	21 / 21 (100%)	0	No
1.12895e+06	KPNIH12	AKAE00000000	PATRIC	K. pneumoniae	USA	Namerica	unknown	human	unknown	Yes	No	KL107	0	154	KL107	High	-	0.9999	0.9998	15 / 16 (93.8%)	0	No
1.12895e+06	KPNIH14	AKAF00000000	PATRIC	K. pneumoniae	USA	Namerica	unknown	human	unknown	Yes	No	KL107	0	154	KL107	High	-	0.9999	0.9998	14 / 16 (87.5%)	0	No
1.12895e+06	KPNIH16	AKAG00000000	PATRIC	K. pneumoniae	USA	Namerica	unknown	human	unknown	Yes	No	KL107	1	154	KL107	Low	?-	0.9477	0.9998	14 / 16 (87.5%)	0	No
1.12895e+06	KPNIH17	AKAH00000000	PATRIC	K. pneumoniae	USA	Namerica	unknown	human	unknown	Yes	No	KL107	0	154	KL107	High		0.9999	0.9999	16 / 16 (100%)	0	No
1.12895e+06	KPNIH18	AKAI00000000	PATRIC	K. pneumoniae	USA	Namerica	unknown	human	unknown	Yes	No	KL107	0	154	KL107	High	-	0.9999	0.9998	15 / 16 (93.8%)	0	No
1.12895e+06	KPNIH19	AKAJ00000000	PATRIC	K. pneumoniae	USA	Namerica	unknown	human	unknown	Yes	No	KL107	0	154	KL107	High	-	0.9999	0.9995	13 / 16 (81.2%)	0	No
1.12895e+06	KPNIH20	AKAK00000000	PATRIC	K. pneumoniae	USA	Namerica	unknown	human	unknown	Yes	No	KL107	2	154	KL107	None	?-	0.8845	0.9998	13 / 16 (81.2%)	0	No
1.1623e+06	DSM 30104	AJJI00000000	PATRIC	K. pneumoniae	unknown	unknown	unknown	human	infection		No	KL3	0	3	KL3	High		1	0.996	19 / 19 (100%)	0	No
1.1623e+06	LCT-KP214	AJHE00000000	PATRIC	K. pneumoniae	unknown	unknown	unknown	human	infection		No	KL124	0	167	KL124	High		1	0.9963	22 / 22 (100%)	0	No
1.16806e+06	KPNIH21	AKAL00000000	PATRIC	K. pneumoniae	USA	Namerica	unknown	human	unknown	Yes	No	KL107	0	154	KL107	High		0.9999	0.9999	16 / 16 (100%)	0	No
1.16806e+06	KPNIH22	AKAM00000000	PATRIC	K. pneumoniae	USA	Namerica	unknown	human	unknown	Yes	No	KL107	0	154	KL107	High	-	0.9999	0.9999	15 / 16 (93.8%)	0	No
1.16806e+06	KPNIH23	AKAN00000000	PATRIC	K. pneumoniae	USA	Namerica	unknown	human	unknown	Yes	No	KL107	0	154	KL107	Good	?-	0.9856	0.9999	15 / 16 (93.8%)	0	No
1.17715e+06	LZ	AJVY00000000	PATRIC	K. pneumoniae	China	Asia	unknown	environment	NA		No	unknown	unknown	163	KL107	None	?-+*	0.7854	0.7716	10 / 16 (62.5%)	3	No
1.18542e+06	ST512-K30BO	CAJM00000000	PATRIC	K. pneumoniae	Italy	Europe	unknown	unknown	unknown	Yes	No	KL107	0	154	KL107	High		0.9999	0.9999	16 / 16 (100%)	0	No
1.18542e+06	ST258-K26BO	CANR00000000	PATRIC	K. pneumoniae	Italy	Europe	unknown	human	unknown	Yes	No	KL107	0	154	KL107	High		0.9999	0.9999	16 / 16 (100%)	0	No
1.18542e+06	ST258-K28BO	CANS00000000	PATRIC	K. pneumoniae	unknown	unknown	unknown	unknown	unknown	Yes	No	KL107	0	154	KL107	High		0.9999	0.9999	16 / 16 (100%)	0	No
1.19329e+06	1084	CP003785.1	PATRIC	K. pneumoniae	unknown	unknown	unknown	unknown	unknown		No	KL1	0	172	KL1	Low	-	1	0.9994	15 / 20 (75%)	0	No
1.19915e+06	KP5-1	CP008700.1,CP008701.1	PATRIC	K. variicola	USA	Namerica	unknown	Southern green stink bug, Nezara viridula	unknown		No	KL3	0	406	KL3	High	-*	1	0.9702	17 / 19 (89.5%)	0	No
1.20354e+06	WGLW1	AMLL00000000	PATRIC	K. pneumoniae	unknown	unknown	unknown	unknown	unknown		No	KL124	0	167	KL124	High		1	1	22 / 22 (100%)	0	No
1.20355e+06	WGLW2	AMLM00000000	PATRIC	K. pneumoniae	unknown	unknown	unknown	unknown	unknown		No	KL2	0	2	KL2	High		1	0.9975	18 / 18 (100%)	0	No
1.20355e+06	WGLW3	AMLN00000000	PATRIC	K. pneumoniae	unknown	unknown	unknown	unknown	unknown		No	KL124	0	167	KL124	High		1	1	22 / 22 (100%)	0	No
1.20355e+06	WGLW5	AMLO00000000	PATRIC	K. pneumoniae	unknown	unknown	unknown	unknown	unknown		No	KL25	0	168	KL25	High	-	0.9999	0.9826	13 / 14 (92.9%)	0	No
1.21277e+06	ST258-490	ALIS00000000	PATRIC	K. pneumoniae	Israel	MiddleEast	unknown	human	infection	Yes	No	KL107	0	154	KL107	High		0.9999	0.9999	16 / 16 (100%)	0	No
1.22518e+06	KPNIH24	CP008797.1,CP008800.1,CP008799.1,CP008798.1	PATRIC	K. pneumoniae	USA	Namerica	unknown	human	unknown	Yes	No	KL106	0	29	KL106	Good	?	0.9911	0.9997	18 / 18 (100%)	0	No
1.22612e+06	KpQ3	AMSU00000000	PATRIC	K. pneumoniae	Spain	Europe	unknown	human	infection		No	KL149	0	110	KL149	High	-	1	0.9997	18 / 20 (90%)	0	No
1.22668e+06	Ecl8	CANH00000000	PATRIC	K. pneumoniae	unknown	unknown	unknown	unknown	unknown		No	KL2	0	72	KL2	High		1	0.9839	18 / 18 (100%)	0	No
1.22899e+06	KpMDU1	AMWO00000000	PATRIC	K. pneumoniae	Australia	Australia	unknown	human	unknown	Yes	No	KL106	0	29	KL106	Low	?-	0.9911	0.999	12 / 18 (66.7%)	0	No
1.23239e+06	KpO3210	AMRH00000000	PATRIC	K. pneumoniae	Spain	Europe	unknown	human	unknown		No	unknown	unknown	unknown	KL151	Low	?-+	0.9563	0.9694	7 / 21 (33.3%)	1	No
1.2361e+06	JHCK1	ANGH00000000	PATRIC	K. pneumoniae	Argentina	Samerica	unknown	human	infection		No	KL2	0	2	KL2	Good	?	1	0.9975	18 / 18 (100%)	0	No
1.2361e+06	VA360	ANGI00000000	PATRIC	K. pneumoniae	USA	Namerica	unknown	human	infection	Yes	No	KL106	0	29	KL106	Good	?	0.9911	0.9992	18 / 18 (100%)	0	No
1.23653e+06	JCM 1662	BAKZ00000000	PATRIC	K. pneumoniae	unknown	unknown	unknown	unknown	unknown		No	KL3	0	3	KL3	Low	-	1	0.9958	14 / 19 (73.7%)	0	No
1.24409e+06	CG43	CP006648.1	PATRIC	K. pneumoniae	Taiwan	Asia	unknown	human	infection		No	KL2	0	2	KL2	Low	-	1	0.9988	13 / 18 (72.2%)	0	No
1.26387e+06	ATCC BAA-2146	APNN01000000	PATRIC	K. pneumoniae	USA	Namerica	unknown	human	infection		No	KL74	0	174	KL74	Low	?+	1	0.9888	19 / 19 (100%)	2	No
1.26387e+06	ATCC BAA-2146	AOCV00000000	PATRIC	K. pneumoniae	USA	Namerica	unknown	human	infection	Yes	No	KL74	0	174	KL74	Good	?	1	0.9894	19 / 19 (100%)	0	No
1.26751e+06	B5055	AQCG00000000	PATRIC	K. pneumoniae	unknown	unknown	unknown	unknown	unknown		No	unknown	unknown	4	KL2	Low	?-+	0.9654	0.983	11 / 18 (61.1%)	1	No
1.2679e+06	hvKP1	AOIZ00000000	PATRIC	K. pneumoniae	USA	Namerica	unknown	human	infection		No	KL2	0	2	KL2	Good	?-	1	0.9993	17 / 18 (94.4%)	0	No
1.27665e+06	ATCC BAA-1705	AOGQ00000000	PATRIC	K. pneumoniae	unknown	unknown	unknown	human	unknown	Yes	No	KL107	0	154	KL107	High		0.9999	1	16 / 16 (100%)	0	No
1.27665e+06	700603	AOGO00000000	PATRIC	K. quasipneumoniae	unknown	unknown	unknown	human	unknown		No	KL53	2	171	KL53	Good	?-+	0.9936	0.9838	21 / 23 (91.3%)	1	No
1.27904e+06	PR04	AOPN00000000	PATRIC	K. pneumoniae	Malaysia	Asia	unknown	human	infection		No	KL111	0	113	KL111	High		1	1	17 / 17 (100%)	0	No
1.28479e+06	UHKPC40	AQOT00000000	PATRIC	K. pneumoniae	USA	Namerica	unknown	human	infection	Yes	No	KL107	0	154	KL107	High		0.9999	0.9999	16 / 16 (100%)	0	No
1.28479e+06	UHKPC23	AQQA00000000	PATRIC	K. pneumoniae	USA	Namerica	unknown	human	infection	Yes	No	KL106	0	29	KL106	Good	?	0.9911	0.9991	18 / 18 (100%)	0	No
1.28479e+06	UHKPC28	ARRU00000000	PATRIC	K. pneumoniae	USA	Namerica	unknown	human	infection	Yes	No	KL106	0	29	KL106	High		0.9908	1	18 / 18 (100%)	0	No
1.28479e+06	UHKPC05	ARVM00000000	PATRIC	K. pneumoniae	USA	Namerica	unknown	human	infection	Yes	No	KL106	0	29	KL106	Good	?	0.9911	0.9987	18 / 18 (100%)	0	No
1.28479e+06	UHKPC47	ARRV00000000	PATRIC	K. pneumoniae	USA	Namerica	unknown	human	infection	Yes	No	KL106	0	29	KL106	Good	?	0.9877	0.9991	18 / 18 (100%)	0	No
1.28479e+06	UHKPC67	ARSL00000000	PATRIC	K. pneumoniae	USA	Namerica	unknown	human	infection	Yes	No	KL107	0	154	KL107	High		0.9999	0.9999	16 / 16 (100%)	0	No
1.28479e+06	UHKPC69	ARRW00000000	PATRIC	K. pneumoniae	USA	Namerica	unknown	human	infection	Yes	No	KL107	0	154	KL107	High	-	0.9999	0.9998	15 / 16 (93.8%)	0	No
1.28479e+06	UHKPC77	ARRX00000000	PATRIC	K. pneumoniae	USA	Namerica	unknown	human	infection	Yes	No	KL107	0	154	KL107	High		0.9999	0.9999	16 / 16 (100%)	0	No
1.2848e+06	UHKPC96	ARRY00000000	PATRIC	K. pneumoniae	USA	Namerica	unknown	human	infection	Yes	No	KL107	0	154	KL107	High		0.9999	0.9999	16 / 16 (100%)	0	No
1.2848e+06	DMC0526	ARPO00000000	PATRIC	K. pneumoniae	USA	Namerica	unknown	human	infection	Yes	No	KL107	0	154	KL107	High		0.9999	0.9999	16 / 16 (100%)	0	No
1.2848e+06	DMC0799	ARRZ00000000	PATRIC	K. pneumoniae	USA	Namerica	unknown	human	infection		No	KL24	0	101	KL24	High	*	1	0.9901	19 / 19 (100%)	0	No
1.2848e+06	DMC1097	ARSA00000000	PATRIC	K. pneumoniae	USA	Namerica	unknown	human	infection	Yes	No	KL107	0	154	KL107	High		0.9999	0.9999	16 / 16 (100%)	0	No
1.2848e+06	DMC1316	ARSB00000000	PATRIC	K. pneumoniae	USA	Namerica	unknown	human	infection	Yes	No	KL107	0	154	KL107	High		0.9999	0.9999	16 / 16 (100%)	0	No
1.2848e+06	UHKPC61	ARSC00000000	PATRIC	K. pneumoniae	USA	Namerica	unknown	human	carriage	Yes	No	KL106	0	29	KL106	Good	?	0.9875	0.9987	18 / 18 (100%)	0	No
1.2848e+06	UHKPC48	ARPP00000000	PATRIC	K. pneumoniae	USA	Namerica	unknown	human	carriage	Yes	No	KL107	0	154	KL107	Good	?	0.9999	0.9999	16 / 16 (100%)	0	No
1.2848e+06	UHKPC33	ARSD00000000	PATRIC	K. pneumoniae	USA	Namerica	unknown	human	carriage	Yes	No	KL106	0	29	KL106	Good	?	0.9911	0.9987	18 / 18 (100%)	0	No
1.2848e+06	UHKPC59	ARSE00000000	PATRIC	K. pneumoniae	USA	Namerica	unknown	human	carriage	Yes	No	KL107	0	154	KL107	High		0.9999	0.9999	16 / 16 (100%)	0	No
1.2848e+06	UHKPC07	ARSF00000000	PATRIC	K. pneumoniae	USA	Namerica	unknown	human	carriage	Yes	No	KL106	0	29	KL106	Good	?	0.9911	0.9985	18 / 18 (100%)	0	No
1.28481e+06	UHKPC17	ARSG00000000	PATRIC	K. pneumoniae	USA	Namerica	unknown	human	carriage	Yes	No	KL107	0	154	KL107	High		0.9999	0.9999	16 / 16 (100%)	0	No
1.28481e+06	UHKPC18	ARSH00000000	PATRIC	K. pneumoniae	USA	Namerica	unknown	human	carriage	Yes	No	KL107	0	154	KL107	High		0.9999	0.9999	16 / 16 (100%)	0	No
1.28481e+06	UHKPC31	ARSI00000000	PATRIC	K. pneumoniae	USA	Namerica	unknown	human	carriage	Yes	No	KL106	0	29	KL106	High		0.9909	1	18 / 18 (100%)	0	No
1.28481e+06	UHKPC06	ARSJ00000000	PATRIC	K. pneumoniae	USA	Namerica	unknown	human	carriage	Yes	No	KL106	0	29	KL106	High		0.9907	1	18 / 18 (100%)	0	No
1.28481e+06	UHKPC02	ARSK00000000	PATRIC	K. pneumoniae	USA	Namerica	unknown	human	carriage	Yes	No	KL107	0	154	KL107	High		0.9999	0.9999	16 / 16 (100%)	0	No
1.28481e+06	UHKPC09	APVO00000000	PATRIC	K. pneumoniae	USA	Namerica	unknown	human	carriage	Yes	No	KL106	0	29	KL106	Good	?	0.9907	0.9987	18 / 18 (100%)	0	No
1.28481e+06	UHKPC01	APVP00000000	PATRIC	K. pneumoniae	USA	Namerica	unknown	human	infection	Yes	No	KL106	0	29	KL106	Good	?	0.9872	0.9991	18 / 18 (100%)	0	No
1.28481e+06	UHKPC81	APVQ00000000	PATRIC	K. pneumoniae	USA	Namerica	unknown	human	infection		No	KL30	1	114	KL30	Good	?-+*	1	0.9637	19 / 20 (95%)	1	No
1.28481e+06	UHKPC27	APVR00000000	PATRIC	K. pneumoniae	USA	Namerica	unknown	human	infection	Yes	No	KL106	0	29	KL106	Good	?	0.9807	1	18 / 18 (100%)	0	No
1.28481e+06	UHKPC 52	ARVN00000000	PATRIC	K. pneumoniae	USA	Namerica	unknown	human	infection	Yes	No	KL106	0	29	KL106	Good	?	0.9911	0.9987	18 / 18 (100%)	0	No
1.28482e+06	UHKPC24	APVS00000000	PATRIC	K. pneumoniae	USA	Namerica	unknown	human	infection	Yes	No	KL106	0	29	KL106	High		0.9909	1	18 / 18 (100%)	0	No
1.28482e+06	UHKPC26	APVT00000000	PATRIC	K. pneumoniae	USA	Namerica	unknown	human	infection	Yes	No	KL106	0	29	KL106	Good	?	0.9911	0.9991	18 / 18 (100%)	0	No
1.28482e+06	UHKPC57	ARPR00000000	PATRIC	K. pneumoniae	USA	Namerica	unknown	human	infection		No	KL112	0	93	KL112	High		1	0.9865	18 / 18 (100%)	0	No
1.28482e+06	UHKPC179	ARSM00000000	PATRIC	K. pneumoniae	USA	Namerica	unknown	human	infection		No	KL112	0	93	KL112	High		1	0.9865	18 / 18 (100%)	0	No
1.28482e+06	UHKPC45	ARVO00000000	PATRIC	K. pneumoniae	USA	Namerica	unknown	human	infection	Yes	No	KL107	0	154	KL107	High		0.9999	0.9998	16 / 16 (100%)	0	No
1.28482e+06	UHKPC22	APVU00000000	PATRIC	K. pneumoniae	USA	Namerica	unknown	human	carriage	Yes	No	KL107	0	154	KL107	High		0.9999	0.9999	16 / 16 (100%)	0	No
1.28482e+06	UHKPC29	ARVQ00000000	PATRIC	K. pneumoniae	USA	Namerica	unknown	human	carriage	Yes	No	KL106	0	29	KL106	High		0.9911	1	18 / 18 (100%)	0	No
1.28482e+06	UHKPC32	ARPQ00000000	PATRIC	K. pneumoniae	USA	Namerica	unknown	human	carriage	Yes	No	KL107	0	154	KL107	High		0.9999	0.9999	16 / 16 (100%)	0	No
1.28482e+06	UHKPC04	APVV00000000	PATRIC	K. pneumoniae	USA	Namerica	unknown	human	carriage	Yes	No	unknown	unknown	unknown	KL106	None	?-	0.5532	0.9985	9 / 18 (50%)	0	No
1.28482e+06	VAKPC252	APVW00000000	PATRIC	K. pneumoniae	USA	Namerica	unknown	human	infection	Yes	No	KL107	0	154	KL107	Good	?	0.9999	0.9999	16 / 16 (100%)	0	No
1.28483e+06	VAKPC254	APVX00000000	PATRIC	K. pneumoniae	USA	Namerica	unknown	human	carriage	Yes	No	KL107	0	154	KL107	High		0.9999	0.9998	16 / 16 (100%)	0	No
1.28483e+06	VAKPC269	APVY00000000	PATRIC	K. pneumoniae	USA	Namerica	unknown	human	infection	Yes	No	KL106	0	29	KL106	Good	?	0.9911	1	18 / 18 (100%)	0	No
1.28483e+06	VAKPC278	ARVP00000000	PATRIC	K. pneumoniae	USA	Namerica	unknown	human	infection	Yes	No	KL106	0	29	KL106	Good	?	0.9911	0.9999	18 / 18 (100%)	0	No
1.28483e+06	VAKPC280	APVZ00000000	PATRIC	K. pneumoniae	USA	Namerica	unknown	human	infection	Yes	No	KL106	0	29	KL106	Good	?	0.9911	1	18 / 18 (100%)	0	No
1.28483e+06	VAKPC270	APWA00000000	PATRIC	K. pneumoniae	USA	Namerica	unknown	human	carriage	Yes	No	KL106	0	29	KL106	Good	?	0.9909	0.9991	18 / 18 (100%)	0	No
1.28483e+06	VAKPC276	APWB00000000	PATRIC	K. pneumoniae	USA	Namerica	unknown	human	infection	Yes	No	KL106	0	29	KL106	Good	?	0.9909	0.9991	18 / 18 (100%)	0	No
1.28483e+06	VAKPC297	APWC00000000	PATRIC	K. pneumoniae	USA	Namerica	unknown	human	infection	Yes	No	KL107	0	154	KL107	High		0.9999	0.9999	16 / 16 (100%)	0	No
1.28483e+06	VAKPC309	APWD00000000	PATRIC	K. pneumoniae	USA	Namerica	unknown	human	infection	Yes	No	KL106	0	29	KL106	Good	?	0.9911	0.9991	18 / 18 (100%)	0	No
1.28483e+06	KP-7	AQQD00000000	PATRIC	K. pneumoniae	USA	Namerica	unknown	human	carriage		No	KL102	0	173	KL102	High		1	0.9999	17 / 17 (100%)	0	No
1.28483e+06	KP-11	APWE00000000	PATRIC	K. pneumoniae	USA	Namerica	unknown	human	carriage		No	KL102	1	173	KL102	Good	?-	1	0.9998	16 / 17 (94.1%)	0	No
1.291e+06	KP3-S	AOSJ00000000	PATRIC	K. pneumoniae	Italy	Europe	unknown	human	infection	Yes	No	KL107	0	154	KL107	High		0.9999	0.9999	16 / 16 (100%)	0	No
1.29414e+06	KP5-R	APMG00000000	PATRIC	K. pneumoniae	Italy	Europe	unknown	unknown	infection	Yes	No	KL107	0	154	KL107	High		0.9999	0.9999	16 / 16 (100%)	0	No
1.29414e+06	KP4-R	APMF00000000	PATRIC	K. pneumoniae	Italy	Europe	unknown	unknown	infection	Yes	No	KL107	0	154	KL107	High		0.9999	0.9999	16 / 16 (100%)	0	No
1.29414e+06	KP1-I	AQCJ00000000	PATRIC	K. pneumoniae	Italy	Europe	unknown	unknown	infection	Yes	No	KL107	0	154	KL107	Good	?-	0.9982	0.9998	15 / 16 (93.8%)	0	No
1.29414e+06	KP2-R	AQCI00000000	PATRIC	K. pneumoniae	Italy	Europe	unknown	unknown	unknown	Yes	No	KL107	0	154	KL107	High		0.9999	0.9999	16 / 16 (100%)	0	No
1.29427e+06	HSL4	APFG00000000	PATRIC	K. pneumoniae	unknown	unknown	unknown	unknown	NA		No	KL22/KL37	0	37	KL22	High	*	1	0.9948	18 / 18 (100%)	0	No
1.30492e+06	140_1040	ARSP00000000	PATRIC	K. pneumoniae	USA	Namerica	unknown	human	infection	Yes	No	KL106	0	29	KL106	Good	?	0.9868	0.9991	18 / 18 (100%)	0	No
1.30492e+06	160_1080	ARSN00000000	PATRIC	K. pneumoniae	USA	Namerica	unknown	human	infection	Yes	No	KL106	2	29	KL106	Low	?-	0.9172	0.9901	16 / 18 (88.9%)	0	No
1.30492e+06	120_1020	ARSO00000000	PATRIC	K. pneumoniae	USA	Namerica	unknown	human	unknown	Yes	No	KL106	0	29	KL106	Good	?	0.9911	0.9991	18 / 18 (100%)	0	No
1.30492e+06	280_1220	ARSQ00000000	PATRIC	K. pneumoniae	USA	Namerica	unknown	human	unknown	Yes	No	KL106	0	29	KL106	Good	?	0.9908	0.9989	18 / 18 (100%)	0	No
1.30492e+06	361_1301	APWF00000000	PATRIC	K. pneumoniae	USA	Namerica	unknown	human	unknown	Yes	No	KL106	0	29	KL106	High		0.9911	1	18 / 18 (100%)	0	No
1.30492e+06	440_1540	APWG00000000	PATRIC	K. pneumoniae	USA	Namerica	unknown	human	unknown	Yes	No	KL106	0	29	KL106	Good	?	0.9892	0.9987	18 / 18 (100%)	0	No
1.30492e+06	500_1420	APWH00000000	PATRIC	K. pneumoniae	USA	Namerica	unknown	human	unknown	Yes	No	KL106	2	29	KL106	Low	?-	0.9257	0.9901	16 / 18 (88.9%)	0	No
1.30492e+06	540_1460	APWI00000000	PATRIC	K. pneumoniae	USA	Namerica	unknown	human	unknown	Yes	No	KL107	0	154	KL107	High		0.9999	0.9999	16 / 16 (100%)	0	No
1.30492e+06	646_1568	APWJ00000000	PATRIC	K. pneumoniae	USA	Namerica	unknown	human	unknown	Yes	No	KL106	2	29	KL106	Low	?-	0.9257	0.9901	16 / 18 (88.9%)	0	No
1.30695e+06	27363	AQOC00000000	PATRIC	K. quasipneumoniae	China	Asia	unknown	human	infection		No	KL123	1	44	KL123	Good	?-	1	0.9996	15 / 16 (93.8%)	0	No
1.31016e+06	Kb140	AQRD00000000	PATRIC	K. pneumoniae	USA	Namerica	unknown	human	infection	Yes	No	KL106	0	29	KL106	Good	?	0.9911	0.9998	18 / 18 (100%)	0	No
1.31016e+06	Kb677	AQPG00000000	PATRIC	K. pneumoniae	USA	Namerica	unknown	human	infection	Yes	No	KL107	0	154	KL107	High		0.9999	0.9998	16 / 16 (100%)	0	No
1.31658e+06	45T1-2A	CDMU01000000	PATRIC	K. quasipneumoniae	unknown	unknown	unknown	unknown	unknown		No	KL57	0	407	KL57	High	*	1	0.9627	18 / 18 (100%)	0	No
1.31694e+06	ATCC 25955	AQQH00000000	PATRIC	K. pneumoniae	China	Asia	unknown	unknown	unknown		No	KL28	0	84	KL28	Good	?-	1	0.9902	18 / 19 (94.7%)	0	No
1.31694e+06	G5-2	AQQI00000000	PATRIC	K. pneumoniae	China	Asia	unknown	environment	NA		No	KL28	0	84	KL28	Good	?-	1	0.9902	18 / 19 (94.7%)	0	No
1.32832e+06	KPNIH27	CP007731.1,CP007734.1,CP007735.1,CP007736.1,CP007732.1,CP007733.1	PATRIC	K. pneumoniae	USA	Namerica	unknown	unknown	unknown		No	KL22/KL37	0	90	KL37	Good	-+	1	0.9992	17 / 18 (94.4%)	1	No
1.32833e+06	KPR0928	CP008831.1,CP008832.1,CP008833.1	PATRIC	K. pneumoniae	USA	Namerica	unknown	human	infection	Yes	No	KL106	0	29	KL106	Good	?	0.9911	0.9999	18 / 18 (100%)	0	No
1.32836e+06	MGH 17	AYJN00000000	PATRIC	K. pneumoniae	USA	Namerica	2012	human	infection		No	KL25	0	168	KL25	High	-	0.9999	0.9826	13 / 14 (92.9%)	0	No
1.32836e+06	MGH 18	AYJM00000000	PATRIC	K. pneumoniae	USA	Namerica	2012	human	infection		No	KL28	0	84	KL28	High		1	0.9917	19 / 19 (100%)	0	No
1.32836e+06	MGH 19	AYJL00000000	PATRIC	K. pneumoniae	USA	Namerica	2012	human	infection		No	KL133	0	181	KL133	High		1	0.9984	19 / 19 (100%)	0	No
1.32837e+06	MGH 20	AYJK00000000	PATRIC	K. variicola	USA	Namerica	2012	human	infection		No	KL31	2	32	KL31	High	*	1	0.9044	20 / 20 (100%)	0	No
1.32837e+06	MGH 21	AYJJ00000000	PATRIC	K. pneumoniae	USA	Namerica	2012	human	infection		No	KL63	0	63	KL63	High		1	0.9935	20 / 20 (100%)	0	No
1.32837e+06	MGH 29	JCNY00000000	PATRIC	K. pneumoniae	USA	Namerica	2012	human	infection	Yes	No	KL106	0	29	KL106	Good	?	0.9911	0.9999	18 / 18 (100%)	0	No
1.32837e+06	MGH 30	AYJC00000000	PATRIC	K. pneumoniae	USA	Namerica	2012	human	infection		No	KL15	1	50	KL15	High		1	0.9979	16 / 16 (100%)	0	No
1.32837e+06	MGH 31	JCNX00000000	PATRIC	K. pneumoniae	USA	Namerica	2012	human	infection	Yes	No	KL107	0	154	KL107	High		0.9999	0.9999	16 / 16 (100%)	0	No
1.32837e+06	MGH 32	AYJB00000000	PATRIC	K. pneumoniae	USA	Namerica	2012	human	infection		No	KL63	0	63	KL63	High		1	0.9937	20 / 20 (100%)	0	No
1.32837e+06	MGH 35	JCNW00000000	PATRIC	K. pneumoniae	USA	Namerica	2012	human	unknown		No	KL27	0	187	KL27	High		1	0.9927	18 / 18 (100%)	0	No
1.32837e+06	MGH 36	AYIZ00000000	PATRIC	K. pneumoniae	USA	Namerica	2012	human	infection		No	KL22/KL37	0	37	KL22	High		1	0.9949	18 / 18 (100%)	0	No
1.32837e+06	MGH 39	JCNV00000000	PATRIC	K. pneumoniae	USA	Namerica	2012	human	infection		No	KL102	0	384	KL102	High		0.9909	0.9944	17 / 17 (100%)	0	No
1.32837e+06	MGH 40	AYIX00000000	PATRIC	K. variicola	USA	Namerica	2012	human	infection		No	KL57	0	182	KL57	High	*	1	0.971	18 / 18 (100%)	0	No
1.32838e+06	MGH 43	JCNT00000000	PATRIC	K. pneumoniae	USA	Namerica	2012	human	infection		No	KL102	0	173	KL102	High		1	0.9927	17 / 17 (100%)	0	No
1.32838e+06	MGH 44	AYIV00000000	PATRIC	K. quasipneumoniae	USA	Namerica	2012	human	infection		No	KL21	0	183	KL21	High	*	1	0.9681	19 / 19 (100%)	0	No
1.32838e+06	MGH 45	JCNS00000000	PATRIC	K. pneumoniae	USA	Namerica	2012	human	infection		No	KL106	0	29	KL106	Good	?-+	0.9911	0.9998	17 / 18 (94.4%)	1	No
1.32838e+06	MGH 46	AYIU00000000	PATRIC	K. pneumoniae	USA	Namerica	2012	human	infection		No	KL16	0	16	KL16	High		1	0.9942	22 / 22 (100%)	0	No
1.32838e+06	MGH 47	JCNR00000000	PATRIC	K. pneumoniae	USA	Namerica	2012	human	infection		No	KL14	0	14	KL14	High		1	0.9999	25 / 25 (100%)	0	No
1.32838e+06	MGH 48	AYIT00000000	PATRIC	K. pneumoniae	USA	Namerica	2012	human	infection		No	KL128	0	99	KL128	High		1	1	23 / 23 (100%)	0	No
1.32838e+06	BWH 15	JCNP00000000	PATRIC	K. pneumoniae	USA	Namerica	2012	human	infection		No	KL114	0	355	KL114	High		1	0.9921	19 / 19 (100%)	0	No
1.32838e+06	BWH 22	JCNO00000000	PATRIC	K. pneumoniae	USA	Namerica	2012	human	infection	Yes	No	KL106	0	29	KL106	Good	?	0.9911	0.9997	18 / 18 (100%)	0	No
1.32838e+06	BWH 28	AYIS00000000	PATRIC	K. pneumoniae	USA	Namerica	2012	human	infection		No	KL116	0	180	KL116	High	-	1	0.9996	20 / 21 (95.2%)	0	No
1.32839e+06	BWH 30	AYIQ00000000	PATRIC	K. pneumoniae	USA	Namerica	2012	human	infection		No	KL24	0	101	KL24	High		1	0.9893	19 / 19 (100%)	0	No
1.32839e+06	BWH 36	JCNN00000000	PATRIC	K. pneumoniae	USA	Namerica	2012	human	infection	Yes	No	KL107	0	154	KL107	High		0.9999	0.9999	16 / 16 (100%)	0	No
1.32839e+06	BWH 41	JCNM00000000	PATRIC	K. pneumoniae	USA	Namerica	2012	human	infection	Yes	No	KL107	1	154	KL107	High	-	0.9999	0.9996	15 / 16 (93.8%)	0	No
1.32839e+06	UCICRE 1	JCNL00000000	PATRIC	K. pneumoniae	USA	Namerica	unknown	human	infection	Yes	No	KL107	0	154	KL107	High		0.9999	0.9999	16 / 16 (100%)	0	No
1.32839e+06	UCICRE 2	AYIN00000000	PATRIC	K. pneumoniae	USA	Namerica	unknown	human	infection		No	KL38	0	96	KL38	High		1	0.997	17 / 17 (100%)	0	No
1.32839e+06	UCICRE 4	AYIL00000000	PATRIC	K. pneumoniae	USA	Namerica	unknown	human	infection		No	KL16	0	16	KL16	High		1	0.9941	22 / 22 (100%)	0	No
1.32839e+06	UCICRE 6	AYIJ00000000	PATRIC	K. pneumoniae	USA	Namerica	unknown	human	infection		No	KL2	0	2	KL2	High		1	0.9993	18 / 18 (100%)	0	No
1.32839e+06	UCICRE 7	AYII00000000	PATRIC	K. pneumoniae	USA	Namerica	unknown	human	infection		No	KL2	0	186	KL2	High	-	1	0.9872	17 / 18 (94.4%)	0	No
1.32839e+06	UCICRE 8	AYIH00000000	PATRIC	K. pneumoniae	USA	Namerica	unknown	human	infection		No	KL8	0	22	KL8	High		1	0.9967	18 / 18 (100%)	0	No
1.3284e+06	UCICRE 10	AYIF00000000	PATRIC	K. variicola	USA	Namerica	unknown	human	infection		No	KL45	3	184	KL45	Low	-+	1	0.939	17 / 19 (89.5%)	2	No
[truncated: 505 more rows]

## Sheet: Notes
Genome_name	Authors reference
Strain_name	Strain name
Accession	Genbank or ENA accession if known
Dataset	Reference as per Table 1 in main text
Species	Klebsiella species designation
Country	Origin of isolate
Region	Origin of isolate - as per Figure S2
Year	Year of isolation
Source	Source of isolation if known
Infection_status	Infection or carriage status if known (indicated for human associated isolates only)
CG258?	Indicates genomes that represent the globally distributed clonal group 258, as determined by multi-locus sequence type data (not shown)
Non_redundant_genome_set?	Genome included in the filtered data set?
Klocus_by_gene_screen	K locus result from initial gene screening method
Missing_genes	Number of genes missing from K locus called in gene screen method
wzi_allele	wzi allele number
Kaptive_best_match	Best match K locus determined by Kaptive
Kaptive_call_confidence	Confidence level of Kaptive call
Kaptive_Problems	Problems with Kaptive best match
Kaptive_Coverage	Coverage to best match locus
Kaptive_Identity	Nucleotide identity compared to best match locus
Kaptive_Expected_genes	Expected genes within the K locus region
Kaptive_Unexpected_genes	Unexpected genes within the K locus region
wzc_available?	wzc sequence determined?
