# Supplementary material for: Identification of Klebsiella capsule synthesis loci from whole genome data
Source: Microb Genom. 2016 Dec 12;2(12):e000102. doi: 10.1099/mgen.0.000102 (PMC5359410; doi:10.1099/mgen.0.000102)
Supplement: Supplementary File 3 [file mgen-02-102-s003.xls]

## Sheet: Kloci Refs
Table S2: Klebsiella K locus references, accession numbers and isolate names
Table_Id	Capsule type	K locus	Strain	Species	Reference (PMID) *	K locus Accession	Notes	K locus reference db**
7	K7	KL7	Aerogenes 4140	K. pneumoniae	26493302	AB924550	Incomplete sequence	-
8	K8	KL8	Klebsiell 1015	K. pneumoniae	26493302	AB924551	Incomplete sequence	-
10	K10	KL10	Klebsiell 919	K. pneumoniae	26493302	AB924552	Incomplete sequence	-
12	K12	KL12	Klebsiell 313	K. pneumoniae	26493302	AB924554	Incomplete sequence	-
16	K16	KL16	2069/49	K. pneumoniae	26493302	AB742228	Incomplete sequence	-
17	K17	KL17	2005/49	K. pneumoniae	26493302	AB924557	Incomplete sequence	-
18	K18	KL18	1754/49	K. pneumoniae	26493302	AB924558	Incomplete sequence	-
19	K19	KL19	293/50	K. pneumoniae	26493302	AB924559	Incomplete sequence	-
21	K21	KL21	1702/49	K. pneumoniae	26493302	AB924560	Incomplete sequence	-
22	K22	KL22	1996/49	K. pneumoniae	26493302	AB819893	Incomplete sequence	-
23	K23	KL23	2812/50	K. pneumoniae	26493302	AB924561	Incomplete sequence	-
24	K24	KL24	1680/49	K. pneumoniae	26493302	AB924562	Incomplete sequence	-
25	K25	KL25	2002/49	K. pneumoniae	26493302	AB924563	Incomplete sequence	-
27	K27	KL27	6613	K. pneumoniae	26493302	AB924565	Incomplete sequence	-
28	K28	KL28	5758	K. pneumoniae	26493302	AB924566	Incomplete sequence	-
34	K34	KL34	7522	K. pneumoniae	26493302	AB924572	Incomplete sequence	-
35	K35	KL35	7444	K. (Raoultella) planticola	26493302	AB924573	Incomplete sequence	-
36	K36	KL36	8306	K. pneumoniae	26493302	AB924574	Incomplete sequence	-
39	K39	KL39	7749	K. pneumoniae	26493302	AB742230	Incomplete sequence	-
42	K42	KL42	1702	K. pneumoniae	26493302	AB924579	Incomplete sequence	-
43	K43	KL43	2482	K. pneumoniae	26493302	AB924580	Incomplete sequence	-
45	K45	KL45	8464	K. pneumoniae	26493302	AB924582	Incomplete sequence	-
46	K46	KL46	5281	K. pneumoniae	26493302	AB924583	Incomplete sequence	-
47	K47	KL47	9682	K. pneumoniae	26493302	AB924584	Incomplete sequence	-
48	K48	KL48	1196	K. variicola	26493302	AB924585	Incomplete sequence	-
51	K51	KL51	4715/50	K. pneumoniae	26493302	AB924588	Incomplete sequence	-
53	K53	KL53	1756/51	K. variicola	26493302	AB924590	Incomplete sequence	-
54	K54	KL54	NTUH-KP35	K. variicola	26493302	AB924591	Incomplete sequence	-
55	K55	KL55	3985/51	K. pneumoniae	26493302	AB924592	Incomplete sequence	-
56	K56	KL56	3534/51	K. variicola	26493302	AB924593	Incomplete sequence	-
58	K58	KL58	636/52	K. variicola	26493302	AB924595	Incomplete sequence	-
60	K60	KL60	4463/52	K. quasipneumoniae	26493302	AB924597	Incomplete sequence	-
61	K61	KL61	5710/52	K. pneumoniae	26493302	AB924598	Incomplete sequence	-
64	K64	KL64	NCTC 8172	K. pneumoniae	26493302	AB924600	Incomplete sequence	-
67	K67	KL67	264(1)	K. (Raoultella) terrigena	26493302	AB924603	Incomplete sequence	-
80	K80	KL80	708	K. quasipneumoniae	26493302	AB924611	Incomplete sequence	-
82	K82	KL82	3454-70	K. pneumoniae	26493302	AB924613	Incomplete sequence	-
101	KN1	KL101 (KN1)	A1517	K. pneumoniae	26493302	AB924614	Incomplete sequence	-
1	K1	KL1	NTUH-K2044	K. pneumoniae	16453259	AB924547		Primary db
2	K2	KL2	VGH525	K. pneumoniae	19744990	AB371296		Primary db
3	Unknown	KL3	INF269	K. pneumoniae	This study	LT603730	IS-free variant	Primary db
4	Unknown	KL4	Synthetic	NA	NA	NA		Primary db
5	K5	KL5	VGH404	K. pneumoniae subsp. ozaenae	19744990	AB371292		Primary db
6	Unknown	KL6	KSB1_2D	K. pneumoniae	This study	LT603734	IS-free variant	Primary db
7	Unknown	KL7	INF291	K. quasipneumoniae	This study	NA		Primary db
8	Unknown	KL8	Kpn0024	K. pneumoniae	26206847	NA		Primary db
9	K9	KL9	VGH484	K. pneumoniae	19744990	AB371293		Primary db
10	Unknown	KL10	INF209	K. variicola	This study	NA		Primary db
11	Unknown	KL11	INF089	K. quasipneumoniae	This study	LT603705	Note originally assigned KL129	Primary db
12	Unknown	KL12	16	K. pneumoniae	25712531	NA		Primary db
13	K13	KL13	BIDMC 47	K. pneumoniae	26493302	AB924555		Primary db
14	K14	KL14	VGH916	K. pneumoniae	19744990	AB371294		Primary db
15	Unknown	KL15	Synthetic	NA	NA	NA	Truncated wzx compared to K15 type strain	Primary db
16	Unknown	KL16	KSB2_3B	K. pneumoniae	This study	NA		Primary db
17	Unknown	KL17	ERR257601	K. pneumoniae	Ellington et al.	NA		Primary db
18	Unknown	KL18	INF056	K. pneumoniae	This study	NA		Primary db
19	Unknown	KL19	KSB1_3F	K. variicola	This study	NA		Primary db
20	K20	KL20	NK8	K. pneumoniae	19744990	AB371289		Primary db
21	Unknown	KL21	INF093	K. pneumoniae	This study	NA		Primary db
22	Unknown	KL22	INF129	K. pneumoniae	This study	NA		Primary db
23	Unknown	KL23	AUS3494	K. pneumoniae	This study	NA		Primary db
24	Unknown	KL24	U 12567	K. pneumoniae	25861820	NA	Alternate wza START compared to K24 type strain	Primary db
25	Unknown	KL25	INF317	K. pneumoniae	This study	NA	Missing frameshift present in K25 type strain	Primary db
26	K26	KL26	5884	K. oxytoca	26493302	AB924564	Incomplete sequence	Primary db
27	Unknown	KL27	AJ054	K. pneumoniae	25861820	NA		Primary db
28	Unknown	KL28	INF239	K. pneumoniae	This study	NA		Primary db
29	K29	KL29	5725y	K. oxytoca	26493302	AB924567	Incomplete sequence	Primary db
30	K30	KL30	7824	K. pneumoniae	26493302	AB924568		Primary db
31	K31	KL31	6258	K. pneumoniae	26493302	AB924569		Primary db
32	K32	KL32	6837	K. (Raoultella) ornithinolytica	26493302	AB924570	Incomplete sequence	Primary db
33	K33	KL33	6168	K. pneumoniae	26493302	AB924571		Primary db
34	Unknown	KL34	INF273	K. pneumoniae	This study	NA		Primary db
35	Unknown	KL35	NCTC11358	K. pneumoniae	NCTC3000 Project	NA		Primary db
36	Unknown	KL36	INF087	K. pneumoniae	This study	NA		Primary db
37	K37	KL37	8238	K. pneumoniae	26493302	AB924575	Incomplete sequence	Primary db
38	Unknown	KL38	INF338	K. pneumoniae	This study	LT603729	IS-free variant	Primary db
39	Unknown	KL39	INF121	K. pneumoniae	This study	NA		Primary db
40	Unknown	KL40	Synthetic	NA	NA	NA	Incomplete sequence	Primary db
41	Unknown	KL41	Synthetic	NA	NA	NA		Primary db
42	Unknown	KL42	INF120	K. pneumoniae	This study	NA		Primary db
43	Unknown	KL43	KSB2_4B	K. pneumoniae	This study	NA		Primary db
44	K44	KL44	7730	K. (Raoultella) ornithinolytica	26493302	AB924581	Incomplete sequence	Primary db
45	Unknown	KL45	INF175	K. pneumoniae	This study	NA		Primary db
46	Unknown	KL46	INF126	K. pneumoniae	This study	NA		Primary db
47	Unknown	KL47	DU46543/08	K. pneumoniae	25861820	NA		Primary db
48	Unknown	KL48	QMP M1-043	K. variicola	25861820	NA		Primary db
49	K49	KL49	6115	K. variicola	26493302	AB924586		Primary db
50	Unknown	KL50	Synthetic	NA	NA	NA		Primary db
51	Unknown	KL51	AJ146	K. pneumoniae	25861820	NA		Primary db
52	K52	KL52	MGH78578	K. pneumoniae	16453259	AB924589		Primary db
53	Unknown	KL53	INF123	K. variicola	This study	NA		Primary db
54	Unknown	KL54	INF107	K. pneumoniae	This study	NA		Primary db
55	Unknown	KL55	INF349	K. variicola	This study	NA		Primary db
56	Unknown	KL56	KSB1_2E	K. pneumoniae	This study	NA		Primary db
57	Unknown	KL57	INF147	K. pneumoniae	This study	LT603731	IS-free variant	Primary db
58	Unknown	KL58	KSB1_10C	K. pneumoniae	This study	NA		Primary db
59	K59	KL59	2212/52	K. michiganensis	26493302	AB924596	Incomplete sequence	Primary db
60	Unknown	KL60	INF068	K. pneumoniae	This study	NA		Primary db
61	Unknown	KL61	AJ292	K. variicola	25861820	NA		Primary db
62	K62	KL62	VGH698	K. pneumoniae	19744990	AB371295		Primary db
63	K63	KL63	5845/52	K. pneumoniae	26493302	AB924599		Primary db
64	Unknown	KL64	INF299	K. pneumoniae	This study	NA		Primary db
65	K65	KL65	SW4	K. (Raoultella) terrigena	26493302	AB924601	Incomplete sequence	Primary db
66	K66	KL66	438(3)	K. michiganensis	26493302	AB924602		Primary db
67	Unknown	KL67	EW-60-R-MAG-2	K. quasipneumoniae	25861820	NA		Primary db
68	K68	KL68	265(1)	K. (Raoultella) terrigena	26493302	AB924604	Incomplete sequence	Primary db
69	Unknown	KL69	Synthetic	NA	NA	NA	Incomplete sequence	Primary db
70	K70	KL70	167	K. michiganensis	26493302	AB924606	Incomplete sequence	Primary db
71	K71	KL71	4349	K. variicola	26493302	AB924607		Primary db
72	K72	KL72	1205	K. (Raoultella) ornithinolytica	26493302	AB924608	Incomplete sequence	Primary db
74	K74	KL74	371	K. oxytoca	26493302	AB924609		Primary db
79	K79	KL79	325	K. (Raoultella) planticola	26493302	AB924610	Incomplete sequence	Primary db
80	Unknown	KL80	NCTC11357	K. quasipneumoniae	NCTC3000 Project	NA		Primary db
81	Unknown	KL81	KSB1_6I	K. pneumoniae	This study	LT603735	IS-free variant	Primary db
82	Unknown	KL82	NCTC11359	K. pneumoniae	NCTC3000 Project	NA		Primary db
101	Unknown	KL101 (KN1)	KSB1_8F	K. variicola	This study	NA		Primary db
102	KN2	KL102 (KN2)	NK29	K. pneumoniae	19744990	AB371290		Primary db
103	Unknown	KL103	ERR314528	K. variicola	Ellington et al.	LT174574		Primary db
104	Unknown	KL104	Synthetic	NA	NA	NA		Primary db
105	KN10	KL105	DU4033_04	K. pneumoniae	25861820	KR007676.1		Primary db
106	Unknown	KL106	Synthetic	NA	NA	NA		Primary db
107	KN5	KL107	ATCC BAA-1705	K. pneumoniae	25861820	NZ_AOGQ00000000.1		Primary db
108	KN3	KL108	K242An	K. pneumoniae	25861820	KR007671.1		Primary db
109	Unknown	KL109	1897	K. pneumoniae	25861820	NA	Orthologous to LT174578	Primary db
110	Unknown	KL110	MGH64	K. pneumoniae	PATRIC	-	Orthologous to LT174579	Primary db
111	Unknown	KL111	INF215	K. pneumoniae	This study	NA	Orthologous to LT174580	Primary db
112	Unknown	KL112	INF202	K. pneumoniae	This study	NA	Orthologous to LT174581	Primary db
113	Unknown	KL113	DX259/08	K. pneumoniae	25861820	LT174582		Primary db
114	Unknown	KL114	BIDMC25	K. pneumoniae	PATRIC	-	Orthologous to LT174583	Primary db
115	Unknown	KL115	EW-67-R-MAC	K. pneumoniae	25861820	LT174584	Orthologous to	Primary db
116	Unknown	KL116	Pus 15007	K. pneumoniae	25861820	LT174585	Orthologous to	Primary db
117	Unknown	KL117	KSB2_8A	K. pneumoniae	This study	NA	Orthologous to LT174586	Primary db
118	Unknown	KL118	INF361	K. pneumoniae	This study	NA	Orthologous to LT174587	Primary db
119	Unknown	KL119	AJ214	K. pneumoniae	25861820	LT174588	Orthologous to	Primary db
120	Unknown	KL120	INF047	K. variicola	This study	NA	Orthologous to LT174589	Primary db
121	Unknown	KL121	ERR257616	K. pneumoniae	Ellington et al.	LT174590		Primary db
122	Unknown	KL122	INF032	K. pneumoniae	This study	NA	Orthologous to LT174591	Primary db
123	Unknown	KL123	INF195	K. quasipneumoniae	This study	NA	Orthologous to LT174592	Primary db
124	Unknown	KL124	INF184	K. pneumoniae	This study	NA	Orthologous to LT174593	Primary db
125	Unknown	KL125	INF288	K. variicola	This study	NA	Orthologous to LT174594	Primary db
126	Unknown	KL126	A-003-I-a-1	K. pneumoniae	25861820	LT603702		Primary db
127	Unknown	KL127	INF097	K. pneumoniae	This study	LT603704		Primary db
128	Unknown	KL128	MGH48	K. pneumoniae	PATRIC	-		Primary db
130	Unknown	KL130	INF090	K. pneumoniae	This study	LT603706		Primary db
131	Unknown	KL131	INF092	K. pneumoniae	This study	LT603707		Primary db
132	Unknown	KL132	INF118	K. pneumoniae	This study	LT603708		Primary db
133	Unknown	KL133	INF132	K. pneumoniae	This study	LT603709		Primary db
134	Unknown	KL134	INF149	K. pneumoniae	This study	LT603710		Primary db
135	Unknown	KL135	KSB1_8B	K. variicola	This study	LT603711		Primary db
136	Unknown	KL136	KSB1_1C	K. pneumoniae	This study	LT603712		Primary db
137	Unknown	KL137	KSB1_10F	K. variicola	This study	LT603713		Primary db
138	Unknown	KL138	KSB2_3A	K. variicola	This study	LT603714		Primary db
139	Unknown	KL139	INF054	K. pneumoniae	This study	LT603715		Primary db
140	Unknown	KL140	INF156	K. pneumoniae	This study	LT603716		Primary db
141	Unknown	KL141	INF188	K. pneumoniae	This study	LT603717		Primary db
142	Unknown	KL142	INF198	K. pneumoniae	This study	LT603718		Primary db
143	Unknown	KL143	INF200	K. pneumoniae	This study	LT603719		Primary db
144	Unknown	KL144	INF207	K. quasipneumoniae	This study	LT603720		Primary db
145	Unknown	KL145	E718	K. oxytoca	PATRIC	-		Primary db
146	Unknown	KL146	DR85/08	K. quasipneumoniae	25861820	LT603721		Primary db
147	Unknown	KL147	ERR276987	K. pneumoniae	23722448	-		Primary db
148	Unknown	KL148	137	K. pneumoniae	25712531	LT603722		Primary db
149	Unknown	KL149	570	K. pneumoniae	25712531	LT603723		Primary db
150	Unknown	KL150	09-370B	K. pneumoniae	25861820	KR007675		Primary db
151	Unknown	KL151	H2	K. pneumoniae	25267672	-		Primary db
152	Unknown	KL152	SRR1508880	K. oxytoca	25267672	-		Primary db
153	K280N	KL153	K280N	K. pneumoniae	25861820	LT603725		Primary db
154	Unknown	KL154	MRSN1319	K. pneumoniae	PATRIC	-		Primary db
155	Unknown	KL155	BIDMC88	K. variicola	PATRIC	-		Primary db
156	Unknown	KL156-D1	M162	Klebsiella sp.	25896708	-		Primary db
157	Unknown	KL157	Synthetic	NA	NA	NA		Primary db
158	Unknown	KL158	UCI92	K. pneumoniae	PATRIC	-		Primary db
159	Unknown	KL159	262	K. quasipneumoniae	25712531	LT603726		Primary db
3.1	K3	KL3-1	SB3432	K. pneumoniae	21629720	FQ311478		Variants db
4.1	K4	KL4-1	D5050	K. pneumoniae subsp. ozaenae	26493302	AB924548		Variants db
5.01	Unknown	KL5-D1	NCTC5053	K. pneumoniae	NCTC3000 Project	LT603732		Variants db
6.1	K6	KL6-1	F052	K. pneumoniae subsp. ozaenae	26493302	AB924549	Incomplete sequence	Variants db
11.01	K11	KL11-D1	Klebsiell 390	K. pneumoniae	26493302	AB924553	Incomplete sequence	Variants db
15.01	K15	KL15-D1	Mich. 61	K. pneumoniae	26493302	AB924556	Incomplete sequence	Variants db
15.1	Unknown	KL15-1	INF142	K. pneumoniae	This study	LT603724	Truncated wzx compared to K15 type strain	Variants db
20.01	Unknown	KL20-D1	NCTC9140	K. pneumoniae	NCTC3000 Project	LT603727		Variants db
22.1	Unknown	KL22-1	NCTC11688	K. pneumoniae	NCTC3000 Project	LT603703		Variants db
30.01	Unknown	KL30-D1	NCTC11692	K. pneumoniae	NCTC3000 Project	LT603728		Variants db
38.1	K38	KL38-1	8414	K. pneumoniae	26493302	AB924576		Variants db
38.2	KN7	KL38-2	DR5092/05	K. pneumoniae	25861820	KR007673.1		Variants db
40.1	K40	KL40-1	8588	K. pneumoniae	26493302	AB924577	Incomplete sequence	Variants db
41.1	K41	KL41-1	6177	K. michiganensis	26493302	AB924578		Variants db
50.1	K50	KL50-1	1303/50	K. quasipneumoniae	26493302	AB924587		Variants db
57.1	K57	KL57-1	A1142c	K. variicola	18508935	AB924594	Incomplete sequence	Variants db
62.01	Unknown	KL62-D1	ERR314541	K. pneumoniae	Ellington et al.	LT603733		Variants db
69.1	K69	KL69-1	889	K. (Raoultella) terrigena	26493302	AB924605	Incomplete sequence	Variants db
81.1	K81	KL81-1	370	K. pneumoniae	26493302	AB924612	Incomplete sequence	Variants db
103.1	KN6	KL103-1	HS11286	K. pneumoniae	25861820	NC_016845.1		Variants db
104.1	KN9	KL104-1	NCSR101	K. pneumoniae	25861820	KR007674.1		Variants db
106.01	Unknown	KL106-D1	BIDMC18A	K. pneumoniae	PATRIC	-		Variants db
106.1	Unknown	KL106-1	VA360	K. pneumoniae	23640195	-		Variants db
106.2	KN4	KL106-2	KpMDU1	K. pneumoniae	25861820	KR007677.1		Variants db
124.1	Unknown	KL124-1	WGLW1	K. pneumoniae	PATRIC	-		Variants db
157.1	Unknown	KL157-1	BIDMC89	K. pneumoniae	PATRIC	-		Variants db

## Sheet: Notes
*	Citations for genome sequences from which novel K loci were derived OR original citation for K locus sequence for K-type reference strains
**	Indication of whether or not the K loucs sequence is included in either of the primary or variant K locus databases available at https://github.com/rrwick/K-locus-caller
