# Supplementary material for: Identification of Klebsiella capsule synthesis loci from whole genome data
Source: Microb Genom. 2016 Dec 12;2(12):e000102. doi: 10.1099/mgen.0.000102 (PMC5359410; doi:10.1099/mgen.0.000102)
Supplement: Supplementary File 4 [file mgen-02-102-s004.xls]

## Sheet: Data
Table S3: Kaptive, wzi, wzc and serological typing results for 86 K. pneumoniae genomes for which serological typing information were available
Genome	Kaptive Reference Database	Kaptive best match locus	Problems	Coverage	Identity	Length discrepancy	Expected genes in locus	Expected genes in locus, details	Missing expected genes	Other genes in locus	Other genes in locus, details	Expected genes outside locus	Expected genes outside locus, details	Other genes outside locus	Other genes outside locus, details	Serotype	Kaptive_call	Kaptive_call_confidence	wzi_call	wzc_call
NCTC5057	Primary	KL1	-	1	0.9949	+775 bp	19 / 20 (95%)	K1_01_galF,99.33%;K1_02_cpsACP,96.67%;K1_03_wzi,99.58%;K1_04_wza,100.0%;K1_05_wzb,100.0%;K1_06_wzc,98.27%;K1_07_wzx,99.77%;K1_08_wclY,99.72%;K1_09_wzy,100.0%;K1_10_wcsS,99.73%;K1_11_wcsT,99.42%;K1_12_gmd,100.0%;K1_13_wcaG,99.42%;K1_14_wcaH,100.0%;K1_15_wcaI,99.75%;K1_17_gnd,100.0%;K1_18_manC,100.0%;K1_19_manB,99.78%;K1_20_ugd,100.0%	K1_16_wcaJ	0		0 / 20 (0%)		2	K40_05_rfaG,97.63%;KL162_19_gmd,99.4%	K1	KL1	High	K1	K1
5150_3_1	Primary	KL1		1	0.9998	0 bp	20 / 20 (100%)	K1_01_galF,99.67%;K1_02_cpsACP,100.0%;K1_03_wzi,100.0%;K1_04_wza,100.0%;K1_05_wzb,100.0%;K1_06_wzc,100.0%;K1_07_wzx,99.77%;K1_08_wclY,100.0%;K1_09_wzy,100.0%;K1_10_wcsS,100.0%;K1_11_wcsT,100.0%;K1_12_gmd,100.0%;K1_13_wcaG,99.71%;K1_14_wcaH,100.0%;K1_15_wcaI,100.0%;K1_16_wcaJ,100.0%;K1_17_gnd,100.0%;K1_18_manC,100.0%;K1_19_manB,100.0%;K1_20_ugd,100.0%		0		0 / 20 (0%)		4	K40_03_wcpO,97.98%;K40_04,99.5%;K40_05_rfaG,99.74%;KL162_19_gmd,99.1%	K1	KL1	High	K1	K1
5150_3_10	Primary	KL1		1	0.9972	0 bp	20 / 20 (100%)	K1_01_galF,100.0%;K1_02_cpsACP,96.67%;K1_03_wzi,99.79%;K1_04_wza,100.0%;K1_05_wzb,100.0%;K1_06_wzc,100.0%;K1_07_wzx,100.0%;K1_08_wclY,99.44%;K1_09_wzy,100.0%;K1_10_wcsS,100.0%;K1_11_wcsT,100.0%;K1_12_gmd,100.0%;K1_13_wcaG,99.71%;K1_14_wcaH,100.0%;K1_15_wcaI,99.75%;K1_16_wcaJ,99.57%;K1_17_gnd,100.0%;K1_18_manC,100.0%;K1_19_manB,100.0%;K1_20_ugd,100.0%		0		0 / 20 (0%)		2	K40_05_rfaG,98.16%;KL162_19_gmd,99.1%	K1	KL1	High	K1	K1
NCTC5054	Primary	KL1		1	0.9949	-1 bp	20 / 20 (100%)	K1_01_galF,99.33%;K1_02_cpsACP,96.67%;K1_03_wzi,99.58%;K1_04_wza,100.0%;K1_05_wzb,100.0%;K1_06_wzc,98.27%;K1_07_wzx,99.77%;K1_08_wclY,99.72%;K1_09_wzy,100.0%;K1_10_wcsS,99.73%;K1_11_wcsT,99.42%;K1_12_gmd,100.0%;K1_13_wcaG,99.42%;K1_14_wcaH,100.0%;K1_15_wcaI,99.75%;K1_16_wcaJ,99.36%;K1_17_gnd,100.0%;K1_18_manC,100.0%;K1_19_manB,99.78%;K1_20_ugd,100.0%		0		0 / 20 (0%)		2	K40_05_rfaG,97.63%;KL162_19_gmd,99.4%	K1	KL1	High	K1	K1
NCTC8839	Primary	KL1		1	0.9948	-1 bp	20 / 20 (100%)	K1_01_galF,99.33%;K1_02_cpsACP,96.67%;K1_03_wzi,99.58%;K1_04_wza,100.0%;K1_05_wzb,100.0%;K1_06_wzc,98.27%;K1_07_wzx,99.77%;K1_08_wclY,99.72%;K1_09_wzy,99.76%;K1_10_wcsS,99.73%;K1_11_wcsT,99.42%;K1_12_gmd,100.0%;K1_13_wcaG,99.42%;K1_14_wcaH,100.0%;K1_15_wcaI,99.75%;K1_16_wcaJ,99.57%;K1_17_gnd,99.79%;K1_18_manC,100.0%;K1_19_manB,99.78%;K1_20_ugd,100.0%		0		0 / 20 (0%)		2	K40_05_rfaG,97.63%;KL162_19_gmd,99.4%	K1	KL1	High	K1	K1
NCTC9494	Primary	KL1		1	0.9999	+1065 bp	20 / 20 (100%)	K1_01_galF,100.0%;K1_02_cpsACP,100.0%;K1_03_wzi,100.0%;K1_04_wza,100.0%;K1_05_wzb,100.0%;K1_06_wzc,100.0%;K1_07_wzx,100.0%;K1_08_wclY,100.0%;K1_09_wzy,100.0%;K1_10_wcsS,100.0%;K1_11_wcsT,100.0%;K1_12_gmd,100.0%;K1_13_wcaG,99.71%;K1_14_wcaH,99.35%;K1_15_wcaI,100.0%;K1_16_wcaJ,100.0%;K1_17_gnd,100.0%;K1_18_manC,100.0%;K1_19_manB,100.0%;K1_20_ugd,100.0%		0		0 / 20 (0%)		5	K40_03_wcpO,97.98%;K40_04,99.5%;K40_05_rfaG,99.74%;KL162_19_gmd,99.1%;K1_05_wzb,100.0%	K1	KL1	High	K1	K1
NCTC9130	Primary	KL10	*	1	0.9677	-11 bp	20 / 20 (100%)	K10_01_galF,99.33%;K10_02_cpsACP,94.76%;K10_03_wzi,97.29%;K10_04_wza,100.0%;K10_05_wzb,99.31%;K10_06_wzc,99.71%;K10_07_wbaP,100.0%;K10_08_wclQ,99.74%;K10_09_wclP,100.0%;K10_10_wzx,99.4%;K10_11_wcuQ,99.75%;K10_12_wcaN,97.1%;K10_13_wcuK,98.52%;K10_14_wzy,98.77%;K10_15_wcsO,95.29%;K10_16_wbaZ,98.97%;K10_17_gnd,99.15%;K10_18_manC,98.94%;K10_19_manB,97.37%;K10_20_ugd,99.74%		0		0 / 20 (0%)		2	K40_05_rfaG,97.11%;KL162_19_gmd,99.4%	K10	KL10	High	K10	K10
5150_5_8	Primary	KL11	?-	1	0.9995	n/a	20 / 22 (90.9%)	KL129_01_galF,100.0%;KL129_02_cpsACP,100.0%;KL129_04_wza,100.0%;KL129_05_wzb,100.0%;KL129_07_wbaP,100.0%;KL129_08_wctK,100.0%;KL129_09_wcuP,100.0%;KL129_10_wclJ,100.0%;KL129_11_wzy,99.74%;KL129_12,100.0%;KL129_13_wcuA,100.0%;KL129_14_wcaL,100.0%;KL129_15_wzx,100.0%;KL129_16_gnd,99.79%;KL129_17_wclK,100.0%;KL129_18_rmlB,100.0%;KL129_19_rmlA,100.0%;KL129_20_rmlD,100.0%;KL129_21_rmlC,100.0%;KL129_22…	KL129_03_wzi;KL129_06_wzc	0		0 / 22 (0%)		2	K40_05_rfaG,98.16%;KL162_19_gmd,99.1%	K5	KL11	Good	unknown	unknown
NCTC10004	Primary	KL11	*	1	0.9241	+17 bp	16 / 16 (100%)	KL163_01_galF,99.33%;KL163_02_cpsACP,91.43%;KL163_03_wzi,98.33%;KL163_04_wza,99.21%;KL163_05_wzb,98.62%;KL163_06_wzc,97.72%;KL163_07_wcaJ,97.85%;KL163_08_wzy,97.43%;KL163_09_wcuP,91.23%;KL163_10_wclO,97.28%;KL163_11_wcuC,93.81%;KL163_12_gnd,99.15%;KL163_13,90.97%;KL163_14_wbaZ,93.14%;KL163_15_wzx,95.25%;KL163_16_ugd,98.71%		0		0 / 16 (0%)		3	K60_18_manC,98.94%;K30_19_manB,99.15%;KL162_19_gmd,99.4%	K11	KL11	High	K11	K11
5150_5_7	Primary	KL111	?-	1	1	n/a	16 / 17 (94.1%)	KL111_01_galF,100.0%;KL111_02_cpsACP,100.0%;KL111_03_wzi,100.0%;KL111_04_wza,100.0%;KL111_05_wzb,100.0%;KL111_06_wzc,100.0%;KL111_08_wckT,100.0%;KL111_09,100.0%;KL111_10,100.0%;KL111_11_wzy,100.0%;KL111_12_wcuL,100.0%;KL111_13_wctD,100.0%;KL111_14,100.0%;KL111_15_wcaJ,100.0%;KL111_16_gnd,100.0%;KL111_17_ugd,100.0%	KL111_07_wzy	0		0 / 17 (0%)		4	K50_10,99.06%;K60_18_manC,98.73%;K30_19_manB,99.15%;KL162_19_gmd,99.4%	K26	KL111	Good	K26	unknown
5150_2_1	Primary	KL111	*	0.9903	0.9721	-53 bp	17 / 17 (100%)	KL111_01_galF,99.33%;KL111_02_cpsACP,92.38%;KL111_03_wzi,98.33%;KL111_04_wza,99.47%;KL111_05_wzb,97.24%;KL111_06_wzc,99.45%;KL111_07_wzy,98.18%;KL111_08_wckT,97.83%;KL111_09,98.19%;KL111_10,97.7%;KL111_11_wzy,99.37%;KL111_12_wcuL,97.49%;KL111_13_wctD,97.43%;KL111_14,96.77%;KL111_15_wcaJ,99.79%;KL111_16_gnd,98.5%;KL111_17_ugd,99.23%		0		0 / 17 (0%)		4	K48_17_rmlB,98.59%;KL162_19_gmd,97.91%;KL159_18_rmlD,99.33%;K80_20_rmlA,98.62%	NT	KL111	High	unknown	unknown
5150_5_5	Primary	KL113		1	0.9998	0 bp	20 / 20 (100%)	KL113_01_galF,100.0%;KL113_02_cpsACP,100.0%;KL113_03_wzi,100.0%;KL113_04_wza,100.0%;KL113_05_wzb,100.0%;KL113_06_wzc,100.0%;KL113_07_wzx,99.75%;KL113_08,100.0%;KL113_09,100.0%;KL113_10,100.0%;KL113_11_wcoS,100.0%;KL113_12,100.0%;KL113_13_wcaG,100.0%;KL113_14,100.0%;KL113_15_wcaI,100.0%;KL113_16_wcaJ,100.0%;KL113_17_gnd,100.0%;KL113_18_manC,100.0%;KL113_19_manB,100.0%;KL113_20_ugd,100.0%		0		0 / 20 (0%)		4	K40_03_wcpO,99.8%;K40_04,99.75%;K40_05_rfaG,99.74%;KL162_19_gmd,98.81%	K54	KL113	High	unknown	unknown
5150_5_1	Primary	KL119		1	1	0 bp	19 / 19 (100%)	KL119_01_galF,100.0%;KL119_02_cpsACP,100.0%;KL119_03_wzi,100.0%;KL119_04_wza,100.0%;KL119_05_wzb,100.0%;KL119_06_wzc,100.0%;KL119_07_wzy,100.0%;KL119_08,100.0%;KL119_09,100.0%;KL119_10,100.0%;KL119_11,100.0%;KL119_12_wzx,100.0%;KL119_13_pglJ,100.0%;KL119_14,100.0%;KL119_15_manC,100.0%;KL119_16_manB,100.0%;KL119_17_wcaJ,100.0%;KL119_18_gnd,100.0%;KL119_19_ugd_1,100.0%		0		0 / 19 (0%)		3	K52_22_ugd,99.74%;KL162_19_gmd,88.66%;KL162_19_gmd,86.23%	K3	KL119	High	unknown	unknown
NCTC9132	Primary	KL12		1	0.9992	0 bp	23 / 23 (100%)	K12_01_galF,99.67%;K12_02_cpsACP,100.0%;K12_03_wzi,100.0%;K12_04_wza,100.0%;K12_05_wzb,100.0%;K12_06_wzc,99.58%;K12_07_wbaP,100.0%;K12_08_wcaA,100.0%;K12_09_wclN,100.0%;K12_10_wclM,100.0%;K12_11,100.0%;K12_12_wzy,100.0%;K12_13_wckF,100.0%;K12_14_wckG,100.0%;K12_15_wckH,100.0%;K12_16_wzx,100.0%;K12_17_glf,100.0%;K12_18_gnd,100.0%;K12_19_rmlB,99.72%;K12_20_rmlA,100.0%;K12_21_rmlD,100.0%;K12_22_rmlC…		0		0 / 23 (0%)		2	K40_05_rfaG,97.63%;KL162_19_gmd,98.81%	K12	KL12	High	K12K29	K12
5150_5_4	Primary	KL124		1	0.9961	0 bp	22 / 22 (100%)	KL124_01_galF,99.67%;KL124_02_cpsACP,98.57%;KL124_03_wzi,100.0%;KL124_04_wza,100.0%;KL124_05_wzb,100.0%;KL124_06_wzc,99.72%;KL124_07_wbaP,99.79%;KL124_08_wctK,100.0%;KL124_09_wcuP,100.0%;KL124_10_wclJ,100.0%;KL124_11_wzy,100.0%;KL124_12,99.76%;KL124_13_wcuA,99.76%;KL124_14_wcaL,100.0%;KL124_15_wzx,100.0%;KL124_16_gnd,100.0%;KL124_17_wclK,99.52%;KL124_18_rmlB,99.72%;KL124_19_rmlA,100.0%;KL124_20_r…		0		0 / 22 (0%)		2	K40_05_rfaG,98.16%;KL162_19_gmd,99.1%	K21	KL124	High	unknown	unknown
NCTC9133	Primary	KL13		1	0.9997	0 bp	19 / 19 (100%)	K13_01_galF,100.0%;K13_02_cpsACP,100.0%;K13_03_wzi,100.0%;K13_04_wza,100.0%;K13_05_wzb,100.0%;K13_06_wzc,100.0%;K13_07_wcuD,100.0%;K13_08_wclX,99.74%;K13_09_wzy,100.0%;K13_10_wcuF,100.0%;K13_11_wzx,100.0%;K13_12_wcuL,99.68%;K13_13_wcoW,100.0%;K13_14,99.65%;K13_15_wcaJ,100.0%;K13_16_gnd,100.0%;K13_17_manC,100.0%;K13_18_manB,100.0%;K13_19_ugd,100.0%		0		0 / 19 (0%)		1	KL162_19_gmd,100.0%	K13	KL13	High	K13	K13
5150_5_9	Primary	KL13		1	0.9881	-18 bp	19 / 19 (100%)	K13_01_galF,99.67%;K13_02_cpsACP,98.91%;K13_03_wzi,99.8%;K13_04_wza,100.0%;K13_05_wzb,100.0%;K13_06_wzc,100.0%;K13_07_wcuD,100.0%;K13_08_wclX,99.48%;K13_09_wzy,100.0%;K13_10_wcuF,99.72%;K13_11_wzx,99.59%;K13_12_wcuL,99.68%;K13_13_wcoW,98.78%;K13_14,98.61%;K13_15_wcaJ,100.0%;K13_16_gnd,100.0%;K13_17_manC,99.36%;K13_18_manB,99.79%;K13_19_ugd,100.0%		0		0 / 19 (0%)		1	KL162_19_gmd,99.4%	K2	KL13	High	K39	K13
NCTC9134	Primary	KL14		1	0.9978	+1 bp	25 / 25 (100%)	K14_01_galF,100.0%;K14_02_cpsACP,100.0%;K14_03_wzi,100.0%;K14_04_wza,99.74%;K14_05_wzb,100.0%;K14_06_wzc,100.0%;K14_07,100.0%;K14_08_wzx,100.0%;K14_09,99.66%;K14_10,99.7%;K14_11,100.0%;K14_12,100.0%;K14_13,99.71%;K14_14,100.0%;K14_15,100.0%;K14_16,99.71%;K14_17_wcaJ,100.0%;K14_18_gnd,100.0%;K14_19_manC,100.0%;K14_20_manB,99.57%;K14_21_rmlB,100.0%;K14_22_rmlA,100.0%;K14_23_rmlD,100.0%;K14_24_rmlC,…		0		0 / 25 (0%)		3	K60_18_manC,98.94%;K30_19_manB,98.49%;KL162_19_gmd,99.4%	K14	KL14	High	K23K14	K14
NCTC9656	Primary	KL147		1	0.9993	+2 bp	21 / 21 (100%)	KL147_01_galF,100.0%;KL147_02_cpsACP,99.52%;KL147_03_wzi,100.0%;KL147_04_wza,100.0%;KL147_05_wzb,100.0%;KL147_06_wzc,100.0%;KL147_07_wcaJ,100.0%;KL147_08,100.0%;KL147_09,100.0%;KL147_10_wcaO,99.74%;KL147_11_wcaN,100.0%;KL147_12_wbaZ,100.0%;KL147_13_neuA,100.0%;KL147_14_legI,100.0%;KL147_15,100.0%;KL147_16,100.0%;KL147_17,100.0%;KL147_18_gnd,100.0%;KL147_19_manC,100.0%;KL147_20_manB,100.0%;KL147_2…		0		0 / 21 (0%)		4	K40_03_wcpO,98.58%;K40_04,99.26%;K40_05_rfaG,100.0%;KL162_19_gmd,98.81%	K4	KL147	High	unknown	unknown
5150_5_10	Primary	KL149		1	0.9998	0 bp	20 / 20 (100%)	KL149_01_galF,100.0%;KL149_02_cpsACP,100.0%;KL149_03_wzi,100.0%;KL149_04_wza,99.74%;KL149_05_wzb,100.0%;KL149_06_wzc,100.0%;KL149_07_wcaJ,100.0%;KL149_08,100.0%;KL149_09,100.0%;KL149_10_wzx,100.0%;KL149_11,100.0%;KL149_12,100.0%;KL149_13,100.0%;KL149_14,100.0%;KL149_15_gnd,100.0%;KL149_16_rmlB,100.0%;KL149_17_rmlA,100.0%;KL149_18_rmlD,100.0%;KL149_19_rmlC,100.0%;KL149_20_ugd,100.0%		0		0 / 20 (0%)		1	KL162_19_gmd,88.66%	NT	KL149	High	unknown	unknown
NCTC9135	Primary	KL15	-+	0.9972	0.9989	+1061 bp	11 / 16 (68.8%)	K15_04_wza,100.0%;K15_05_wzb,100.0%;K15_06_wzc,100.0%;K15_07_wcaJ,99.79%;K15_08_wceN,99.7%;K15_09_wceM,100.0%;K15_11_wcaN,100.0%;K15_12_wzy,99.51%;K15_13_wckI,99.72%;K15_14_wzx,100.0%;K15_15_gnd,100.0%	K15_01_galF;K15_02_cpsACP;K15_03_wzi;K15_10_wcsR;K15_16_ugd	2	KL160_01_galF,87.22%;K40_28_ugd,95.41%	0 / 16 (0%)		1	KL162_19_gmd,89.49%	K15	unknown	Low	unknown	K52
5150_5_11	Primary	KL16		1	0.9943	0 bp	22 / 22 (100%)	K16_01_galF,99.67%;K16_02_cpsACP,97.62%;K16_03_wzi,100.0%;K16_04_wza,100.0%;K16_05_wzb,100.0%;K16_06_wzc,100.0%;K16_07_wzx,100.0%;K16_08_wzy,100.0%;K16_09_gtf1,99.73%;K16_10_vatD,99.45%;K16_11_lacA,100.0%;K16_12_sunS,100.0%;K16_13_gmd,100.0%;K16_14_fcl,100.0%;K16_15_gmm,100.0%;K16_16,100.0%;K16_17_wcaJ,100.0%;K16_18_gnd,100.0%;K16_19,99.37%;K16_20_manC,99.15%;K16_21_manB,99.56%;K16_22_ugd,99.74%		0		0 / 22 (0%)		2	K40_05_rfaG,98.16%;KL162_19_gmd,99.7%	K16	KL16	High	K16	K16
NCTC9136	Primary	KL16		1	0.9941	0 bp	22 / 22 (100%)	K16_01_galF,99.67%;K16_02_cpsACP,97.62%;K16_03_wzi,100.0%;K16_04_wza,100.0%;K16_05_wzb,100.0%;K16_06_wzc,99.86%;K16_07_wzx,100.0%;K16_08_wzy,100.0%;K16_09_gtf1,99.73%;K16_10_vatD,99.45%;K16_11_lacA,100.0%;K16_12_sunS,100.0%;K16_13_gmd,100.0%;K16_14_fcl,99.69%;K16_15_gmm,100.0%;K16_16,100.0%;K16_17_wcaJ,100.0%;K16_18_gnd,100.0%;K16_19,99.22%;K16_20_manC,98.94%;K16_21_manB,99.56%;K16_22_ugd,99.74%		0		0 / 22 (0%)		2	K40_05_rfaG,98.16%;KL162_19_gmd,99.4%	K16	KL16	High	K16	K16
5150_5_12	Primary	KL16	?-	0.9909	0.9942	n/a	17 / 22 (77.3%)	K16_01_galF,99.67%;K16_02_cpsACP,97.62%;K16_03_wzi,100.0%;K16_04_wza,100.0%;K16_05_wzb,100.0%;K16_06_wzc,100.0%;K16_09_gtf1,99.73%;K16_10_vatD,99.45%;K16_13_gmd,100.0%;K16_14_fcl,100.0%;K16_15_gmm,100.0%;K16_16,100.0%;K16_17_wcaJ,100.0%;K16_18_gnd,100.0%;K16_20_manC,99.15%;K16_21_manB,99.56%;K16_22_ugd,99.74%	K16_07_wzx;K16_08_wzy;K16_11_lacA;K16_12_sunS;K16_19	0		0 / 22 (0%)		2	K40_05_rfaG,98.16%;KL162_19_gmd,99.7%	NT	KL16	Good	K16	K16
5150_1_7	Primary	KL17	?-*	1	0.9588	n/a	19 / 20 (95%)	K17_01_galF,99.67%;K17_02_cpsACP,93.81%;K17_03_wzi,97.28%;K17_04_wza,100.0%;K17_05_wzb,99.32%;K17_06_wzc,99.59%;K17_07_wzy,98.36%;K17_08_wctR,97.75%;K17_09_wctS,96.79%;K17_10_wctT,97.59%;K17_11_wctU,99.18%;K17_12_wcaJ,99.36%;K17_14_wzx,99.52%;K17_15_gnd,98.72%;K17_16_rmlB,97.75%;K17_17_rmlA,98.96%;K17_18_rmlD,98.65%;K17_19_rmlC,97.84%;K17_20_ugd,99.74%	K17_13_wcmZ	0		0 / 20 (0%)		3	K60_18_manC,98.94%;K30_19_manB,99.14%;KL162_19_gmd,98.51%	K17	KL17	Good	unknown	K17
5150_3_8	Primary	KL17	?-*	1	0.9587	n/a	18 / 20 (90%)	K17_01_galF,99.67%;K17_02_cpsACP,93.81%;K17_03_wzi,97.28%;K17_04_wza,100.0%;K17_05_wzb,99.32%;K17_06_wzc,99.59%;K17_08_wctR,97.75%;K17_09_wctS,96.79%;K17_10_wctT,97.59%;K17_11_wctU,99.18%;K17_13_wcmZ,97.72%;K17_14_wzx,99.52%;K17_15_gnd,98.72%;K17_16_rmlB,97.75%;K17_17_rmlA,98.96%;K17_18_rmlD,98.65%;K17_19_rmlC,97.84%;K17_20_ugd,99.74%	K17_07_wzy;K17_12_wcaJ	0		0 / 20 (0%)		3	K60_18_manC,98.94%;K30_19_manB,99.14%;KL162_19_gmd,98.51%	K17	KL17	Good	unknown	K17
NCTC9137	Primary	KL17		1	0.9853	-2 bp	20 / 20 (100%)	K17_01_galF,100.0%;K17_02_cpsACP,98.57%;K17_03_wzi,98.12%;K17_04_wza,99.47%;K17_05_wzb,100.0%;K17_06_wzc,99.86%;K17_07_wzy,98.83%;K17_08_wctR,99.72%;K17_09_wctS,99.64%;K17_10_wctT,99.73%;K17_11_wctU,99.73%;K17_12_wcaJ,99.57%;K17_13_wcmZ,99.67%;K17_14_wzx,100.0%;K17_15_gnd,99.36%;K17_16_rmlB,99.44%;K17_17_rmlA,100.0%;K17_18_rmlD,100.0%;K17_19_rmlC,99.46%;K17_20_ugd,99.49%		0		0 / 20 (0%)		1	KL162_19_gmd,88.96%	K17	KL17	High	K15K17K50K51K52	K17
NCTC9138	Primary	KL18		1	1	0 bp	21 / 21 (100%)	K18_01_galF,100.0%;K18_02_cpsACP,100.0%;K18_03_wzi,100.0%;K18_04_wza,100.0%;K18_05_wzb,100.0%;K18_06_wzc,99.86%;K18_07_wcaJ,100.0%;K18_08_wcaA,100.0%;K18_09_wcuM,100.0%;K18_10_wbbL,100.0%;K18_11_wckF,100.0%;K18_12_wzy,100.0%;K18_13,100.0%;K18_14_wcuH,100.0%;K18_15_wzx,100.0%;K18_16_gnd,100.0%;K18_17_rmlB,100.0%;K18_18_rmlA,100.0%;K18_19_rmlD,100.0%;K18_20_rmlC,100.0%;K18_21_ugd,100.0%		0		0 / 21 (0%)		2	K40_05_rfaG,98.42%;KL162_19_gmd,99.1%	K18	KL18	High	K18	K18
NCTC9139	Primary	KL19	*	1	0.9491	+11 bp	20 / 20 (100%)	K19_01_galF,99.0%;K19_02_cpsACP,96.19%;K19_03_wzi,97.92%;K19_04_wza,97.88%;K19_05_wzb,100.0%;K19_06_wzc,98.61%;K19_07_wcaJ,98.74%;K19_08_wcuF,94.86%;K19_09_wcmY,96.62%;K19_10_wzx,96.88%;K19_11_wctW,97.17%;K19_12_wctX,99.23%;K19_13_wzy,98.85%;K19_14,94.69%;K19_15_gnd,99.57%;K19_16_rmlB,99.15%;K19_17_rmlA,97.92%;K19_18_rmlD,98.32%;K19_19_rmlC,98.92%;K19_20_ugd,99.74%		0		0 / 20 (0%)		4	K40_03_wcpO,97.77%;K40_04,99.5%;K40_05_rfaG,99.74%;KL162_19_gmd,99.1%	K19	KL19	High	K19	K19
5150_3_2	Primary	KL2		1	0.9835	+1 bp	18 / 18 (100%)	K2_01_galF,99.33%;K2_02_cpsACP,98.57%;K2_03_wzi,98.61%;K2_04_wza,100.0%;K2_05_wzb,100.0%;K2_06_wzc,99.72%;K2_07,99.72%;K2_08,99.73%;K2_09,99.49%;K2_10,100.0%;K2_11_wzx,99.18%;K2_12,99.31%;K2_13,99.1%;K2_14_wcaJ,99.79%;K2_15_gnd,98.93%;K2_16_manC,99.15%;K2_17_manB,99.78%;K2_18_ugd,99.74%		0		0 / 18 (0%)		4	K40_03_wcpO,97.98%;K40_04,100.0%;K40_05_rfaG,99.21%;KL162_19_gmd,98.21%	K2	KL2	High	unknown	K2
5150_2_10	Primary	KL2		1	0.9975	+1 bp	18 / 18 (100%)	K2_01_galF,100.0%;K2_02_cpsACP,100.0%;K2_03_wzi,100.0%;K2_04_wza,100.0%;K2_05_wzb,100.0%;K2_06_wzc,99.57%;K2_07,99.72%;K2_08,100.0%;K2_09,99.74%;K2_10,100.0%;K2_11_wzx,99.79%;K2_12,99.31%;K2_13,99.55%;K2_14_wcaJ,99.79%;K2_15_gnd,99.57%;K2_16_manC,100.0%;K2_17_manB,100.0%;K2_18_ugd,99.74%		0		0 / 18 (0%)		2	K40_05_rfaG,97.89%;KL162_19_gmd,100.0%	K2	KL2	High	K2	K2
5150_2_11	Primary	KL2		1	0.9975	+1 bp	18 / 18 (100%)	K2_01_galF,100.0%;K2_02_cpsACP,100.0%;K2_03_wzi,100.0%;K2_04_wza,100.0%;K2_05_wzb,100.0%;K2_06_wzc,99.57%;K2_07,99.72%;K2_08,100.0%;K2_09,99.74%;K2_10,100.0%;K2_11_wzx,99.79%;K2_12,99.31%;K2_13,99.55%;K2_14_wcaJ,99.79%;K2_15_gnd,99.57%;K2_16_manC,100.0%;K2_17_manB,100.0%;K2_18_ugd,99.74%		0		0 / 18 (0%)		2	K40_05_rfaG,97.89%;KL162_19_gmd,100.0%	K2	KL2	High	K2	K2
NCTC9128	Primary	KL2	?-	0.9995	0.9994	n/a	17 / 18 (94.4%)	K2_01_galF,100.0%;K2_02_cpsACP,100.0%;K2_03_wzi,100.0%;K2_04_wza,100.0%;K2_05_wzb,100.0%;K2_06_wzc,99.86%;K2_07,100.0%;K2_08,100.0%;K2_09,100.0%;K2_11_wzx,100.0%;K2_12,99.48%;K2_13,100.0%;K2_14_wcaJ,99.79%;K2_15_gnd,99.57%;K2_16_manC,100.0%;K2_17_manB,100.0%;K2_18_ugd,100.0%	K2_10	0		0 / 18 (0%)		2	K40_05_rfaG,98.16%;KL162_19_gmd,99.7%	K8	KL2	Good	K2	K2
NCTC9140	Primary	KL20	-	0.8063	0.9997	-3810 bp	14 / 18 (77.8%)	K20_01_galF,100.0%;K20_06_wzc,99.42%;K20_07_wbaP,100.0%;K20_08_wzy,99.76%;K20_09,100.0%;K20_10_wcaN,100.0%;K20_11_wcaO,100.0%;K20_12,100.0%;K20_13_wbaZ,100.0%;K20_14_wzx,100.0%;K20_15_gnd,100.0%;K20_16_manC,100.0%;K20_17_manB,100.0%;K20_18_ugd,100.0%	K20_02_cpsACP;K20_03_wzi;K20_04_wza;K20_05_wzb	0		0 / 18 (0%)		2	K40_05_rfaG,98.16%;KL162_19_gmd,98.51%	K20	unknown	None	unknown	unknown
5150_2_7	Primary	KL21	*	1	0.9857	+18 bp	19 / 19 (100%)	K21_01_galF,99.67%;K21_02_cpsACP,92.86%;K21_03_wzi,99.17%;K21_04_wza,100.0%;K21_05_wzb,100.0%;K21_06_wzc,99.86%;K21_07_wcuD,99.24%;K21_08_wzy,100.0%;K21_09_wcuE,99.7%;K21_10_wcuC,100.0%;K21_11_wbaZ,100.0%;K21_12_wbaP,99.58%;K21_13_wcuA,99.52%;K21_14_wcaL,99.51%;K21_15_wzx,99.55%;K21_16_gnd,99.79%;K21_17_manC,99.79%;K21_18_manB,99.56%;K21_19_ugd,99.49%		0		0 / 19 (0%)		2	K40_05_rfaG,96.84%;KL162_19_gmd,98.81%	K11	KL21	High	K21	K21
5150_3_6	Primary	KL22	?-+	0.9936	0.994	n/a	14 / 18 (77.8%)	K22_01_galF,99.33%;K22_02_cpsACP,99.05%;K22_03_wzi,99.57%;K22_04_wza,100.0%;K22_05_wzb,100.0%;K22_06_wzc,100.0%;K22_08,100.0%;K22_09,99.66%;K22_12_rutE,100.0%;K22_13,99.74%;K22_14,100.0%;K22_15_wcaJ,100.0%;K22_16_gnd,99.79%;K22_18_ugd,100.0%	K22_07_wzy;K22_10_wfeD;K22_11_wzx;K22_17	1	KL106_11_wzx,90.55%	0 / 18 (0%)		2	K40_05_rfaG,97.89%;KL162_19_gmd,99.7%	K22	unknown	Low	unknown	K22
NCTC9143	Primary	KL23		1	0.9996	0 bp	19 / 19 (100%)	K23_01_galF,100.0%;K23_02_cpsACP,100.0%;K23_03_wzi,100.0%;K23_04_wza,100.0%;K23_05_wzb,100.0%;K23_06_wzc,100.0%;K23_07_wcaA,100.0%;K23_08_wcaJ,100.0%;K23_09_wckU,100.0%;K23_10_wzy,99.47%;K23_11_wckA,99.67%;K23_12,99.81%;K23_13_wzx,100.0%;K23_14_gnd,100.0%;K23_15_rmlB,100.0%;K23_16_rmlA,100.0%;K23_17_rmlD,100.0%;K23_18_rmlC,100.0%;K23_19_ugd,100.0%		0		0 / 19 (0%)		4	K40_03_wcpO,97.57%;K40_04,99.5%;K40_05_rfaG,99.21%;KL162_19_gmd,98.51%	K23	KL23	High	K23	K23
5150_3_5	Primary	KL25	?-	0.9992	0.9984	n/a	13 / 14 (92.9%)	K25_01_galF,100.0%;K25_02_cpsACP,100.0%;K25_03_wzi,100.0%;K25_04_wza,100.0%;K25_05_wzb,100.0%;K25_06_wzc,99.86%;K25_07_wcaJ,100.0%;K25_08_wzy,100.0%;K25_10,100.0%;K25_11_wcuB,100.0%;K25_12_wzx,100.0%;K25_13_gnd,100.0%;K25_14_ugd,100.0%	K25_09_wfeD	0		0 / 14 (0%)		4	K40_03_wcpO,97.77%;K40_04,98.76%;K40_05_rfaG,99.48%;KL162_19_gmd,99.1%	K25	KL25	Good	K25	K25
5150_1_4	Primary	KL27		1	1	0 bp	18 / 18 (100%)	K27_01_galF,100.0%;K27_02_cpsACP,100.0%;K27_03_wzi,100.0%;K27_04_wza,100.0%;K27_05_wzb,100.0%;K27_06_wzc,100.0%;K27_07_wcaJ,100.0%;K27_08_wckI,100.0%;K27_09_wckS,100.0%;K27_10_wckR,100.0%;K27_11_wzy,100.0%;K27_12_wzx,100.0%;K27_13_wckQ,100.0%;K27_14_wcuJ,100.0%;K27_15_wctE,100.0%;K27_16_wctF,100.0%;K27_17_gnd,100.0%;K27_18_ugd,100.0%		0		0 / 18 (0%)		4	K40_03_wcpO,99.8%;K40_04,99.26%;K40_05_rfaG,99.48%;KL162_19_gmd,99.4%	K27	KL27	High	K27	K27
5150_1_5	Primary	KL28	?-	0.9981	0.9919	n/a	18 / 19 (94.7%)	K28_01_galF,100.0%;K28_02_cpsACP,100.0%;K28_03_wzi,97.7%;K28_04_wza,99.47%;K28_05_wzb,100.0%;K28_06_wzc,99.86%;K28_07_wckC,100.0%;K28_08_wcuC,99.71%;K28_09_wckD,99.73%;K28_10_wzy,100.0%;K28_11_wclS,99.47%;K28_13_wzx,99.77%;K28_14_wbaZ,100.0%;K28_15_wcaJ,100.0%;K28_16_gnd,100.0%;K28_17_manC,99.79%;K28_18_manB,99.78%;K28_19_ugd,99.49%	K28_12_wcuE	0		0 / 19 (0%)		4	K40_03_wcpO,97.77%;K40_04,99.5%;K40_05_rfaG,99.74%;KL162_19_gmd,98.51%	K28	KL28	Good	K28	K28
5150_2_8	Primary	KL28	?-	0.9993	0.9917	n/a	17 / 19 (89.5%)	K28_01_galF,100.0%;K28_02_cpsACP,100.0%;K28_03_wzi,97.7%;K28_04_wza,99.74%;K28_05_wzb,100.0%;K28_06_wzc,99.71%;K28_07_wckC,100.0%;K28_08_wcuC,100.0%;K28_09_wckD,100.0%;K28_11_wclS,99.47%;K28_13_wzx,99.77%;K28_14_wbaZ,100.0%;K28_15_wcaJ,100.0%;K28_16_gnd,100.0%;K28_17_manC,99.79%;K28_18_manB,99.78%;K28_19_ugd,100.0%	K28_10_wzy;K28_12_wcuE	0		0 / 19 (0%)		4	K40_03_wcpO,98.79%;K40_04,99.5%;K40_05_rfaG,99.48%;KL162_19_gmd,99.1%	K28	KL28	Good	K28	K28
5150_2_4	Primary	KL28		1	0.9917	+1 bp	19 / 19 (100%)	K28_01_galF,100.0%;K28_02_cpsACP,100.0%;K28_03_wzi,97.7%;K28_04_wza,99.74%;K28_05_wzb,100.0%;K28_06_wzc,100.0%;K28_07_wckC,100.0%;K28_08_wcuC,100.0%;K28_09_wckD,100.0%;K28_10_wzy,100.0%;K28_11_wclS,99.47%;K28_12_wcuE,100.0%;K28_13_wzx,99.77%;K28_14_wbaZ,99.74%;K28_15_wcaJ,100.0%;K28_16_gnd,100.0%;K28_17_manC,99.79%;K28_18_manB,99.78%;K28_19_ugd,100.0%		0		0 / 19 (0%)		4	K40_03_wcpO,98.79%;K40_04,99.5%;K40_05_rfaG,99.48%;KL162_19_gmd,99.1%	K28	KL28	High	K28	K28
5150_5_3	Primary	KL28		1	0.9917	+1 bp	19 / 19 (100%)	K28_01_galF,100.0%;K28_02_cpsACP,100.0%;K28_03_wzi,97.7%;K28_04_wza,99.74%;K28_05_wzb,100.0%;K28_06_wzc,100.0%;K28_07_wckC,100.0%;K28_08_wcuC,100.0%;K28_09_wckD,100.0%;K28_10_wzy,100.0%;K28_11_wclS,99.2%;K28_12_wcuE,100.0%;K28_13_wzx,99.77%;K28_14_wbaZ,100.0%;K28_15_wcaJ,100.0%;K28_16_gnd,100.0%;K28_17_manC,99.79%;K28_18_manB,99.78%;K28_19_ugd,100.0%		0		0 / 19 (0%)		2	K40_05_rfaG,98.16%;KL162_19_gmd,99.1%	K28	KL28	High	K28	K28
NCTC5047	Primary	KL3	?-	1	0.9948	n/a	17 / 19 (89.5%)	K3_01_galF,100.0%;K3_02_cpsACP,96.97%;K3_03_wzi,99.79%;K3_04_wza,100.0%;K3_05_wzb,97.93%;K3_06_wzc,98.89%;K3_07_wcaJ,99.79%;K3_09,99.12%;K3_10_pglJ,99.72%;K3_11,99.73%;K3_12,99.48%;K3_14,99.51%;K3_15_wbaZ,100.0%;K3_16_gnd,99.8%;K3_17_manC,99.58%;K3_18_manB,99.56%;K3_19_ugd,100.0%	K3_08;K3_13_wzx	0		0 / 19 (0%)		4	K40_04,99.5%;K40_05_rfaG,99.74%;KL162_19_gmd,98.21%;KL162_19_gmd,84.68%	K3	KL3	Good	K3	K3
NCTC10313	Primary	KL3		1	0.9954	+1551 bp	19 / 19 (100%)	K3_01_galF,99.67%;K3_02_cpsACP,96.54%;K3_03_wzi,100.0%;K3_04_wza,100.0%;K3_05_wzb,99.31%;K3_06_wzc,98.34%;K3_07_wcaJ,99.16%;K3_08,99.39%;K3_09,99.41%;K3_10_pglJ,100.0%;K3_11,99.73%;K3_12,99.48%;K3_13_wzx,99.79%;K3_14,99.76%;K3_15_wbaZ,100.0%;K3_16_gnd,100.0%;K3_17_manC,99.36%;K3_18_manB,99.56%;K3_19_ugd,99.74%		0		0 / 19 (0%)		3	K40_05_rfaG,98.16%;KL162_19_gmd,98.51%;KL162_19_gmd,84.68%	K3	KL3	High	K3	K3
NCTC5046	Primary	KL3		1	0.9949	+1324 bp	19 / 19 (100%)	K3_01_galF,100.0%;K3_02_cpsACP,96.97%;K3_03_wzi,99.79%;K3_04_wza,100.0%;K3_05_wzb,97.93%;K3_06_wzc,98.89%;K3_07_wcaJ,99.79%;K3_08,100.0%;K3_09,99.12%;K3_10_pglJ,99.72%;K3_11,99.73%;K3_12,99.48%;K3_13_wzx,99.16%;K3_14,99.27%;K3_15_wbaZ,100.0%;K3_16_gnd,99.8%;K3_17_manC,99.58%;K3_18_manB,99.56%;K3_19_ugd,100.0%		0		0 / 19 (0%)		4	K40_04,99.5%;K40_05_rfaG,99.48%;KL162_19_gmd,98.21%;KL162_19_gmd,84.68%	K3	KL3	High	K3	K3
NCTC5056	Primary	KL3		1	0.996	0 bp	19 / 19 (100%)	K3_01_galF,99.67%;K3_02_cpsACP,96.97%;K3_03_wzi,100.0%;K3_04_wza,100.0%;K3_05_wzb,100.0%;K3_06_wzc,99.59%;K3_07_wcaJ,100.0%;K3_08,100.0%;K3_09,99.71%;K3_10_pglJ,100.0%;K3_11,99.18%;K3_12,99.74%;K3_13_wzx,99.58%;K3_14,99.76%;K3_15_wbaZ,100.0%;K3_16_gnd,99.8%;K3_17_manC,99.79%;K3_18_manB,99.56%;K3_19_ugd,99.74%		0		0 / 19 (0%)		3	K40_05_rfaG,98.68%;KL162_19_gmd,98.81%;KL162_19_gmd,84.68%	K3	KL3	High	K3	K3
NCTC8849	Primary	KL3		1	0.996	0 bp	19 / 19 (100%)	K3_01_galF,99.67%;K3_02_cpsACP,96.97%;K3_03_wzi,100.0%;K3_04_wza,100.0%;K3_05_wzb,100.0%;K3_06_wzc,99.45%;K3_07_wcaJ,99.79%;K3_08,100.0%;K3_09,99.71%;K3_10_pglJ,100.0%;K3_11,99.18%;K3_12,99.74%;K3_13_wzx,99.58%;K3_14,99.76%;K3_15_wbaZ,100.0%;K3_16_gnd,99.8%;K3_17_manC,99.79%;K3_18_manB,99.56%;K3_19_ugd,99.74%		0		0 / 19 (0%)		3	K40_05_rfaG,98.68%;KL162_19_gmd,98.81%;KL162_19_gmd,84.68%	K3	KL3	High	K3	K3
NCTC9632	Primary	KL3		1	0.996	0 bp	19 / 19 (100%)	K3_01_galF,99.67%;K3_02_cpsACP,96.97%;K3_03_wzi,100.0%;K3_04_wza,100.0%;K3_05_wzb,100.0%;K3_06_wzc,99.59%;K3_07_wcaJ,100.0%;K3_08,100.0%;K3_09,99.71%;K3_10_pglJ,100.0%;K3_11,99.18%;K3_12,99.74%;K3_13_wzx,99.58%;K3_14,99.76%;K3_15_wbaZ,100.0%;K3_16_gnd,99.8%;K3_17_manC,99.79%;K3_18_manB,99.56%;K3_19_ugd,99.74%		0		0 / 19 (0%)		3	K40_05_rfaG,98.68%;KL162_19_gmd,98.81%;KL162_19_gmd,84.68%	K3	KL3	High	K3	K3
NCTC9635	Primary	KL3		1	0.9959	0 bp	19 / 19 (100%)	K3_01_galF,99.67%;K3_02_cpsACP,96.97%;K3_03_wzi,100.0%;K3_04_wza,100.0%;K3_05_wzb,100.0%;K3_06_wzc,99.59%;K3_07_wcaJ,100.0%;K3_08,100.0%;K3_09,99.41%;K3_10_pglJ,100.0%;K3_11,98.91%;K3_12,99.74%;K3_13_wzx,99.58%;K3_14,99.51%;K3_15_wbaZ,100.0%;K3_16_gnd,99.8%;K3_17_manC,99.79%;K3_18_manB,99.56%;K3_19_ugd,99.74%		0		0 / 19 (0%)		3	K40_05_rfaG,98.68%;KL162_19_gmd,98.81%;KL162_19_gmd,84.68%	K3	KL3	High	K3	K3
NCTC9637	Primary	KL3		1	0.9959	0 bp	19 / 19 (100%)	K3_01_galF,99.67%;K3_02_cpsACP,96.54%;K3_03_wzi,100.0%;K3_04_wza,100.0%;K3_05_wzb,100.0%;K3_06_wzc,99.59%;K3_07_wcaJ,100.0%;K3_08,100.0%;K3_09,99.71%;K3_10_pglJ,100.0%;K3_11,99.18%;K3_12,99.74%;K3_13_wzx,99.58%;K3_14,99.51%;K3_15_wbaZ,100.0%;K3_16_gnd,99.59%;K3_17_manC,99.79%;K3_18_manB,99.56%;K3_19_ugd,99.74%		0		0 / 19 (0%)		3	K40_05_rfaG,98.68%;KL162_19_gmd,98.81%;KL162_19_gmd,84.68%	K3	KL3	High	K3	K3
5150_2_12	Primary	KL30	?-	0.9986	0.9914	n/a	19 / 20 (95%)	K30_01_galF,100.0%;K30_02_cpsACP,97.62%;K30_03_wzi,99.41%;K30_04_wza,100.0%;K30_05_wzb,100.0%;K30_06_wzc,99.86%;K30_07_wcuL,100.0%;K30_08_wzx,100.0%;K30_09_wcuD,99.74%;K30_10_wzy,99.77%;K30_12_wckO,99.74%;K30_13_wckN,99.61%;K30_14,100.0%;K30_15_wcuG,100.0%;K30_16_wcaJ,100.0%;K30_17_gnd,99.79%;K30_18_manC,99.36%;K30_19_manB,100.0%;K30_20_ugd,99.49%	K30_11_wckP	0		0 / 20 (0%)		2	K40_05_rfaG,98.16%;KL162_19_gmd,99.4%	K2	KL30	Good	unknown	K30
5150_3_11	Primary	KL30		1	0.9958	0 bp	20 / 20 (100%)	K30_01_galF,100.0%;K30_02_cpsACP,100.0%;K30_03_wzi,100.0%;K30_04_wza,100.0%;K30_05_wzb,100.0%;K30_06_wzc,100.0%;K30_07_wcuL,99.68%;K30_08_wzx,100.0%;K30_09_wcuD,100.0%;K30_10_wzy,100.0%;K30_11_wckP,100.0%;K30_12_wckO,100.0%;K30_13_wckN,100.0%;K30_14,99.82%;K30_15_wcuG,100.0%;K30_16_wcaJ,100.0%;K30_17_gnd,99.79%;K30_18_manC,99.58%;K30_19_manB,99.79%;K30_20_ugd,99.49%		0		0 / 20 (0%)		2	K40_05_rfaG,98.16%;KL162_19_gmd,99.1%	K3	KL30	High	K30	K30
5150_3_3	Primary	KL30		1	0.9958	0 bp	20 / 20 (100%)	K30_01_galF,100.0%;K30_02_cpsACP,100.0%;K30_03_wzi,100.0%;K30_04_wza,100.0%;K30_05_wzb,100.0%;K30_06_wzc,100.0%;K30_07_wcuL,99.68%;K30_08_wzx,100.0%;K30_09_wcuD,100.0%;K30_10_wzy,100.0%;K30_11_wckP,100.0%;K30_12_wckO,100.0%;K30_13_wckN,100.0%;K30_14,99.82%;K30_15_wcuG,100.0%;K30_16_wcaJ,100.0%;K30_17_gnd,99.79%;K30_18_manC,99.58%;K30_19_manB,99.79%;K30_20_ugd,99.49%		0		0 / 20 (0%)		2	K40_05_rfaG,97.89%;KL162_19_gmd,99.1%	K3	KL30	High	K30	K30
NCTC11358	Primary	KL35		1	1	0 bp	20 / 20 (100%)	K35_01_galF,100.0%;K35_02_cpsACP,100.0%;K35_03_wzi,100.0%;K35_04_wza,100.0%;K35_05_wzb,100.0%;K35_06_wzc,100.0%;K35_07_wzy,100.0%;K35_08_wcuC,100.0%;K35_09_wckM,100.0%;K35_10_wckL,100.0%;K35_11_wcuQ,100.0%;K35_12_wzx,100.0%;K35_13_wckK,100.0%;K35_14_wbaZ,100.0%;K35_15_wcaJ,100.0%;K35_16_wclK,100.0%;K35_17_gnd,100.0%;K35_18_manC,100.0%;K35_19_manB,100.0%;K35_20_ugd,100.0%		0		0 / 20 (0%)		3	K60_18_manC,98.94%;K30_19_manB,98.93%;KL162_19_gmd,99.4%	K81	KL35	High	K14	unknown
5150_3_7	Primary	KL38	?-	0.9998	0.997	n/a	16 / 17 (94.1%)	K38_01_galF,100.0%;K38_02_cpsACP,100.0%;K38_03_wzi,98.95%;K38_04_wza,100.0%;K38_05_wzb,100.0%;K38_06_wzc,99.86%;K38_07_wcaJ,100.0%;K38_08_wzy,99.76%;K38_09_wctM,100.0%;K38_10_wcaN,100.0%;K38_11_wzx,99.54%;K38_12_wckS,100.0%;K38_14,99.79%;K38_15,99.65%;K38_16_gnd,100.0%;K38_17_ugd,100.0%	K38_13_wckR	0		0 / 17 (0%)		4	K50_10,99.43%;K60_18_manC,98.94%;K30_19_manB,98.72%;KL162_19_gmd,99.4%	K38	KL38	Good	K38	K38
NCTC9657	Primary	KL4	-+	1	0.9982	+6728 bp	23 / 24 (95.8%)	K4_01_galF,99.66%;K4_02_cpsACP,100.0%;K4_03_wcuG,97.33%;K4_04_HG290,100.0%;K4_05_HG291,100.0%;K4_06_wza,99.74%;K4_07_wzb,100.0%;K4_08_wzc,99.86%;K4_09_HG292,100.0%;K4_10_HG293,100.0%;K4_11_wzx,100.0%;K4_12_wcsW,100.0%;K4_13_HG296,100.0%;K4_14_wcuD,100.0%;K4_15_wzy,99.55%;K4_16_wcuI,100.0%;K4_17_wcuF,100.0%;K4_18_manC,100.0%;K4_19_wzi,99.6%;K4_21_wzb,99.31%;K4_22_wzc,99.43%;K4_23_wcaJ,100.0%;K4_24…	K4_20_wza	1	K60_18_manC,98.73%	0 / 24 (0%)		4	K30_19_manB,100.0%;K1_20_ugd,100.0%;K40_05_rfaG,97.89%;KL162_19_gmd,98.51%	K4	KL4	Good	unknown	K4
NCTC5050	Primary	KL4	-+	1	0.9993	+4635 bp	23 / 24 (95.8%)	K4_01_galF,99.66%;K4_02_cpsACP,100.0%;K4_03_wcuG,100.0%;K4_04_HG290,100.0%;K4_05_HG291,100.0%;K4_06_wza,100.0%;K4_07_wzb,100.0%;K4_08_wzc,100.0%;K4_09_HG292,100.0%;K4_10_HG293,100.0%;K4_11_wzx,100.0%;K4_12_wcsW,100.0%;K4_13_HG296,100.0%;K4_14_wcuD,100.0%;K4_15_wzy,100.0%;K4_16_wcuI,100.0%;K4_17_wcuF,100.0%;K4_18_manC,100.0%;K4_19_wzi,100.0%;K4_21_wzb,100.0%;K4_22_wzc,100.0%;K4_23_wcaJ,100.0%;K4_2…	K4_20_wza	1	K60_18_manC,98.73%	0 / 24 (0%)		4	K30_19_manB,100.0%;K1_20_ugd,100.0%;K40_05_rfaG,97.89%;KL162_19_gmd,98.51%	K4	KL4	Good	K4	K4
NCTC8895	Primary	KL4	?-+	1	0.9985	n/a	23 / 24 (95.8%)	K4_01_galF,99.66%;K4_02_cpsACP,99.2%;K4_03_wcuG,100.0%;K4_04_HG290,100.0%;K4_05_HG291,100.0%;K4_06_wza,100.0%;K4_07_wzb,100.0%;K4_08_wzc,99.86%;K4_09_HG292,100.0%;K4_10_HG293,100.0%;K4_11_wzx,100.0%;K4_12_wcsW,100.0%;K4_13_HG296,100.0%;K4_14_wcuD,100.0%;K4_15_wzy,99.55%;K4_16_wcuI,100.0%;K4_17_wcuF,100.0%;K4_18_manC,100.0%;K4_19_wzi,99.8%;K4_21_wzb,98.62%;K4_22_wzc,99.43%;K4_23_wcaJ,100.0%;K4_24_…	K4_20_wza	1	K60_18_manC,98.73%	0 / 24 (0%)		13	K30_19_manB,99.79%;K4_18_manC,100.0%;K1_20_ugd,100.0%;K4_14_wcuD,100.0%;K4_15_wzy,99.55%;K40_05_rfaG,98.16%;K4_17_wcuF,100.0%;K4_16_wcuI,100.0%;KL162_19_gmd,98.51%;K4_03_wcuG,100.0%;K4_04_HG290,100.0%;KL137_19,80.1%;K4_05_HG291,100.0%	K4	KL4	Good	K4	K4
NCTC9645	Primary	KL4	?-+	1	0.9978	n/a	21 / 24 (87.5%)	K4_01_galF,99.66%;K4_02_cpsACP,100.0%;K4_03_wcuG,100.0%;K4_04_HG290,100.0%;K4_05_HG291,100.0%;K4_06_wza,100.0%;K4_07_wzb,100.0%;K4_08_wzc,99.72%;K4_09_HG292,100.0%;K4_10_HG293,100.0%;K4_11_wzx,100.0%;K4_12_wcsW,100.0%;K4_13_HG296,100.0%;K4_14_wcuD,100.0%;K4_15_wzy,99.78%;K4_16_wcuI,100.0%;K4_17_wcuF,99.73%;K4_18_manC,99.78%;K4_19_wzi,99.6%;K4_21_wzb,97.93%;K4_24_gnd,99.57%	K4_20_wza;K4_22_wzc;K4_23_wcaJ	1	K60_18_manC,98.73%	0 / 24 (0%)		4	K30_19_manB,100.0%;K1_20_ugd,100.0%;K40_05_rfaG,97.89%;KL162_19_gmd,98.81%	K4	KL4	Good	K4	K4
NCTC9601	Primary	KL4	?-	1	0.9972	n/a	10 / 24 (41.7%)	K4_01_galF,99.32%;K4_02_cpsACP,99.2%;K4_03_wcuG,100.0%;K4_04_HG290,100.0%;K4_05_HG291,100.0%;K4_16_wcuI,100.0%;K4_18_manC,100.0%;K4_19_wzi,99.8%;K4_21_wzb,98.62%;K4_22_wzc,99.4%	K4_20_wza	0		13 / 24 (54.2%)	K4_06_wza,100.0%;K4_07_wzb,100.0%;K4_08_wzc,99.86%;K4_09_HG292,100.0%;K4_10_HG293,100.0%;K4_11_wzx,100.0%;K4_12_wcsW,100.0%;K4_13_HG296,100.0%;K4_14_wcuD,100.0%;K4_15_wzy,99.78%;K4_17_wcuF,100.0%;K4_23_wcaJ,100.0%;K4_24_gnd,99.57%	30	K4_10_HG293,100.0%;K4_10_HG293,100.0%;K4_08_wzc,99.86%;K4_22_wzc,99.43%;K4_19_wzi,99.8%;K60_18_manC,98.73%;K30_19_manB,100.0%;K30_19_manB,100.0%;K4_18_manC,100.0%;K1_20_ugd,100.0%;K1_20_ugd,100.0%;K4_11_wzx,100.0%;K4_11_wzx,100.0%;K4_14_wcuD,100.0%;K4_15_wzy,99.78%;K40_05_rfaG,97.89%;K4_06_wza,100.0%;K4_16_wcuI,100.0%;KL162_19_gmd,98.51%;K4_13_HG296,100.0%;K4_03_wcuG,100.0%;K4_04_HG290,100.0%;K4_…	K4	unknown	None	K4	K4
NCTC8883	Primary	KL4	?-+	1	0.9986	n/a	23 / 24 (95.8%)	K4_01_galF,99.66%;K4_02_cpsACP,100.0%;K4_03_wcuG,100.0%;K4_04_HG290,100.0%;K4_05_HG291,100.0%;K4_06_wza,100.0%;K4_07_wzb,100.0%;K4_08_wzc,99.86%;K4_09_HG292,100.0%;K4_10_HG293,99.87%;K4_11_wzx,100.0%;K4_12_wcsW,100.0%;K4_13_HG296,100.0%;K4_14_wcuD,100.0%;K4_15_wzy,99.78%;K4_16_wcuI,100.0%;K4_17_wcuF,100.0%;K4_18_manC,100.0%;K4_19_wzi,99.8%;K4_21_wzb,98.62%;K4_22_wzc,99.57%;K4_23_wcaJ,100.0%;K4_24…	K4_20_wza	4	K60_18_manC,98.73%;K4_03_wcuG,100.0%;K4_04_HG290,100.0%;K4_05_HG291,100.0%	0 / 24 (0%)		12	K30_19_manB,100.0%;K4_18_manC,100.0%;K1_20_ugd,100.0%;K40_05_rfaG,97.89%;K4_06_wza,100.0%;KL162_19_gmd,98.21%;K4_03_wcuG,100.0%;K4_03_wcuG,100.0%;K4_04_HG290,100.0%;KL137_19,80.1%;K4_05_HG291,100.0%;K4_07_wzb,100.0%	K4	unknown	None	K4	K4
5150_1_9	Primary	KL46	?	1	0.9903	n/a	20 / 20 (100%)	K46_01_galF,99.33%;K46_02_cpsACP,99.05%;K46_03_wzi,95.83%;K46_04_wza,100.0%;K46_05_wzb,100.0%;K46_06_wzc,100.0%;K46_07_wcaJ,100.0%;K46_08_wcuD,99.74%;K46_09_wzy,100.0%;K46_10_wcuC,99.75%;K46_11_wcuI,100.0%;K46_12_wcuF,100.0%;K46_13_wcuV,99.69%;K46_14_wclT,100.0%;K46_15_wzx,100.0%;K46_16_wckQ,100.0%;K46_17_gnd,100.0%;K46_18_manC,99.79%;K46_19_manB,100.0%;K46_20_ugd,99.74%		0		0 / 20 (0%)		2	K50_10,99.62%;KL162_19_gmd,99.4%	K6	KL46	Good	unknown	unknown
5150_2_5	Primary	KL49	?+	1	0.9883	n/a	18 / 18 (100%)	K49_01_galF,98.66%;K49_02_cpsACP,97.62%;K49_03_wzi,99.8%;K49_04_wza,100.0%;K49_05_wzb,100.0%;K49_06_wzc,99.86%;K49_07_wbaP,100.0%;K49_08_wzy,100.0%;K49_09_wcuI,100.0%;K49_10_wcuF,100.0%;K49_11_wclK,99.72%;K49_12_wclW,100.0%;K49_13_wzx,100.0%;K49_14_wcpF,99.36%;K49_15,99.82%;K49_16_gnd,99.57%;K49_17_manC,99.58%;K49_18_manB,99.15%		1	KL131_21_ugd,100.0%	0 / 18 (0%)		2	K50_10,99.43%;KL162_19_gmd,84.98%	K49	KL49	Good	unknown	K49
NCTC9661	Primary	KL5	-*	1	0.9932	+1747 bp	18 / 19 (94.7%)	K5_01_galF,99.33%;K5_02_cpsACP,90.48%;K5_03_wzi,99.6%;K5_04_wza,100.0%;K5_05_wzb,98.62%;K5_06_wzc,98.48%;K5_07,99.74%;K5_09,100.0%;K5_10,99.65%;K5_11,100.0%;K5_12,99.39%;K5_13,100.0%;K5_14,100.0%;K5_15_wcaJ,99.36%;K5_16_gnd,100.0%;K5_17_manC,99.58%;K5_18_manB,99.56%;K5_19_ugd,100.0%	K5_08_wzx	0		0 / 19 (0%)		2	K40_05_rfaG,97.63%;KL162_19_gmd,99.4%	K5	KL5	High	K5	K5
NCTC9662	Primary	KL5	*	1	0.9925	+1733 bp	19 / 19 (100%)	K5_01_galF,99.33%;K5_02_cpsACP,90.48%;K5_03_wzi,99.6%;K5_04_wza,100.0%;K5_05_wzb,99.31%;K5_06_wzc,98.44%;K5_07,99.74%;K5_08_wzx,99.38%;K5_09,100.0%;K5_10,99.65%;K5_11,100.0%;K5_12,99.09%;K5_13,100.0%;K5_14,100.0%;K5_15_wcaJ,99.36%;K5_16_gnd,100.0%;K5_17_manC,99.36%;K5_18_manB,99.56%;K5_19_ugd,100.0%		0		0 / 19 (0%)		2	K40_05_rfaG,97.63%;KL162_19_gmd,99.4%	K5	KL5	High	K5	K5
5150_3_9	Primary	KL5		1	0.9997	-1 bp	19 / 19 (100%)	K5_01_galF,100.0%;K5_02_cpsACP,100.0%;K5_03_wzi,99.8%;K5_04_wza,100.0%;K5_05_wzb,100.0%;K5_06_wzc,99.72%;K5_07,100.0%;K5_08_wzx,100.0%;K5_09,100.0%;K5_10,100.0%;K5_11,100.0%;K5_12,100.0%;K5_13,100.0%;K5_14,100.0%;K5_15_wcaJ,100.0%;K5_16_gnd,100.0%;K5_17_manC,100.0%;K5_18_manB,100.0%;K5_19_ugd,100.0%		0		0 / 19 (0%)		2	K40_05_rfaG,97.89%;KL162_19_gmd,99.1%	K5	KL5	High	K5	K5
NCTC9660	Primary	KL5		1	0.9997	0 bp	19 / 19 (100%)	K5_01_galF,100.0%;K5_02_cpsACP,99.52%;K5_03_wzi,100.0%;K5_04_wza,100.0%;K5_05_wzb,100.0%;K5_06_wzc,99.86%;K5_07,100.0%;K5_08_wzx,100.0%;K5_09,100.0%;K5_10,100.0%;K5_11,100.0%;K5_12,100.0%;K5_13,100.0%;K5_14,100.0%;K5_15_wcaJ,100.0%;K5_16_gnd,100.0%;K5_17_manC,100.0%;K5_18_manB,100.0%;K5_19_ugd,100.0%		0		0 / 19 (0%)		2	K40_05_rfaG,97.89%;KL162_19_gmd,99.1%	K5	KL5	High	K5	K5
NCTC5051	Primary	KL5	+*	1	0.9928	+12613 bp	19 / 19 (100%)	K5_01_galF,99.33%;K5_02_cpsACP,90.48%;K5_03_wzi,99.6%;K5_04_wza,100.0%;K5_05_wzb,99.31%;K5_06_wzc,98.58%;K5_07,99.74%;K5_08_wzx,99.38%;K5_09,100.0%;K5_10,99.65%;K5_11,100.0%;K5_12,99.09%;K5_13,100.0%;K5_14,100.0%;K5_15_wcaJ,99.36%;K5_16_gnd,100.0%;K5_17_manC,99.58%;K5_18_manB,99.56%;K5_19_ugd,100.0%		6	K5_06_wzc,98.29%;K2_03_wzi,92.87%;K5_04_wza,100.0%;K5_07,99.74%;K3_02_cpsACP,89.18%;K5_05_wzb,99.31%	0 / 19 (0%)		2	K40_05_rfaG,97.37%;KL162_19_gmd,99.4%	K5	unknown	None	K5	K5
NCTC5053	Primary	KL5	-	0.6176	0.9957	-9148 bp	11 / 19 (57.9%)	K5_01_galF,99.33%;K5_09,100.0%;K5_11,100.0%;K5_12,99.09%;K5_13,100.0%;K5_14,100.0%;K5_15_wcaJ,99.36%;K5_16_gnd,100.0%;K5_17_manC,99.58%;K5_18_manB,99.56%;K5_19_ugd,100.0%	K5_02_cpsACP;K5_03_wzi;K5_04_wza;K5_05_wzb;K5_06_wzc;K5_07;K5_08_wzx;K5_10	0		0 / 19 (0%)		2	K40_05_rfaG,97.37%;KL162_19_gmd,99.4%	NT	unknown	None	unknown	unknown
5150_2_3	Primary	KL51		1	1	0 bp	16 / 16 (100%)	K51_01_galF,100.0%;K51_02_cpsACP,100.0%;K51_03_wzi,100.0%;K51_04_wza,100.0%;K51_05_wzb,100.0%;K51_06_wzc,100.0%;K51_07_wcaJ,100.0%;K51_08_wcpB,100.0%;K51_09_wzy,100.0%;K51_10_wcuF,100.0%;K51_11_wcpA,100.0%;K51_12_wzx,100.0%;K51_13,100.0%;K51_14_wcoZ,100.0%;K51_15_gnd,100.0%;K51_16_ugd,100.0%		0		0 / 16 (0%)		4	K50_10,99.43%;K60_18_manC,98.73%;K30_19_manB,99.15%;KL162_19_gmd,98.81%	K9	KL51	High	K15K17K50K51K52	K51
5150_2_6	Primary	KL54	?-	0.9968	0.9995	n/a	19 / 20 (95%)	K54_01_galF,100.0%;K54_02_cpsACP,100.0%;K54_03_wzi,100.0%;K54_04_wza,100.0%;K54_05_wzb,100.0%;K54_06_wzc,100.0%;K54_07_wclU,100.0%;K54_08_wzx,100.0%;K54_10_wckB,100.0%;K54_11_wcoS,100.0%;K54_12_gmd,100.0%;K54_13_wcaG,100.0%;K54_14_wcaH,100.0%;K54_15_wcaI,100.0%;K54_16_wcaJ,100.0%;K54_17_gnd,100.0%;K54_18_manC,100.0%;K54_19_manB,100.0%;K54_20_ugd,100.0%	K54_09_wzy	0		0 / 20 (0%)		4	K40_03_wcpO,99.8%;K40_04,98.51%;K40_05_rfaG,99.74%;KL162_19_gmd,98.21%	K54	KL54	Good	K54	K54
5150_1_11	Primary	KL54		1	0.9995	+2 bp	20 / 20 (100%)	K54_01_galF,100.0%;K54_02_cpsACP,100.0%;K54_03_wzi,100.0%;K54_04_wza,100.0%;K54_05_wzb,100.0%;K54_06_wzc,100.0%;K54_07_wclU,100.0%;K54_08_wzx,100.0%;K54_09_wzy,100.0%;K54_10_wckB,100.0%;K54_11_wcoS,100.0%;K54_12_gmd,100.0%;K54_13_wcaG,100.0%;K54_14_wcaH,100.0%;K54_15_wcaI,100.0%;K54_16_wcaJ,100.0%;K54_17_gnd,100.0%;K54_18_manC,100.0%;K54_19_manB,100.0%;K54_20_ugd,100.0%		0		0 / 20 (0%)		4	K40_03_wcpO,99.8%;K40_04,98.51%;K40_05_rfaG,99.74%;KL162_19_gmd,98.21%	K54	KL54	High	K54	K54
5150_1_2	Primary	KL54		1	0.9995	+2 bp	20 / 20 (100%)	K54_01_galF,100.0%;K54_02_cpsACP,100.0%;K54_03_wzi,100.0%;K54_04_wza,100.0%;K54_05_wzb,100.0%;K54_06_wzc,100.0%;K54_07_wclU,100.0%;K54_08_wzx,100.0%;K54_09_wzy,100.0%;K54_10_wckB,100.0%;K54_11_wcoS,100.0%;K54_12_gmd,100.0%;K54_13_wcaG,100.0%;K54_14_wcaH,100.0%;K54_15_wcaI,100.0%;K54_16_wcaJ,100.0%;K54_17_gnd,100.0%;K54_18_manC,100.0%;K54_19_manB,100.0%;K54_20_ugd,100.0%		0		0 / 20 (0%)		4	K40_03_wcpO,99.8%;K40_04,98.51%;K40_05_rfaG,99.74%;KL162_19_gmd,98.21%	NT	KL54	High	K54	K54
NCTC9177	Primary	KL57	*	1	0.9708	+3 bp	18 / 18 (100%)	K57_01_galF,98.66%;K57_02_cpsACP,94.76%;K57_03_wzi,98.33%;K57_04_wza,99.47%;K57_05_wzb,100.0%;K57_06_wzc,99.58%;K57_07_wcaJ,99.37%;K57_08_wzx,99.59%;K57_09_wckX,99.2%;K57_10_wckW,99.18%;K57_11_wzy,98.73%;K57_12,99.53%;K57_13_vanT,97.86%;K57_14_wbaZ,99.74%;K57_15_gnd,99.36%;K57_16_manC,99.58%;K57_17_manB,99.78%;K57_18_ugd,99.49%		0		0 / 18 (0%)		3	K60_18_manC,98.73%;K30_19_manB,98.92%;KL162_19_gmd,84.68%	K57	KL57	High	K57	K57
NCTC5052	Primary	KL6	*	1	0.9947	-3 bp	22 / 22 (100%)	K6_01_galF,98.66%;K6_02_cpsACP,89.45%;K6_03_wzi,99.79%;K6_04_wza,99.74%;K6_05_wzb,99.31%;K6_06_wzc,98.86%;K6_07_wzy,99.77%;K6_08_wctC,99.69%;K6_09_wclU,100.0%;K6_10_wckB,100.0%;K6_11_gmd,100.0%;K6_12_wcaG,100.0%;K6_13_gmm,100.0%;K6_14_wcaI,99.76%;K6_15_wzx,99.53%;K6_16_wclT,99.62%;K6_17,100.0%;K6_18_manC,99.79%;K6_19_manB,99.78%;K6_20_wcaJ,98.93%;K6_21_gnd,99.15%;K6_22_ugd,100.0%		0		0 / 22 (0%)		2	K40_05_rfaG,96.32%;KL162_19_gmd,99.4%	K6	KL6	High	K6	K6
5150_1_8	Primary	KL6	*	1	0.9615	+12 bp	22 / 22 (100%)	K6_01_galF,99.33%;K6_02_cpsACP,92.86%;K6_03_wzi,98.54%;K6_04_wza,100.0%;K6_05_wzb,97.24%;K6_06_wzc,99.0%;K6_07_wzy,99.53%;K6_08_wctC,95.62%;K6_09_wclU,98.71%;K6_10_wckB,100.0%;K6_11_gmd,100.0%;K6_12_wcaG,99.69%;K6_13_gmm,98.08%;K6_14_wcaI,99.27%;K6_15_wzx,97.67%;K6_16_wclT,98.1%;K6_17,93.71%;K6_18_manC,98.3%;K6_19_manB,98.04%;K6_20_wcaJ,99.57%;K6_21_gnd,99.15%;K6_22_ugd,99.23%		0		0 / 22 (0%)		3	K60_18_manC,99.15%;K30_19_manB,99.15%;KL162_19_gmd,98.51%	K81	KL6	High	unknown	K6
5150_2_2	Primary	KL60	?	1	0.9944	n/a	20 / 20 (100%)	K60_01_galF,99.0%;K60_02_cpsACP,99.52%;K60_03_wzi,100.0%;K60_04_wza,100.0%;K60_05_wzb,100.0%;K60_06_wzc,99.86%;K60_07_wzy,99.45%;K60_08_wcqW,100.0%;K60_09_wcaO,99.48%;K60_10_wbaZ,100.0%;K60_11_wcaJ,99.79%;K60_12_wcqX,99.73%;K60_13_wcqY,100.0%;K60_14_wcuH,99.64%;K60_15_wzx,100.0%;K60_16,99.85%;K60_17_gnd,100.0%;K60_18_manC,98.92%;K60_19_manB,100.0%;K60_20_ugd,99.74%		0		0 / 20 (0%)		1	KL162_19_gmd,98.51%	K6	KL60	Good	unknown	K60
5150_5_2	Primary	KL61		1	1	0 bp	19 / 19 (100%)	K61_01_galF,100.0%;K61_02_cpsACP,100.0%;K61_03_wzi,100.0%;K61_04_wza,100.0%;K61_05_wzb,100.0%;K61_06_wzc,100.0%;K61_07_wclQ,100.0%;K61_08_wcuQ,100.0%;K61_09_wzy,100.0%;K61_10_wclP,100.0%;K61_11_wzx,100.0%;K61_12_wcqZ,100.0%;K61_13_wcuK,100.0%;K61_14_wbaZ,100.0%;K61_15_wcaJ,100.0%;K61_16_gnd,100.0%;K61_17_manC,100.0%;K61_18_manB,100.0%;K61_19_ugd,100.0%		0		0 / 19 (0%)		1	KL162_19_gmd,98.51%	K61	KL61	High	unknown	K61
5150_1_3	Primary	KL64		1	0.999	0 bp	24 / 24 (100%)	K64_01_galF,100.0%;K64_02_cpsACP,100.0%;K64_03_wzi,100.0%;K64_04_wza,100.0%;K64_05_wzb,100.0%;K64_06_wzc,99.86%;K64_07_wzx,99.8%;K64_08_wcoV,99.66%;K64_09,100.0%;K64_10_wzy,100.0%;K64_11_wcoU,99.68%;K64_12_wcoT,99.71%;K64_13_wcsF,100.0%;K64_14_wcuK,100.0%;K64_15_wbaZ,100.0%;K64_16_wcaJ,100.0%;K64_17_gnd,100.0%;K64_18_manC,100.0%;K64_19_manB,100.0%;K64_20_rmlB,100.0%;K64_21_rmlA,99.66%;K64_22_rmlD…		0		0 / 24 (0%)		2	K40_05_rfaG,97.89%;KL162_19_gmd,98.81%	K64	KL64	High	K14.K64	K64
NCTC9504	Primary	KL8		1	0.9985	0 bp	18 / 18 (100%)	K8_01_galF,100.0%;K8_02_cpsACP,100.0%;K8_03_wzi,100.0%;K8_04_wza,100.0%;K8_05_wzb,99.31%;K8_06_wzc,99.86%;K8_07_wzy,100.0%;K8_08_wcsG,100.0%;K8_09_wcsH,100.0%;K8_10_wcsI,100.0%;K8_11_wcsJ,100.0%;K8_12_wcsK,100.0%;K8_13_wcsL,100.0%;K8_14_wcsM,100.0%;K8_15_wzx,100.0%;K8_16_wcaJ,100.0%;K8_17_gnd,100.0%;K8_18_ugd,99.74%		0		0 / 18 (0%)		4	K40_03_wcpO,97.77%;K40_04,99.01%;K40_05_rfaG,99.48%;KL162_19_gmd,99.4%	K2	KL8	High	K8	K8
NCTC9127	Primary	KL8		1	0.9985	0 bp	18 / 18 (100%)	K8_01_galF,100.0%;K8_02_cpsACP,100.0%;K8_03_wzi,100.0%;K8_04_wza,100.0%;K8_05_wzb,99.31%;K8_06_wzc,99.71%;K8_07_wzy,100.0%;K8_08_wcsG,100.0%;K8_09_wcsH,100.0%;K8_10_wcsI,100.0%;K8_11_wcsJ,100.0%;K8_12_wcsK,100.0%;K8_13_wcsL,100.0%;K8_14_wcsM,100.0%;K8_15_wzx,100.0%;K8_16_wcaJ,100.0%;K8_17_gnd,100.0%;K8_18_ugd,99.74%		0		0 / 18 (0%)		4	K40_03_wcpO,97.77%;K40_04,99.01%;K40_05_rfaG,99.48%;KL162_19_gmd,99.4%	K7	KL8	High	K8	K8
NCTC11357	Primary	KL80		1	1	0 bp	23 / 23 (100%)	K80_01_galF,100.0%;K80_02_cpsACP,100.0%;K80_03_wzi,100.0%;K80_04_wza,100.0%;K80_05_wzb,100.0%;K80_06_wzc,100.0%;K80_07_wcaJ,100.0%;K80_08_wcuD,100.0%;K80_09_wcuE,100.0%;K80_10_wbaZ,100.0%;K80_11_wzy,100.0%;K80_12,100.0%;K80_13_wzx,100.0%;K80_14_wcuN,100.0%;K80_15_wcuS,100.0%;K80_16_gnd,100.0%;K80_17_manC,100.0%;K80_18_manB,100.0%;K80_19_rmlB,100.0%;K80_20_rmlA,100.0%;K80_21_rmlD,100.0%;K80_22_rml…		0		0 / 23 (0%)		5	K80_19_rmlB,99.15%;KL162_19_gmd,98.21%;KL159_18_rmlD,99.33%;K80_20_rmlA,98.97%;K80_22_rmlC,98.92%	K80	KL80	High	K80	K80
5150_1_10	Primary	KL81	?	1	0.9999	n/a	21 / 21 (100%)	K81_01_galF,100.0%;K81_02_cpsACP,100.0%;K81_03_wzi,100.0%;K81_04_wza,100.0%;K81_05_wzb,100.0%;K81_06_wzc,100.0%;K81_07_wcaJ,100.0%;K81_08_wcaA,100.0%;K81_09_wzy,98.62%;K81_10_wclJ,100.0%;K81_11_wcuM,100.0%;K81_12_wcqM,99.64%;K81_13_wcmZ,100.0%;K81_14_wzx,100.0%;K81_15,100.0%;K81_16_gnd,100.0%;K81_17_rmlB,100.0%;K81_18_rmlA,100.0%;K81_19_rmlD,100.0%;K81_20_rmlC,100.0%;K81_21_ugd,100.0%		0		0 / 21 (0%)		2	K40_05_rfaG,98.16%;KL162_19_gmd,99.4%	NT	KL81	Good	K81	K81
NCTC11359	Primary	KL82		1	1	0 bp	17 / 17 (100%)	K82_01_galF,100.0%;K82_02_cpsACP,100.0%;K82_03_wzi,100.0%;K82_04_wza,100.0%;K82_05_wzb,100.0%;K82_06_wzc,100.0%;K82_07_wcaJ,100.0%;K82_08_wckY,100.0%;K82_09_wzy,100.0%;K82_10_wckV,100.0%;K82_11_wcqN,100.0%;K82_12_wcuF,100.0%;K82_13,100.0%;K82_14_wzx,100.0%;K82_15_wcqO,100.0%;K82_16_gnd,100.0%;K82_17_ugd,100.0%		0		0 / 17 (0%)		5	KL138_20_rmlB,94.08%;KL162_19_gmd,85.59%;K72_17_rmlD,93.27%;K72_16_rmlA,95.5%;K44_20_rmlC,93.51%	K82	KL82	High	unknown	K82
NCTC9129	Primary	KL9		1	0.9998	+1200 bp	19 / 19 (100%)	K9_01_galF,100.0%;K9_02_cpsACP,100.0%;K9_03_wzi,100.0%;K9_04_wza,100.0%;K9_05_wzb,100.0%;K9_06_wzc,99.86%;K9_07_wbaP,100.0%;K9_08,100.0%;K9_09,100.0%;K9_10,99.74%;K9_11,100.0%;K9_12,100.0%;K9_13_wzx,99.76%;K9_14_gnd,100.0%;K9_15_rmlB,100.0%;K9_16_rmlA,100.0%;K9_17_rmlD,100.0%;K9_18_rmlC,100.0%;K9_19_ugd,100.0%		0		0 / 19 (0%)		4	K40_03_wcpO,99.19%;K40_04,99.26%;K40_05_rfaG,99.74%;KL162_19_gmd,99.1%	K9	KL9	High	K9	K9
NCTC9140	Variants	KL20-D1		1	1	0 bp	15 / 15 (100%)	K20-D1_01_galF,100.0%;K20-D1_02,100.0%;K20-D1_03_wzc,100.0%;K20-D1_04_wcaJ,100.0%;K20-D1_05_wzy,100.0%;K20-D1_06_cysE,100.0%;K20-D1_07_wcaN,100.0%;K20-D1_08_wcaO,100.0%;K20-D1_09,100.0%;K20-D1_10_wbaZ,100.0%;K20-D1_11_wzx,100.0%;K20-D1_12_gnd,100.0%;K20-D1_13_manC,100.0%;K20-D1_14_manB,100.0%;K20-D1_15_ugd,100.0%		0		0 / 15 (0%)		18	K22-1_18_gspA,99.68%;K22-1_17_rfbD,99.22%;K40-1_06_rfaG,98.16%;K22-1_21,98.51%;K22-1_15,100.0%;K22-1_15,100.0%;K22-1_15,100.0%;K22-1_15,100.0%;K22-1_15,100.0%;KL157-1_15,96.28%;KL157-1_15,96.28%;KL157-1_15,96.28%;KL157-1_15,96.28%;KL157-1_15,96.28%;KL157-1_15,96.28%;KL157-1_15,96.28%;K22-1_20_tagG,100.0%;K22-1_19_tagH,100.0%	K20	unknown	None	unknown	unknown
NCTC5053	Variants	KL5-D1		1	1	0 bp	12 / 12 (100%)	K5-D1_01_galF,100.0%;K5-D1_02,100.0%;K5-D1_03,100.0%;K5-D1_04,100.0%;K5-D1_05,100.0%;K5-D1_06,100.0%;K5-D1_07,100.0%;K5-D1_08_wcaJ,100.0%;K5-D1_09_gnd,100.0%;K5-D1_10_manC,100.0%;K5-D1_11_manB,100.0%;K5-D1_12_ugd,100.0%		0		0 / 12 (0%)		147	K22-1_18_gspA,99.53%;K6-1_04,100.0%;K22-1_17_rfbD,99.48%;K40-1_06_rfaG,97.37%;K22-1_21,99.4%;K22-1_20_tagG,100.0%;K22-1_19_tagH,99.6%;K4-1_26_HG29,99.4%;K4-1_26_HG29,99.4%;K4-1_26_HG29,99.4%;K4-1_26_HG29,99.4%;K4-1_26_HG29,99.4%;K4-1_26_HG29,99.4%;K4-1_26_HG29,99.4%;K4-1_26_HG29,99.4%;K4-1_26_HG29,99.4%;K4-1_26_HG29,99.4%;K4-1_26_HG29,99.4%;K4-1_26_HG29,99.4%;K4-1_26_HG29,99.4%;K4-1_26_HG29,99.4%…	NT	unknown	None	unknown	unknown

## Sheet: Notes
Kaptive Reference Database	This column indicates the database with which Kaptive was run (see Dataset S2 and Supplementary Results for details.
Columns C - P contain Kaptve output results - see Figure S3 for details
Serotype	K-type by serological typing
Kaptive_call	K locus call by Kaptive
Kaptive_call_confidence	Confideence of Kaptive call as defined in Supplementary Results
wzi_call	K locus call by wzi typing scheme
wzc_call	K locus call by wzc typing scheme
