# Supplementary material for: Identification of Klebsiella capsule synthesis loci from whole genome data
Source: Microb Genom. 2016 Dec 12;2(12):e000102. doi: 10.1099/mgen.0.000102 (PMC5359410; doi:10.1099/mgen.0.000102)
Supplement: Supplementary File 5 [file mgen-02-102-s005.xls]

## Sheet: Jaccard_matrix
Table S5: Jaccard similarity scores for 115 K locus protein clusters for which the associated genes were present in at least three K loci
Cluster	Annotation	Cooccurence_group	7	27	37	44	45	49	50	52	55	56	58	67	71	82	83	87	90	91	94	106	116	119	123	131	139	143	147	153	160	168	169	173	174	179	186	191	204	206	209	215	218	219	221	223	226	240	244
240	rmlB	1	0	0	0.0333333	0.0175439	0.0172414	0.265625	0.12069	0	0	0.0357143	0	0.122807	0	0.0714286	0.0338983	0	0	0.0166667	0.0727273	0.111111	0.0947368	0.0338983	0	0	0	0.0333333	0	0	0	0	0.0333333	0	0.0322581	0.0545455	0.0491803	0.0172414	0.0175439	0.0714286	0	0	0	0	0.0175439	0.0166667	0.0727273	0	0.0909091
401	rmlD	1	0	0	0.0327869	0.0172414	0.0169491	0.261538	0.12931	0	0	0.0350877	0	0.131579	0	0.0892857	0.0333333	0	0	0.0163934	0.0714286	0.109375	0.105263	0.0333333	0	0	0	0.0327869	0	0	0	0	0.0327869	0	0.031746	0.0535714	0.0483871	0.0169491	0.0172414	0.0892857	0	0	0	0	0.0172414	0.0163934	0.0714286	0.982143	0.0892857
402	wcaA	1	0	0	0.0232558	0.025641	0	0.235294	0.037037	0	0	0.0526316	0	0.0377359	0	0.05	0.0487805	0	0	0.0238095	0.108108	0.130435	0	0.0487805	0	0	0	0.0476191	0	0	0	0	0	0	0	0.0810811	0.0222222	0	0	0.05	0	0	0	0	0	0.0238095	0.108108	0.672727	0.135135
433	rmlA	1	0	0	0.0327869	0.0172414	0.0169491	0.261538	0.12931	0	0	0.0350877	0	0.131579	0	0.0892857	0.0333333	0	0	0.0163934	0.0714286	0.109375	0.105263	0.0333333	0	0	0	0.0327869	0	0	0	0	0.0327869	0	0.031746	0.0535714	0.0483871	0.0169491	0.0172414	0.0892857	0	0	0	0	0.0172414	0.0163934	0.0714286	0.982143	0.0892857
494	rmlC	1	0	0	0.0327869	0.0172414	0.0169491	0.261538	0.12931	0	0	0.0350877	0	0.131579	0	0.0892857	0.0333333	0	0	0.0163934	0.0714286	0.109375	0.105263	0.0333333	0	0	0	0.0327869	0	0	0	0	0.0327869	0	0.031746	0.0535714	0.0483871	0.0169491	0.0172414	0.0892857	0	0	0	0	0.0172414	0.0163934	0.0714286	0.982143	0.0892857
7	HG293	2	0	0	0	0	0	0	0.04	0	0	0	0	0.027027	0	0	0	0	0	0	0	0	0.04	0	0	1	0.166667	0	0	0	0	0	0	0	0	0	0	0.166667	0	0	0	0.142857	0	0	0	0.125	0	0	0
131	wzx	2	1	0	0	0	0	0	0.04	0	0	0	0	0.027027	0	0	0	0	0	0	0	0	0.04	0	0	0	0.166667	0	0	0	0	0	0	0	0	0	0	0.166667	0	0	0	0.142857	0	0	0	0.125	0	0	0
341	HG296	2	1	0	0	0	0	0	0.04	0	0	0	0	0.027027	0	0	0	0	0	0	0	0	0.04	0	0	1	0.166667	0	0	0	0	0	0	0	0	0	0	0.166667	0	0	0	0.142857	0	0	0	0.125	0	0	0
484	HG292	2	1	0	0	0	0	0	0.04	0	0	0	0	0.027027	0	0	0	0	0	0	0	0	0.04	0	0	1	0.166667	0	0	0	0	0	0	0	0	0	0	0.166667	0	0	0	0.142857	0	0	0	0.125	0	0	0
505	wcsW	2	1	0	0	0	0	0	0.04	0	0	0	0	0.027027	0	0	0	0	0	0	0	0	0.04	0	0	1	0.166667	0	0	0	0	0	0	0	0	0	0	0.166667	0	0	0	0.142857	0	0	0	0.125	0	0	0
87	wzy	3	0	0	0	0	0	0	0.04	0	0	0	0	0.0410959	0	0	0	0	0	0	0	0	0	0	0	0	0	0	0	0	0	0	0	1	0	0	0.333333	0	0	0	1	0	0	0	0	0	0	0	0
173	wckO	3	0	0	0	0	0	0	0.04	0	0	0	0	0.0410959	0	0	0	1	0	0	0	0	0	0	0	0	0	0	0	0	0	0	0	0	0	0	0.333333	0	0	0	1	0	0	0	0	0	0	0	0
209	wzx	3	0	0	0	0	0	0	0.04	0	0	0	0	0.0410959	0	0	0	1	0	0	0	0	0	0	0	0	0	0	0	0	0	0	0	1	0	0	0.333333	0	0	0	0	0	0	0	0	0	0	0	0
274	wckP	3	0	0	0	0	0	0	0.04	0	0	0	0	0.0410959	0	0	0	1	0	0	0	0	0	0	0	0	0	0	0	0	0	0	0	1	0	0	0.333333	0	0	0	1	0	0	0	0	0	0	0	0
477	wckN	3	0	0	0	0	0	0	0.04	0	0	0	0	0.0410959	0	0	0	1	0	0	0	0	0	0	0	0	0	0	0	0	0	0	0	1	0	0	0.333333	0	0	0	1	0	0	0	0	0	0	0	0
147	wcaI	4	0	0	0	0	0	0	0.12	0	0	0	0	0.123288	0	0	0	0	0.2	0	0	0	0	0	0	0	0	0	0	0	0	0	0	0	0	0	0	0	0	0	0	0	0	1	0	0	0	0	0
219	gmd	4	0	0	0	0	0	0	0.12	0	0	0	0	0.123288	0	0	0	0	0.2	0	0	0	0	0	0	0	0	0	1	0	0	0	0	0	0	0	0	0	0	0	0	0	0	0	0	0	0	0	0
323	wcaG	4	0	0	0	0	0	0	0.12	0	0	0	0	0.123288	0	0	0	0	0.2	0	0	0	0	0	0	0	0	0	1	0	0	0	0	0	0	0	0	0	0	0	0	0	0	1	0	0	0	0	0
508	wcaH	4	0	0	0	0	0	0	0.12	0	0	0	0	0.123288	0	0	0	0	0.2	0	0	0	0	0	0	0	0	0	1	0	0	0	0	0	0	0	0	0	0	0	0	0	0	1	0	0	0	0	0
50	manC	5	0.04	0	0.0512821	0.0263158	0.0533333	0.122222	0	0.0394737	0.04	0	0.04	0.973333	0	0.025641	0.0384615	0.04	0.04	0.0253165	0	0.0714286	0.631579	0.0384615	0.146667	0.04	0.0533333	0.0512821	0.12	0.08	0.0533333	0.04	0.0933333	0.04	0.12	0	0.12	0.0533333	0.04	0.025641	0.04	0.0666667	0	0.12	0.04	0.08	0	0.12069	0
67	manB	5	0.027027	0	0.0526316	0.027027	0.0547945	0.125	0.973333	0.0405405	0.0410959	0	0.0410959	0	0	0.0263158	0.0394737	0.0410959	0.0410959	0.0128205	0	0.0731707	0.648649	0.0394737	0.150685	0.027027	0.0547945	0.0526316	0.123288	0.0821918	0.0547945	0.0410959	0.0958904	0.0410959	0.123288	0	0.123288	0.0547945	0.0410959	0.0263158	0.0410959	0.0684932	0	0.123288	0.0410959	0.0675676	0	0.122807	0
116	wbaZ	5	0.04	0	0.0980392	0.0196078	0.0816327	0.136364	0.631579	0.0392157	0.0196078	0	0.04	0.648649	0	0.0384615	0.0576923	0	0.0196078	0.0185185	0	0.0666667	0	0.0576923	0.2	0.04	0.0816327	0.0769231	0	0.122449	0.06	0.04	0.12	0	0.183673	0	0.0740741	0.0816327	0.0612245	0.0384615	0	0.102041	0	0	0.0612245	0.0377359	0	0.0947368	0
83	wzx	6	0	0	0	0	0	0	0.0384615	0	0	0	0	0.0394737	0	0	0	0	0	0	0.111111	0	0.0576923	1	0.214286	0	0	0.857143	0	0.2	0	0.125	0	0	0	0	0.0714286	0	0	0	0	0	0	0	0	0	0	0.0338983	0
119	wcaA	6	0	0	0	0	0	0	0.0384615	0	0	0	0	0.0394737	0	0	1	0	0	0	0.111111	0	0.0576923	0	0.214286	0	0	0.857143	0	0.2	0	0.125	0	0	0	0	0.0714286	0	0	0	0	0	0	0	0	0	0	0.0338983	0
143	wbaZ	6	0	0	0	0	0	0	0.0512821	0	0	0	0	0.0526316	0	0	0.857143	0	0	0	0.1	0	0.0769231	0.857143	0.285714	0	0	0	0	0.181818	0	0.111111	0	0	0	0	0.0666667	0.1	0	0	0	0	0	0	0	0	0	0.0333333	0
266	wcuF	7	0.125	0	0	0	0	0.0666667	0.0253165	0	0.125	0	0	0.0128205	0	0.1	0	0	0	0	0	0.05	0	0	0	0.125	0	0	0	0	0	0	0	0	0	0	0	0	0	0.1	0	0	0	0	0	0.2	0	0.0701754	0
415	wcmY	7	0	0	0	0	0	0.0714286	0	0	0	0	0	0	0	0.125	0	0	0	0	0	0.0555556	0	0	0	0	0	0	0	0	0	0	0	0	0	0	0	0	0	0.125	0	0	0	0	0	0	0	0.0727273	0
474	wctX	7	0	0	0	0	0	0.0740741	0	0	0	0	0	0	0	0	0	0	0	0	0	0.0588235	0	0	0	0	0	0	0	0	0	0	0	0	0	0	0	0	0	0	0	0	0	0	0	0	0	0.0545455	0
139	wzy	8	0.166667	0	0	0	0	0.0344828	0.0533333	0	0	0	0	0.0547945	0	0	0	0	0.166667	0.111111	0	0	0.0816327	0	0	0.166667	0	0	0	0	0	0	0	0	0	0	0	0	0	0	0	0.8	0	0	0	0	0	0	0
215	wcaO	8	0.142857	0	0	0	0	0.0689655	0.0666667	0	0	0	0	0.0684932	0	0	0	0	0.142857	0.1	0	0	0.102041	0	0	0.142857	0.8	0	0	0	0	0	0	0	0	0	0	0	0	0	0	0	0	0	0	0	0	0	0
419	wcaN	8	0.166667	0	0	0	0	0.0344828	0.0533333	0	0	0	0	0.0547945	0	0	0	0	0.166667	0.111111	0	0	0.0816327	0	0	0.166667	1	0	0	0	0	0	0	0	0	0	0	0	0	0	0	0.8	0	0	0	0	0	0	0
71	wzx	9	0	0.6	0	0	0	0	0	0	0	0.2	0	0	0	0	0	0	0	0	0	0	0	0	0	0	0	0	0	0	0	0	0	0	0	0	0	0	0	0	0	0	0.6	0	0	0	0	0	0
410	wckA	9	0	0.428571	0	0	0	0	0.0126582	0	0	0.142857	0	0	0.6	0	0	0	0	0.1	0	0.0526316	0	0	0	0	0	0	0	0	0	0	0	0	0	0	0	0	0	0	0	0	0.428571	0	0	0	0	0.0169491	0
488	wcmA	9	0	0.5	0	0	0	0	0.0128205	0	0	0.166667	0	0	0.75	0	0	0	0	0.111111	0	0	0	0	0	0	0	0	0	0	0	0	0	0	0	0	0	0	0	0	0	0	0.5	0	0	0	0	0	0
45	wzx	10	0	0	0	0	0	0	0.0533333	0	0	0	0	0.0547945	0	0	0	0	0	0	0	0	0.0816327	0	0	0	0	0	0	0	0	0	0	0	0.444444	0	0	0	0.75	0	0	0	0	0	0.75	0	0	0.0172414	0
204	wclP	10	0	0	0	0	0.75	0	0.04	0	0	0	0	0.0410959	0	0	0	0	0	0	0	0	0.0612245	0	0	0	0	0	0	0	0	0	0	0	0.333333	0	0	0	0	0	0	0	0	0	1	0	0	0.0175439	0
221	wclQ	10	0	0	0	0	0.75	0	0.04	0	0	0	0	0.0410959	0	0	0	0	0	0	0	0	0.0612245	0	0	0	0	0	0	0	0	0	0	0	0.333333	0	0	0	1	0	0	0	0	0	0	0	0	0.0175439	0
44	wzx	11	0	0	0	0	0	0	0.0263158	0	0	0	0	0.027027	0	0	0	0	0	0	0	0	0.0196078	0	0	0	0	0	0	0	0	0	0	0	0	0	0	0.166667	0	0	0	0	0	0	0	0	0.166667	0.0175439	0
314	wckH	11	0	0	0	1	0	0	0.0263158	0	0	0	0	0.027027	0	0	0	0	0	0	0	0	0.0196078	0	0	0	0	0	0	0	0	0	0	0	0	0	0	0.166667	0	0	0	0	0	0	0	0	0.166667	0.0175439	0
403	wckG	11	0	0	0	1	0	0	0.0263158	0	0	0	0	0.027027	0	0	0	0	0	0	0	0	0.0196078	0	0	0	0	0	0	0	0	0	0	0	0	0	0	0.166667	0	0	0	0	0	0	0	0	0.166667	0.0175439	0
27	wckT	12	0	0	0	0	0	0	0	0	0	0.142857	0	0	0.6	0	0	0	0	0	0	0	0	0	0	0	0	0	0	0	0	0	0	0	0	0	0	0	0	0	0	0	1	0	0	0	0	0	0
218	wzy	12	0	1	0	0	0	0	0	0	0	0.142857	0	0	0.6	0	0	0	0	0	0	0	0	0	0	0	0	0	0	0	0	0	0	0	0	0	0	0	0	0	0	0	0	0	0	0	0	0	0
82	wzx	13	0	0	0	0	0	0	0.025641	0	0	0	0	0.0263158	0	0	0	0	0	0	0.125	0	0.0384615	0	0	0	0	0	0	0	0	0	0	0	0	0.142857	0.0769231	0	0	1	0	0	0	0	0	0	0	0.0714286	0
206	wcuN	13	0	0	0	0	0	0	0.025641	0	0	0	0	0.0263158	0	1	0	0	0	0	0.125	0	0.0384615	0	0	0	0	0	0	0	0	0	0	0	0	0.142857	0.0769231	0	0	0	0	0	0	0	0	0	0	0.0714286	0
94	hypothetical	14	0	0	0	0	0	0.0344828	0	0	0	0.166667	0	0	0	0.125	0.111111	0	0	0	0	0	0	0.111111	0	0	0	0.1	0	0	0	0	0	0	0	0.75	0	0	0	0.125	0	0	0	0	0	0	0	0.0727273	0.125
179	wzy	14	0	0	0	0	0	0.0357143	0	0	0	0.2	0	0	0	0.142857	0	0	0	0	0.75	0	0	0	0	0	0	0	0	0	0	0	0	0	0	0	0	0	0	0.142857	0	0	0	0	0	0	0	0.0545455	0.142857
281	wclH	15	0	0	0	0	0	0.0357143	0.04	0	0	0	0	0.0410959	0	0	0	0	0	0	0	0	0.04	0	0	0	0	0	0	0	0	0	0	0	0	0	0	0	0	0	0	0	0	0	0	0	0	0.0545455	0
369	wbbL	15	0	0	0	0	0	0.0714286	0.0394737	0	0	0	0	0.0405405	0	0	0	0	0	0	0	0	0.0392157	0	0	0	0	0	0	0	0	0	0	0	0	0	0	0	0	0	0	0	0	0	0	0	0.142857	0.0727273	0.125
404	wcoS	16	0	0	0	0	0	0	0.04	0	0	0	0	0.0410959	0	0	0	0	0	0	0	0	0	0	0	0	0	0	0.333333	0	0	0	0	0	0	0	0	0	0	0	0	0	0	0.333333	0	0	0	0	0
495	wckB	16	0	0	0	0	0	0	0.0533333	0	0	0	0	0.0547945	0	0	0	0	0.166667	0	0	0	0	0	0	0	0	0	0.444444	0	0	0	0	0	0	0	0	0	0	0	0	0	0	0.444444	0	0	0	0	0
325	wckR	17	0	0	0	0	0	0.0357143	0	0.166667	0	0	0	0	0	0	0	0	0	0.125	0	0	0	0	0	0	0	0	0	0	0	0	0	0	0	0	0	0	0	0	0	0	0	0	0	0	0	0.0175439	0
479	wckS	17	0	0	0	0	0	0.0357143	0	0.166667	0	0	0	0	0	0	0	0	0	0.125	0	0	0	0	0	0	0	0	0	0	0	0	0	0	0	0	0	0	0	0	0	0	0	0	0	0	0	0.0175439	0
367	wctH	18	0	0	0.428571	0	0	0	0.04	0	0	0	0	0.0410959	0	0	0	0	0	0	0	0	0.0612245	0	0.166667	0	0	0	0	0.285714	0	0.2	0	0	0	0	0	0	0	0	0	0	0	0	0	0	0	0	0
408	wctI	18	0	0	0.428571	0	0	0	0.04	0	0	0	0	0.0410959	0	0	0	0	0	0	0	0	0.0612245	0	0.166667	0	0	0	0	0.285714	0	0.2	0	0	0	0	0	0	0	0	0	0	0	0	0	0	0	0	0
49	wzx	None	0	0	0	0	0	0	0.122222	0	0	0	0	0.125	0	0	0	0	0	0	0.0344828	0	0.136364	0	0.0277778	0	0.0344828	0	0	0	0	0	0.03125	0	0.0294118	0.0357143	0.0294118	0	0	0	0	0.0689655	0	0	0	0.0322581	0.111111	0.265625	0.148148
106	wzx	None	0	0	0	0	0	0	0.0714286	0	0	0	0	0.0731707	0	0	0	0	0	0	0	0	0.0666667	0	0.04	0	0	0	0	0.105263	0.0555556	0	0.157895	0	0.0909091	0	0	0	0	0	0	0	0	0	0	0.05	0	0.111111	0
447	wcuH	None	0	0.0555556	0.05	0	0	0.212121	0.0348837	0.0588235	0	0.214286	0	0.0357143	0.0625	0	0	0	0	0	0.0588235	0	0.0677966	0	0	0	0	0	0	0	0.0588235	0	0	0	0	0.0625	0	0	0	0	0	0.0555556	0.0555556	0	0	0.0526316	0.125	0.112903	0.1875
300	wcuI	None	0.0666667	0	0.176471	0	0	0.0263158	0.173333	0.0625	0	0	0	0.162162	0	0	0.117647	0	0	0	0	0.0769231	0.169811	0.117647	0.263158	0.0666667	0	0.111111	0	0.266667	0	0.230769	0.111111	0	0	0	0.0476191	0	0	0	0	0	0	0	0	0.0555556	0	0.030303	0
123	wcuC	None	0	0	0.125	0	0	0.0277778	0.146667	0.153846	0	0	0	0.150685	0	0	0.214286	0	0	0	0	0.04	0.2	0.214286	0	0	0	0.285714	0	0.416667	0	0.272727	0.125	0	0.111111	0	0.111111	0.0714286	0	0	0	0	0	0	0	0.0625	0	0	0
322	wcuE	None	0.0769231	0	0	0.0769231	0	0.121212	0.146667	0.0714286	0	0	0	0.150685	0	0	0.0625	0	0	0	0	0	0.22449	0.0625	0.157895	0.0769231	0	0.125	0	0	0.0714286	0	0	0	0	0	0.0526316	0.25	0	0	0	0	0	0	0	0.0625	0	0.0153846	0
174	wcuQ	None	0	0	0	0	0.444444	0.0294118	0.12	0	0	0	0	0.123288	0	0	0	0	0	0	0	0.0909091	0.183673	0	0.111111	0	0	0	0	0.153846	0	0	0.454545	0	0	0	0	0	0.333333	0	0	0	0	0	0.333333	0	0	0.0322581	0
186	wcuD	None	0	0	0	0	0	0.0294118	0.12	0.0833333	0.0909091	0	0	0.123288	0	0.0769231	0.0714286	0.333333	0	0	0	0	0.0740741	0.0714286	0.111111	0	0	0.0666667	0	0	0	0.0909091	0	0.333333	0	0	0	0	0	0.0769231	0.333333	0	0	0	0	0	0	0.0491803	0
337	wcuJ	None	0	0	0.454545	0	0	0	0.0769231	0.181818	0	0	0	0.0789474	0	0	0	0	0	0	0	0	0.115385	0	0.176471	0	0	0.0666667	0	0.153846	0	0.0909091	0	0	0	0	0	0.0833333	0	0	0	0	0	0	0	0	0	0.0322581	0
255	glf	None	0	0	0	0.375	0	0.030303	0.0506329	0	0	0	0	0.0384615	0	0	0	0	0	0.0769231	0	0	0.0178571	0	0	0	0	0	0	0	0	0	0	0	0	0	0	0.0909091	0	0	0	0	0	0	0	0	0.2	0.0677966	0
347	wcuE	None	0	0	0	0	0	0.030303	0.106667	0	0.1	0	0	0.109589	0	0.181818	0	0	0	0	0	0.0454546	0.163265	0	0.0555556	0	0	0	0	0	0.0909091	0	0	0	0	0	0.214286	0.0909091	0	0.181818	0	0	0	0	0	0.0769231	0	0.05	0
169	wckM	None	0	0	0	0	0	0.03125	0.0933333	0	0	0	0	0.0958904	0	0	0	0	0	0	0	0.157895	0.12	0	0.125	0	0	0	0	0.181818	0	0	0	0	0.454545	0	0	0	0	0	0	0	0	0	0	0	0	0.0333333	0
342	wcuV	None	0	0	0	0	0	0.178571	0.0933333	0.1	0	0	0	0.0958904	0	0	0	0	0	0	0	0	0.0980392	0	0.125	0	0.1	0	0	0	0	0.111111	0	0	0	0	0.0666667	0	0	0	0	0.0909091	0	0	0	0.0833333	0	0.0163934	0
37	wzx	None	0	0	0	0	0	0	0.0512821	0	0	0	0	0.0526316	0	0	0	0	0	0	0	0	0.0980392	0	0.125	0	0	0	0	0.181818	0	0.111111	0	0	0	0	0	0	0	0	0	0	0	0	0	0	0	0.0333333	0
153	wcuD	None	0	0	0.181818	0	0	0	0.08	0	0	0	0	0.0821918	0	0	0.2	0	0	0	0	0.105263	0.122449	0.2	0.416667	0	0	0.181818	0	0	0	0.285714	0.181818	0	0.153846	0	0	0	0	0	0	0	0	0	0	0	0	0	0
223	wcuD	None	0.125	0	0	0	0	0.0322581	0.08	0	0.285714	0	0	0.0675676	0	0	0	0	0	0	0	0.05	0.0377359	0	0.0625	0.125	0	0	0	0	0.111111	0	0	0	0	0	0	0	0	0	0	0	0	0	0	0	0	0.0166667	0
295	wcuC	None	0	0	0	0	0	0.0322581	0.0519481	0	0	0	0	0.0533333	0	0.1	0	0	0	0	0	0.05	0.0784314	0	0	0	0	0	0	0	0	0	0	0	0	0	0.0714286	0	0	0.1	0	0	0	0	0	0	0	0.0701754	0
331	wcuK	None	0	0	0	0	0.428571	0.0666667	0.0657895	0	0	0	0	0.0675676	0	0	0	0	0	0	0	0	0.1	0	0	0	0	0	0	0	0	0	0	0	0.25	0	0	0	0.5	0	0	0	0	0	0.5	0	0	0.0701754	0
434	wcuP	None	0	0	0.0833333	0	0	0	0.0125	0	0	0	0	0.0128205	0	0.1	0.2	0	0	0	0.25	0.105263	0.0185185	0.2	0	0	0	0.181818	0	0	0	0	0	0	0	0.125	0	0	0	0.1	0	0	0	0	0	0	0	0.0892857	0
441	wcuT	None	0	0	0	0	0	0.185185	0.0384615	0	0	0	0	0.0394737	0	0.1	0	0	0	0	0	0	0.0377359	0	0	0	0	0	0	0	0	0	0.0833333	0	0.0714286	0	0.0714286	0	0	0.1	0	0	0	0	0	0	0.111111	0.109091	0
91	wzx	None	0	0	0	0	0	0	0.0253165	0	0	0	0	0.0128205	0	0	0	0	0	0	0	0	0.0185185	0	0	0	0.111111	0	0	0	0	0	0	0	0	0	0	0	0	0	0	0.1	0	0	0	0	0	0.0166667	0
244	wcuM	None	0	0	0	0	0	0.148148	0	0	0	0	0	0	0	0	0	0	0	0	0.125	0	0	0	0	0	0	0	0	0	0	0	0	0	0	0.142857	0	0	0	0	0	0	0	0	0	0	0.125	0.0909091	0
262	wcuO	None	0	0	0	0	0	0.107143	0.0666667	0	0	0	0	0.0684932	0	0.111111	0	0	0	0	0	0	0.102041	0	0	0	0	0	0	0	0	0	0.0909091	0	0	0	0	0	0	0.111111	0	0	0	0	0	0	0	0.0169491	0
269	wcuF	None	0	0	0	0	0	0	0.025641	0.125	0	0	0	0.0263158	0	0	0.1	0	0	0.1	0	0.111111	0	0.1	0.0666667	0	0	0.0909091	0	0	0	0.142857	0.0909091	0	0	0	0.0769231	0	0	0	0	0	0	0	0	0	0	0	0
345	wcuG	None	0.142857	0.428571	0	0	0	0.0333333	0.025641	0	0	0.142857	0	0.012987	0.6	0	0	0	0	0	0	0	0.0188679	0	0.0666667	0.142857	0	0	0	0	0	0	0	0	0	0	0	0	0	0	0	0	0.428571	0	0	0.222222	0	0	0
375	wcuR	None	0	0	0	0	0	0.0333333	0	0	0	0.333333	0	0	0	0.111111	0	0	0	0	0.5	0	0	0	0	0	0	0	0	0	0	0	0	0	0	0.6	0	0	0	0.111111	0	0	0	0	0	0	0	0.0909091	0.111111
380	wcuL	None	0	0.111111	0	0	0	0	0.0526316	0	0.142857	0	0	0.054054	0	0	0	0.333333	0	0	0	0	0.0384615	0	0	0	0	0	0	0	0.125	0	0	0.333333	0	0	0.272727	0	0	0	0.333333	0	0.111111	0	0	0.1	0	0	0
391	wcuU	None	0	0.111111	0.0909091	0	0	0	0.0126582	0	0	0.6	0	0.012987	0.142857	0	0	0	0	0	0.125	0	0.0384615	0	0	0	0	0	0	0	0.125	0	0	0	0	0.142857	0	0	0	0	0	0	0.111111	0	0	0.1	0	0.0344828	0
417	wcaN	None	0	0	0	0	0	0.148148	0	0	0	0	0	0	0	0	0	0	0	0	0	0.0526316	0	0	0	0	0	0	0	0	0	0	0	0	0	0	0	0	0	0	0	0	0	0	0	0	0	0.0526316	0
465	wclT	None	0	0	0	0	0	0	0.0666667	0.125	0	0	0	0.0684932	0	0	0	0	0.6	0	0	0	0.0384615	0	0.0666667	0	0.125	0	0.166667	0	0	0.142857	0	0	0	0	0.0769231	0	0	0	0	0.111111	0	0.166667	0	0	0	0	0
160	wcuC	None	0	0	0	0	0	0	0.0533333	0	0	0	0.4	0.0547945	0	0	0	0	0	0	0	0.0555556	0.06	0	0	0	0	0	0	0	0	0	0	0	0	0	0	0	0	0	0	0	0	0	0	0.111111	0	0	0
191	wcuD	None	0.166667	0	0	0.166667	0	0	0.0533333	0	0	0	0	0.0547945	0	0	0	0	0	0	0	0	0.0816327	0	0.0714286	0.166667	0	0.1	0	0	0	0	0	0	0	0	0	0	0	0	0	0	0	0	0	0	0	0.0172414	0
226	wckF	None	0	0	0	0.166667	0	0.111111	0	0	0	0	0	0	0	0	0	0	0	0	0	0	0	0	0	0	0	0	0	0	0	0	0	0	0	0	0	0	0	0	0	0	0	0	0	0	0	0.0727273	0.125
308	wcoY	None	0	0	0	0	0	0.111111	0	0	0	0	0	0	0	0.125	0	0	0	0	0	0	0	0	0	0	0	0	0	0	0	0	0	0	0	0	0	0	0	0.125	0	0	0	0	0	0	0	0.0535714	0
364	wclI	None	0	0	0	0	0	0	0	0	0	0	0	0	0	0	0.111111	0	0	0	0	0.117647	0	0.111111	0	0	0	0.1	0	0	0	0	0	0	0	0	0	0	0	0	0	0	0	0	0	0	0	0.0727273	0
383	wckV	None	0	0	0	0	0	0.0344828	0.0394737	0	0	0	0	0.0405405	0	0	0	0	0	0.111111	0	0.0555556	0.06	0	0	0	0	0	0	0	0	0	0	0	0	0	0	0	0	0	0	0	0	0	0	0	0	0	0
437	wcqP	None	0	0	0	0	0	0.0344828	0	0	0	0	0	0	0	0.285714	0	0	0	0	0.142857	0	0	0	0	0	0	0	0	0	0	0	0	0	0	0.166667	0	0	0	0.285714	0	0	0	0	0	0	0	0.0535714	0
458	wclJ	None	0	0	0	0	0	0.0714286	0	0	0	0	0	0	0	0	0.111111	0	0	0	0.142857	0	0	0.111111	0	0	0	0.1	0	0	0	0	0	0	0	0	0	0	0	0	0	0	0	0	0	0	0	0.0727273	0.5
52	wzx	None	0	0	0	0	0	0	0.0394737	0	0	0	0	0.0405405	0	0	0	0	0	0	0	0	0.0392157	0	0.153846	0	0	0	0	0	0	0.166667	0	0	0	0	0.0833333	0	0	0	0	0	0	0	0	0	0	0	0
251	wcuM	None	0	0	0.111111	0	0	0.0357143	0	0	0	0.2	0	0	0	0	0	0	0	0	0.166667	0	0	0	0	0	0	0	0	0	0	0	0	0	0	0.2	0	0	0	0	0	0	0	0	0	0	0.166667	0.0545455	0
272	wclV	None	0	0	0	0	0	0	0.04	0.166667	0	0	0.5	0.0410959	0	0	0	0	0	0	0	0	0.04	0	0.0769231	0	0	0	0	0	0.4	0	0	0	0	0	0	0	0	0	0	0	0	0	0	0	0	0	0
277	wcuF	None	0	0	0	0	0	0	0.012987	0	0.2	0	0	0.0133333	0	0	0	0	0	0.125	0	0	0	0	0	0	0	0	0	0	0	0	0	0	0	0	0	0	0	0	0	0	0	0	0	0.125	0	0	0
283	wckI	None	0	0	0	0	0	0.0357143	0	0.166667	0	0	0	0	0	0	0	0	0	0	0	0.0588235	0	0	0	0	0	0	0	0	0	0	0	0	0	0	0	0	0	0	0	0	0	0	0	0	0	0.0175439	0
306	wclW	None	0	0	0	0	0	0	0.04	0.166667	0	0	0.2	0.0410959	0	0	0	0	0	0	0	0	0.0196078	0	0.0769231	0	0	0	0	0	0.166667	0	0	0	0	0	0	0	0	0	0	0	0	0	0	0	0	0	0
319	epsH	None	0	0	0	0	0	0	0.012987	0	0	0	0	0.0133333	0	0	0	0	0	0	0	0	0	0	0	0	0	0	0	0	0	0	0	0	0	0	0	0	0	0	0	0	0	0	0	0	0	0.0357143	0
382	wckC	None	0	0	0.111111	0	0	0	0.04	0	0	0	0	0.0410959	0	0	0	0	0	0	0	0.0588235	0.0612245	0	0	0	0	0	0	0	0.166667	0	0	0	0	0	0	0	0	0	0	0	0	0	0	0	0	0	0
399	wclR	None	0	0	0	0	0	0	0.012987	0	0	0	0	0.0133333	0	0.142857	0	0	0	0	0	0.125	0	0	0	0	0	0	0	0	0	0	0	0	0	0	0	0	0	0.142857	0	0	0	0	0	0.125	0	0.0545455	0
435	wcuS	None	0	0	0	0	0	0	0.04	0	0	0	0	0.0410959	0	0.333333	0	0	0	0	0	0	0.0612245	0	0	0	0	0	0	0	0	0	0	0	0	0	0.2	0	0	0.333333	0	0	0	0	0	0	0	0.0357143	0
439	wckE	None	0	0	0.111111	0	0	0	0	0	0	0	0	0	0	0	0	0	0	0	0	0.0588235	0	0	0	0	0	0	0	0	0	0	0	0	0	0	0	0	0	0	0	0	0	0	0	0	0	0.0545455	0
444	epsH	None	0	0	0	0	0	0.0357143	0.04	0	0	0	0	0.0410959	0	0	0	0	0	0	0	0.125	0.0612245	0	0.0769231	0	0	0	0	0.285714	0	0	0.25	0	0.2	0	0	0	0	0	0	0	0	0	0	0	0	0	0
455	wceM	None	0	0	0	0	0	0.0740741	0	0	0	0	0	0	0	0	0	0	0	0	0	0.0588235	0	0	0	0	0	0	0	0	0	0	0	0	0	0	0	0	0	0	0	0	0	0	0	0	0	0	0
461	wclL	None	0	0	0	0	0	0	0	0	0	0	0	0	0	0	0	0	0	0	0	0	0	0	0	0	0	0	0	0	0	0	0	0	0	0	0	0	0	0	0	0	0	0	0	0	0	0.0545455	0
467	wckY	None	0	0	0.111111	0	0	0	0	0	0	0	0	0	0	0	0	0	0	0.125	0	0.0588235	0	0	0	0	0	0	0	0	0	0	0	0	0	0	0	0	0	0	0	0	0	0	0	0	0	0.0175439	0
497	wcqU	None	0	0	0	0	0	0	0.04	0	0	0	0	0.0410959	0	0	0	0	0.2	0	0	0	0	0	0	0	0	0	0.333333	0	0	0	0	0	0	0	0	0	0	0	0	0	0	0.333333	0	0	0	0	0
498	wcaG	None	0	0	0	0	0	0.0357143	0	0	0	0	0	0	0	0	0	0	0	0	0	0.125	0	0	0	0	0	0	0	0	0	0	0	0	0	0	0	0	0	0	0	0	0	0	0	0	0	0.0175439	0
503	wcqN	None	0	0	0	0	0	0	0.0263158	0	0	0	0	0.027027	0	0	0	0	0.2	0.285714	0	0	0.04	0	0	0	0.4	0	0	0	0	0	0	0	0	0	0	0	0	0	0	0.333333	0	0	0	0	0	0	0
55	wzx	None	0	0	0	0	0	0	0.04	0	0	0	0	0.0410959	0	0	0	0	0	0	0	0	0.0196078	0	0	0	0	0	0	0	0	0	0	0	0	0	0.0909091	0	0	0	0	0	0	0	0	0.285714	0	0	0
56	wzx	None	0	0.142857	0	0	0	0	0	0	0	0	0	0	0.2	0	0	0	0	0	0.166667	0	0	0	0	0	0	0	0	0	0	0	0	0	0	0.2	0	0	0	0	0	0	0.142857	0	0	0	0	0.0357143	0
58	wzx	None	0	0	0	0	0	0	0.04	0	0	0	0	0.0410959	0	0	0	0	0	0	0	0	0.04	0	0	0	0	0	0	0	0.4	0	0	0	0	0	0	0	0	0	0	0	0	0	0	0	0	0	0
90	wzx	None	0	0	0	0	0	0	0.04	0	0	0	0	0.0410959	0	0	0	0	0	0	0	0	0.0196078	0	0	0	0.166667	0	0.2	0	0	0	0	0	0	0	0	0	0	0	0	0.142857	0	0.2	0	0	0	0	0
168	wzy	None	0	0	0.111111	0	0	0	0.04	0.166667	0	0	0	0.0410959	0	0	0.125	0	0	0	0	0	0.04	0.125	0.272727	0	0	0.111111	0	0.285714	0	0	0	0	0	0	0.0909091	0	0	0	0	0	0	0	0	0	0	0	0
[truncated: 68 more columns]

## Sheet: Notes
Column B contains gene annotation information for clusters listed in column A.
Column C contains the cooccurence group membership for clusters listed in column A.
Columns D to DN contain a matrix of Jaccard similariy scores for 120 amino acid clusters for which the associated genes were present in three or more reference K loci.
`
